# Supplementary material for: A hypoxia-related signature for clinically predicting diagnosis, prognosis and immune microenvironment of hepatocellular carcinoma patients
Source: J Transl Med. 2020 Sep 4;18:342. doi: 10.1186/s12967-020-02492-9 (PMC7487492; doi:10.1186/s12967-020-02492-9)
Supplement: Supplementary file 1 — Additional file 1: Table S1. Hypoxia-related gene expression profile of HCC in TCGA-LIHC. [file 12967_2020_2492_MOESM1_ESM.xlsx]

## Sheet: ARGexp
id	TCGA-DD-A11C-11A-11R-A131-07	TCGA-DD-A39X-11A-11R-A213-07	TCGA-DD-A3A6-11A-11R-A22L-07	TCGA-DD-A1EJ-11A-11R-A155-07	TCGA-G3-A3CH-11A-11R-A22L-07	TCGA-FV-A3I0-11A-11R-A22L-07	TCGA-DD-A3A3-11A-11R-A22L-07	TCGA-FV-A3I1-11A-11R-A22L-07	TCGA-DD-A3A4-11A-11R-A22L-07	TCGA-BC-A10U-11A-11R-A131-07	TCGA-BC-A10Q-11A-11R-A131-07	TCGA-DD-A1EH-11A-11R-A131-07	TCGA-DD-A1EE-11A-11R-A131-07	TCGA-FV-A2QR-11A-11R-A213-07	TCGA-DD-A39W-11A-11R-A213-07	TCGA-EP-A26S-11A-12R-A16W-07	TCGA-DD-A1EI-11A-11R-A131-07	TCGA-BC-A10Y-11A-11R-A131-07	TCGA-BC-A10X-11A-11R-A131-07	TCGA-DD-A3A5-11A-11R-A22L-07	TCGA-FV-A23B-11A-11R-A16W-07	TCGA-DD-A114-11A-12R-A131-07	TCGA-BC-A216-11A-11R-A155-07	TCGA-DD-A1EC-11A-11R-A131-07	TCGA-BD-A2L6-11A-21R-A213-07	TCGA-DD-A11B-11A-11R-A131-07	TCGA-BC-A10T-11A-11R-A131-07	TCGA-DD-A1EG-11A-11R-A213-07	TCGA-DD-A118-11A-11R-A131-07	TCGA-DD-A119-11A-11R-A131-07	TCGA-DD-A11D-11A-12R-A131-07	TCGA-DD-A1EB-11A-11R-A131-07	TCGA-EP-A12J-11A-11R-A131-07	TCGA-BC-A110-11A-11R-A131-07	TCGA-BC-A10Z-11A-11R-A131-07	TCGA-DD-A113-11A-12R-A131-07	TCGA-DD-A11A-11A-11R-A131-07	TCGA-DD-A1EL-11A-11R-A155-07	TCGA-DD-A39V-11A-11R-A213-07	TCGA-DD-A3A1-11A-11R-A213-07	TCGA-DD-A3A2-11A-11R-A213-07	TCGA-EP-A3RK-11A-11R-A22L-07	TCGA-FV-A3R2-11A-11R-A22L-07	TCGA-DD-A39Z-11A-21R-A213-07	TCGA-BC-A10W-11A-11R-A131-07	TCGA-BC-A10R-11A-11R-A131-07	TCGA-ES-A2HT-11A-11R-A180-07	TCGA-DD-A3A8-11A-11R-A22L-07	TCGA-DD-A116-11A-12R-A26B-07
FOXM1	0.15047	0.0614547	0.0280822	0.103137	0.143268	0.0297401	0.0926267	0.10618	0.148417	0.113359	0.287828	0.205147	0.206077	0.187119	0.0277703	0.0204177	0.409801	0.099701	0.116126	0.0604995	0.196892	1.09087	0.380132	0.109909	0.336742	0.171934	0.0888893	0.114431	0.348443	0.0861434	0.229361	0.13565	0.290752	0.0605679	0.127858	0.128756	0.109083	0.249985	0.132855	0.0663646	0.0598881	0.402196	0.0866786	0.362524	0.143666	0.07467	0.84699	0.112841	0.317665
CSRP2	1.33443	2.17501	1.73345	1.41739	1.88306	1.71174	1.22404	1.85014	2.44511	1.35633	1.8674	1.59622	1.17543	1.8145	2.60218	2.01946	1.24217	1.35222	2.52931	2.3248	2.47166	1.70684	1.22589	3.84114	2.03023	1.24297	1.04177	0.839986	1.6978	2.93117	0.989599	1.34276	0.96043	1.56622	1.23414	2.46669	2.09281	2.73499	1.45046	1.68843	1.25942	2.2638	1.29489	2.09286	2.30154	1.63242	1.48727	1.09815	1.39765
CD3EAP	0.360316	0.281952	0.237997	0.445095	0.269438	0.731269	0.437084	0.357846	0.799386	0.848526	0.395859	0.400527	0.275763	0.782484	0.231225	0.206868	0.193091	0.360717	0.290071	0.383201	0.418965	0.280722	0.340632	0.202863	0.397076	0.283759	0.535266	0.673755	0.421866	0.273775	0.349255	0.282367	0.217881	1.07897	0.928799	0.310133	1.21001	0.36269	0.308502	0.209329	0.303688	0.155928	0.268885	0.283384	1.10912	0.537072	0.661522	0.240481	0.187538
CDC20	0.285556	0.126623	0.112508	0.303707	0.372316	0.0804263	0.152345	0.189066	0.22298	0.161794	0.566965	0.379958	0.267769	0.318609	0.0519206	0.0490807	0.818597	0.142023	0.235724	0.14543	0.380188	1.05511	1.65621	0.136657	0.408742	0.206649	0.149572	0.229226	0.33238	0.138049	0.199624	0.275356	0.25161	0.0545981	0.0175628	0.196022	0.179411	0.398506	0.187859	0.307663	0.0378844	0.659599	0.30307	0.742023	0.185956	0.112184	1.29925	0.150695	0.37432
PHF21A	0.631024	0.671343	0.323754	0.670532	0.654354	0.506162	0.486625	0.740329	1.04288	0.55522	0.458542	0.60072	0.987551	1.02401	0.449842	0.481424	0.635521	0.882685	0.647365	0.379644	1.02592	1.0018	0.600309	1.02874	1.52389	0.66491	0.618762	0.47092	0.523025	0.499707	0.856985	0.611036	0.850309	0.638059	0.981988	0.627583	0.605754	0.708506	0.591904	0.491852	0.652718	0.589134	0.936626	0.501284	0.609618	0.494446	0.865713	0.219565	0.669466
G6PD	0.847292	0.757604	0.284373	1.28735	1.29907	1.03606	1.7901	1.08042	2.35242	1.55811	0.897636	0.670752	1.66259	2.38916	0.81104	0.920784	1.15118	1.9607	0.927122	0.665919	1.62859	1.59859	1.1073	1.03123	4.76049	1.04465	1.37955	1.46106	0.869339	1.15204	1.31104	1.11087	1.29037	1.03001	1.94936	1.34353	1.40289	0.879351	0.929011	1.08319	0.824333	0.89367	2.066	0.597361	1.67378	1.40133	1.61499	1.32485	0.851512
PARP1	7.61448	5.63541	3.24635	9.47424	6.05944	8.34265	8.0654	6.8958	10.842	12.3895	8.11346	4.9158	10.3411	9.16663	6.9414	6.48997	8.67536	8.65018	6.36787	5.64468	7.92731	10.8312	6.09755	9.51015	9.19095	6.49733	8.46761	6.20103	5.38586	8.97719	8.04216	8.11621	10.5623	11.2606	7.51907	6.71339	15.8069	9.01621	8.44857	5.61055	4.79254	5.55083	6.75251	4.32186	7.32287	10.0607	8.85089	7.20846	6.28679
RFX5	1.97118	1.40364	0.564979	1.57277	2.25847	1.17549	1.72379	1.58798	2.53674	1.41909	1.39217	1.38315	2.7845	4.16437	1.66457	1.16534	3.14763	2.28001	1.77808	1.05129	3.86525	6.94711	1.56267	2.20246	5.91231	2.24688	1.01128	1.61358	1.67797	2.36959	4.02584	2.0416	5.14969	1.17676	1.39316	1.87977	2.0607	4.81247	1.67802	1.28622	1.15156	1.53388	1.78876	1.06211	1.57013	2.27999	6.30895	1.21882	2.80127
PCSK9	8.86401	1.66074	1.35338	5.71357	2.67728	3.00914	1.91314	3.70927	4.9631	0.721217	3.31451	3.61531	4.97398	2.99829	5.18343	4.72778	3.66155	4.50348	4.12187	3.63765	5.94603	4.1615	5.42117	7.30233	3.36773	4.99418	3.78554	3.65026	4.02001	3.86912	5.38292	4.03216	3.06555	3.07162	4.35106	8.74637	2.36595	3.05138	3.5703	2.56426	1.86937	7.84495	4.44471	3.26902	3.99265	5.34894	3.47805	3.90498	3.92383
GNB1L	0.166561	0.145663	0.180467	0.285606	0.298604	0.27365	0.444304	0.259156	0.567067	0.176326	0.210192	0.221624	0.269421	0.483731	0.194686	0.175858	0.269086	0.315828	0.182723	0.35062	0.312272	0.214948	0.183215	0.108937	0.376319	0.184821	0.258614	0.251364	0.193872	0.188724	0.304957	0.28741	0.175298	0.421963	0.340617	0.300886	0.207283	0.25827	0.26572	0.445315	0.161311	0.15811	0.336979	0.176144	0.34864	0.200668	0.335018	0.254905	0.0960676
ATP5MC1	13.6793	16.8748	25.6736	18.8776	16.9238	16.2829	17.9374	11.8615	22.1812	16.5448	15.4428	17.3136	15.0254	17.3451	17.4517	21.9014	18.2147	11.3384	11.9268	18.5351	19.4106	20.9505	14.1349	7.54043	15.4529	14.0438	12.9725	20.4158	21.6247	10.6714	17.595	15.2591	21.4068	17.3395	14.8921	11.7793	9.76077	26.5813	17.8837	33.6398	15.8137	17.823	21.5013	16.6966	19.8064	12.1645	21.5974	28.4215	24.3475
HASPIN	0.0554846	0.00512567	0.00819777	0.0225809	0.0610387	0	0.00853881	0.0275521	0.0324944	0.00620468	0.0140038	0.0176714	0.0390213	0.0341398	0.0162134	0	0.0252738	0.0388063	0.0180798	0.0282576	0.0339207	0.0565289	0.0951155	0.0597439	0.122634	0.0501909	0.0311383	0.0267236	0.0193748	0.0125735	0.0138527	0.0211195	0.061111	0.00663037	0.0191954	0.0150346	0.0201116	0.0414809	0.00684404	0	0.0055208	0.0329184	0.0207026	0.00628682	0.0193564	0.0217977	0.0923592	0.0146403	0.0600036
CIP2A	0.118621	0.040702	0.0100149	0.129655	0.0911397	0.0596596	0.104316	0.0589039	0.0952733	0.0758004	0.106925	0.086354	0.166848	0.237732	0.0396147	0.0218446	0.172906	0.0829644	0.124242	0.0474668	0.179572	0.258973	0.283235	0.0729869	0.374543	0.0919746	0.0475506	0.0856992	0.0769258	0.0921634	0.126925	0.106429	0.0995428	0.0891009	0.0977096	0.096428	0.159702	0.13232	0.0459862	0.0862172	0.0539565	0.0442368	0.101167	0.0844842	0.114294	0.0699023	0.278554	0.0178855	0.0866323
RFC4	0.983856	0.717542	0.566152	1.48361	0.74688	0.431451	0.980185	0.790688	1.97118	0.700665	0.63386	0.824606	0.746555	1.37642	0.791879	0.681814	1.56147	1.09857	0.809915	0.850493	1.34015	2.26853	0.765625	1.05938	1.3734	0.936829	0.566676	1.13478	0.931214	0.674729	1.10537	1.12348	1.25472	0.816803	1.46301	0.701565	1.0464	1.35495	0.887837	1.37927	0.958342	0.92165	1.24943	0.99157	1.0899	0.80355	2.22493	0.765144	0.906172
CDCA7	0.0394485	0.0218655	0.00582846	0.0417419	0.0289316	0.00925881	0.0182128	0.0293835	0.0693086	0.0176456	0.0298693	0.0460681	0.0624227	0.0534001	0.00384248	0.0145292	0.064689	0.0137953	0.0385631	0.0100453	0.140682	0.18086	0.464924	0.0188786	0.539749	0.0214109	0.016604	0.038	0.0482128	0.0402278	0.0443207	0.0262772	0.0579317	0.0141422	0.0227459	0.00534466	0.0393222	0.0524305	0.0340619	0.0295156	0.0235511	0.00936175	0.0441575	0.022349	0.0412861	0.0348699	0.155956	0.0156134	0.0542964
MCM5	2.05144	2.54767	1.07178	1.98651	2.47136	0.953044	1.81938	1.2051	3.09396	1.09737	1.21168	1.26407	2.20502	2.96175	1.2154	0.934717	4.46224	2.10534	1.62809	1.00169	2.62468	4.74679	1.39581	1.44225	3.36333	2.14268	1.01479	3.34361	1.01913	1.49529	1.32533	2.03465	3.16015	0.947728	1.59015	1.14041	1.43352	2.77925	1.32001	2.4052	1.13635	1.70394	2.03855	1.55042	1.46823	1.16943	3.19039	4.58986	2.23932
PPP1R3E	0.839169	0.713207	0.549672	0.587417	0.960783	0.390634	0.464919	0.927174	0.920662	0.38788	0.713055	0.727564	0.639354	0.506016	0.790146	0.664507	0.848594	0.795603	0.70412	0.559154	0.860749	0.986059	0.461538	0.826616	1.02159	0.915987	0.514117	0.498486	0.859558	0.608531	0.88345	0.72934	0.544289	0.478002	0.599991	0.62153	0.42838	0.673845	0.569315	0.6488	0.662422	0.939315	0.942821	0.703623	0.875008	0.686825	0.660606	0.572014	0.951518
CCT5	7.11632	5.33046	4.28032	9.28505	8.39803	7.50129	8.79816	5.46067	14.6315	8.06647	7.70761	7.02873	7.35064	12.8605	7.39894	6.70301	9.36328	9.85836	6.87649	6.76122	9.38634	9.00902	6.81725	7.88282	8.85077	6.44819	7.77489	6.91263	7.61963	8.05269	8.64969	7.86065	9.3187	8.61036	9.55358	7.29911	9.05102	8.35432	7.62237	5.91409	5.90005	5.27933	7.66582	6.30009	8.10074	8.34017	11.9232	7.25494	5.85834
DNMT1	1.24757	0.665895	0.278539	1.32945	1.158	0.842188	1.05567	1.04432	1.89641	0.997405	0.859662	0.718159	1.54032	1.80918	0.66971	0.657876	1.79685	1.58077	0.967915	0.939951	1.75625	2.40492	1.08971	1.20167	2.62946	1.02321	0.75349	0.959505	0.846392	1.18651	1.327	1.16231	1.66635	1.34223	1.35557	0.978747	1.77582	1.44758	0.873502	0.590291	0.693583	0.67109	1.10735	0.800589	0.876908	0.964685	1.83277	0.708537	0.883103
TIMELESS	2.69409	2.64405	1.00103	2.7465	2.23343	1.56202	1.96631	2.78158	3.13995	2.04328	1.68981	1.39326	3.2407	2.34373	2.89699	2.47327	3.249	3.12489	1.85353	2.02414	2.56569	3.19593	1.91481	3.31897	2.4565	2.35501	1.83379	1.83717	1.96068	2.58713	2.37418	2.72867	2.78611	1.31008	2.21168	1.80697	3.26558	3.29042	2.19132	1.35314	2.256	2.47827	2.32563	1.84063	1.81459	2.11942	2.68075	2.74142	2.43886
TCTEX1D2	0.124551	0.276144	0.607273	0.293997	0.228365	0.190014	0.325852	0.216469	0.452245	0.292491	0.157177	0.238011	0.240885	0.597765	0.230506	0.137619	0.170202	0.290372	0.324681	0.364735	0.355342	0.494891	0.400338	0.387435	0.825858	0.270402	0.366968	0.269949	0.587144	0.23991	0.60638	0.16593	0.114317	0.297675	0.675068	0.28687	0.372456	0.310386	0.384085	0.913259	0.272646	0.384253	0.356292	0.211688	0.666248	0.244655	0.401695	0.0821606	0.379595
GINS4	0.141726	0.112597	0.0209399	0.115358	0.107407	0.0565489	0.0305354	0.077415	0.106242	0.0950931	0.135928	0.0872681	0.079739	0.163945	0.0386536	0.0313194	0.23499	0.0759953	0.0785091	0.0649616	0.196395	0.297452	0.118442	0.0949549	0.161099	0.148717	0.0556763	0.102392	0.0692856	0.122044	0.0601538	0.113287	0.182114	0.13549	0.0751816	0.0844876	0.0616462	0.16953	0.069928	0.0296913	0.0479467	0.131172	0.0282035	0.0513877	0.0395542	0.0918697	0.144499	0.160804	0.20343
SPIN4	0.263865	0.22983	0.100249	0.270001	0.221165	0.115014	0.324861	0.21994	0.366461	0.219197	0.180764	0.412191	0.351261	0.519542	0.176241	0.16313	0.288463	0.347128	0.365419	0.220773	0.410969	0.399407	0.302903	0.378828	0.368965	0.306887	0.269722	0.167938	0.335651	0.31606	0.136463	0.258266	0.297542	0.297299	0.365146	0.142999	0.423565	0.331912	0.181338	0.169222	0.228793	0.147603	0.210974	0.213556	0.223555	0.218431	0.333343	0.144221	0.222355
FANCB	0.0241354	0.0089185	0.0285277	0.015716	0.0118006	0	0	0.0119849	0.0113078	0.0269899	0.0121831	0.00512461	0.0424349	0.0356413	0.00470181	0.00444463	0.0527707	0.0337608	0.0235937	0	0.0295105	0.0540972	0.0206872	0.0288757	0.0355631	0.0174661	0	0.0464983	0.00842787	0.00546937	0.036155	0.022967	0.0265828	0.0115366	0.0166997	0.0326997	0.0306194	0.0080195	0.0178626	0	0	0.0229108	0.0300183	0.0218777	0	0.00474091	0.0401756	0.0127368	0.0189826
FAM111A	1.53127	0.925191	0.469951	1.42743	1.05868	0.653224	1.04184	1.36069	1.37947	0.745034	0.870594	0.962846	1.40566	1.72703	1.02576	0.734164	1.40579	1.50814	1.65447	0.963193	2.47012	2.87933	1.05691	1.58132	3.04913	1.13536	0.862373	1.27061	1.13696	0.99353	2.14898	1.50521	1.46759	1.11718	1.50191	1.17053	1.04192	1.75312	0.941101	0.861893	0.960159	1.26487	1.406	1.06173	1.2171	1.07017	2.68534	0.368602	1.8826
TMEM201	0.334174	0.236678	0.253452	0.388055	0.296824	0.350333	0.589705	0.373368	0.918522	0.346293	0.283953	0.295643	0.4152	0.614113	0.258232	0.336416	0.332853	0.493416	0.241375	0.258123	0.494856	0.5629	0.381909	0.474438	0.595571	0.523971	0.359452	0.329951	0.287837	0.333203	0.392133	0.343437	0.46621	0.378038	0.755321	0.316928	0.488552	0.36457	0.288543	0.370046	0.192855	0.298715	0.665004	0.315537	0.334197	0.433236	0.697647	0.402669	0.205884
BRI3BP	1.56404	1.41467	1.19681	1.10775	1.44097	1.16428	1.11727	1.75907	1.93585	1.75947	1.27263	1.12514	1.65815	1.38465	1.62805	1.51965	1.69496	1.86671	1.09726	1.40585	1.81247	1.9312	1.47315	1.86285	1.62649	1.94274	1.56226	1.05407	1.75665	1.8277	0.850922	1.59051	2.1126	1.3111	0.872212	1.06268	1.44269	2.27654	1.13164	0.999058	1.34023	1.57056	1.20781	1.21672	1.29486	1.5109	1.73404	1.50294	1.55832
WDR4	0.935223	0.989627	0.7202	0.973447	0.928382	1.07756	1.36076	0.928811	2.42984	1.46417	0.801111	0.860487	0.956693	1.64612	0.833661	0.897659	0.996589	1.36767	0.729539	0.880429	1.24746	1.03367	0.947359	0.725594	1.50928	0.820359	0.938373	0.941833	1.13806	0.674332	0.834924	1.09491	0.801157	1.62558	2.05895	0.990628	1.2327	0.776871	0.985805	1.70482	0.9644	0.753262	1.74829	0.789942	0.982084	1.1412	1.17937	0.994557	0.663118
HSPA1A	9.5783	10.8722	30.0859	20.2321	30.3298	36.2481	21.2283	19.902	24.2462	32.2208	11.484	24.2324	11.6593	31.3503	19.3231	16.7296	8.39861	38.0455	50.8135	21.1517	20.8119	10.2075	12.2881	14.3197	18.1492	45.2078	39.7499	22.8934	8.44624	6.04783	23.6643	10.0097	7.49198	30.0023	86.5129	17.5794	12.8227	8.02659	14.3089	21.4365	74.528	11.6435	27.2385	21.458	16.4477	17.5194	10.8786	18.4459	9.57344
PRR7	0.131369	0.113268	0.414071	0.313655	0.278333	0.832493	0.404341	0.195702	0.933487	1.35154	0.364719	0.45559	0.26177	1.02387	0.0426533	0.249985	0.247338	0.398147	0.278244	0.524086	0.321251	0.347988	0.215818	0.167648	0.19357	0.332738	0.454637	0.411272	0.275238	0.218312	0.295188	0.100008	0.401917	0.429092	1.10086	0.723803	0.436494	0.305551	0.216059	0.471796	0.287571	0.290975	0.882303	0.119081	2.14889	0.361267	0.783588	0.242643	0.180814
LRP11	3.56595	1.99073	2.91154	3.21509	4.1308	2.1323	2.16812	2.68065	4.66771	2.32146	2.93543	3.81604	2.46929	3.68886	3.13356	2.31558	3.73045	3.53516	3.48949	2.41401	3.86821	6.68486	4.01107	2.88273	2.69764	4.05747	2.63547	3.2712	2.33715	3.45613	3.69819	3.19913	4.93865	2.50695	1.80686	3.17529	2.59705	4.00667	2.23044	1.83235	2.78177	2.98403	2.60923	2.48148	3.55216	2.64235	6.9267	2.71564	2.32139
TNFRSF21	2.56852	1.17643	1.03325	2.63879	2.72274	2.96358	3.4745	2.10075	2.58376	10.4803	2.93628	1.84692	3.68869	13.2383	1.31611	1.08115	3.26416	4.26214	3.74169	1.02231	5.28703	5.26892	2.32182	2.96453	6.04731	3.09274	3.78537	5.92562	1.83904	3.06681	6.07867	2.68655	5.1191	3.11063	13.2568	3.76068	5.46483	4.56487	2.06071	2.39011	2.37961	1.2652	4.37041	0.968478	9.08606	4.59168	8.22323	2.48882	2.01591
RHOQ	1.46152	1.16393	0.63044	2.43938	1.97128	1.47463	2.46638	1.61	3.21911	2.55489	1.31862	1.46601	1.93758	5.1352	1.29596	1.2653	1.51207	2.49479	1.91044	0.79567	3.05368	2.73503	2.06987	2.45203	5.77106	1.75062	1.96098	1.82051	1.71291	2.3755	2.03419	2.35313	1.47404	1.99142	3.40572	2.28968	3.81489	2.22159	2.19651	1.90046	1.21019	1.33156	2.28579	0.921278	3.41085	2.83787	2.48528	1.23228	1.55248
RUVBL1	1.67972	1.63637	1.17654	1.88187	1.54023	1.67254	1.93223	1.46881	2.97303	1.66461	1.7329	1.60193	1.85749	2.96768	2.03167	1.39562	1.42824	2.03053	1.98111	1.88662	2.25896	2.21955	2.00207	1.79175	2.33576	1.48979	1.28546	1.69976	1.70236	1.88913	2.00508	1.9633	2.36292	1.89236	2.50968	1.90643	1.4022	1.87169	1.98962	2.0887	1.61395	1.4227	1.91329	1.56105	1.72837	1.5642	2.63601	1.87135	1.64583
GYS1	2.1473	2.09341	1.09624	1.45179	1.59941	1.22672	1.95744	1.87848	3.17226	1.29975	1.16694	1.71896	2.40983	2.97307	1.99367	2.19087	2.22095	2.3092	1.68524	1.64272	2.77821	3.08701	1.44501	2.58435	3.59294	2.02343	1.09739	1.68557	1.18695	2.4061	2.43646	2.43811	2.92528	1.28846	0.935709	1.19837	1.24865	2.14957	1.46975	1.9799	1.78565	2.07738	2.83207	1.58614	1.75111	1.05538	2.22448	2.45925	2.50815
HDAC4	0.211866	0.261677	0.104629	0.171031	0.195825	0.138961	0.241189	0.439562	0.333143	0.172662	0.146501	0.166383	0.330661	0.330012	0.169618	0.359161	0.193543	0.374849	0.139965	0.218758	0.445945	0.262573	0.19528	0.586124	0.491182	0.373853	0.161248	0.13	0.162152	0.131538	0.208686	0.174545	0.285561	0.196994	0.242315	0.160431	0.297714	0.310519	0.157518	0.184143	0.18713	0.139129	0.285888	0.178894	0.129599	0.269084	0.300736	0.174602	0.215711
NUP107	0.979266	1.11832	0.617323	1.42259	1.13543	0.943438	0.97599	1.07444	1.63203	1.32245	0.88506	0.950517	1.2331	1.68713	0.972023	0.745389	1.26428	1.45678	1.15482	0.852588	1.51095	1.59062	0.951278	1.20731	1.52539	0.985387	1.12008	1.3678	0.641567	0.967966	0.991938	1.29041	1.2258	1.49565	1.74878	0.907247	1.10375	1.22406	0.915725	0.700594	1.02635	0.865396	1.09732	1.02293	0.856781	1.10285	1.45155	0.802243	0.968251
MCM6	1.19653	0.971317	0.751684	1.61961	1.82417	0.884511	1.06714	0.842118	1.86276	0.994575	1.38393	1.33229	1.3782	2.53679	0.598339	0.652361	4.75162	1.16413	1.66087	0.494218	2.28858	4.81092	1.33649	0.964874	2.37588	2.19542	0.777245	1.84233	1.25016	1.29809	1.34548	1.27667	2.25523	1.21142	1.1734	0.980324	1.12696	2.15691	0.729825	0.907936	0.633716	1.06427	1.12961	0.640513	1.27089	1.34728	3.45024	1.86945	1.52276
CHAF1B	0.12887	0.0616262	0.0358408	0.138214	0.137138	0.0462597	0.0886632	0.0677577	0.227306	0.0779901	0.12245	0.128766	0.0959637	0.216427	0.0502105	0.0614241	0.367404	0.123712	0.118568	0.0424679	0.182288	0.580792	0.188431	0.0870671	0.197868	0.192006	0.110611	0.0949295	0.0794127	0.085893	0.0870614	0.0692511	0.289443	0.115952	0.122387	0.135571	0.0522074	0.17128	0.108468	0.176962	0.1056	0.100744	0.16971	0.130559	0.151623	0.0863655	0.384869	0.148017	0.152036
TBC1D7	0.738556	0.521641	0.7155	0.631587	0.76335	0.522226	0.460396	0.517623	0.889157	0.608453	0.599327	0.915092	0.535851	0.943386	0.577334	0.568136	0.885763	0.736685	0.781383	0.759418	0.98496	1.05154	0.550907	0.691232	0.824554	0.720524	0.508921	0.709187	0.861837	0.815644	1.17405	0.514204	0.87523	0.563057	0.674892	0.666242	0.484582	0.936565	0.816452	1.37379	0.496738	0.732145	0.858113	0.610152	1.11324	0.510516	1.0232	1.13473	0.834555
MCTS1	5.07364	5.59411	5.35849	7.40896	5.63669	4.39093	6.38116	3.93193	8.27175	6.04991	5.49493	5.99325	4.4338	6.5836	5.85045	5.96864	5.45193	5.66235	5.44549	5.53005	7.20127	6.40917	5.77299	4.77102	7.62275	5.40357	4.7814	5.46038	5.4153	5.29318	7.27941	5.34597	6.52701	5.12492	8.00516	4.83959	5.72039	6.72513	6.19425	11.3863	5.79675	4.69938	6.76956	5.84488	7.79879	4.86756	9.66343	6.79113	5.82971
TCHP	0.535642	0.348357	0.306431	0.659909	0.534263	0.193104	0.532845	0.644746	0.877347	0.396773	0.304991	0.505878	0.699169	0.972398	0.444107	0.337746	0.61056	0.733278	0.541772	0.342631	0.787666	0.801559	0.422387	0.568045	0.950721	0.586096	0.37756	0.385948	0.344157	0.607886	0.549909	0.637752	0.805489	0.337966	0.628571	0.471422	0.507909	0.857145	0.486287	0.333441	0.428083	0.42711	0.63529	0.419504	0.239187	0.361943	1.25719	0.391217	0.429711
FHL3	1.51009	1.48087	1.15561	2.20614	3.36983	2.21744	3.73024	1.53819	3.86405	3.36005	2.3552	1.72649	1.9198	5.23189	1.38793	1.21218	1.96128	2.59076	1.76638	1.75505	2.28827	1.49117	1.10351	1.6677	4.34423	1.6252	2.95527	3.03982	1.89291	1.17578	2.64881	1.64332	1.32204	2.35053	5.07246	2.50758	3.46664	2.10353	1.94867	2.561	1.80307	1.93886	3.14954	1.5882	3.75521	2.65442	2.56202	1.68577	1.30951
CPSF6	3.03258	1.5493	1.55625	3.59803	2.33755	1.67936	2.05946	2.98231	3.75935	1.93579	1.38643	1.96608	2.56538	4.03471	1.99308	1.79662	2.5779	3.17522	2.7289	1.6324	3.08997	2.773	1.73674	2.6469	3.59386	1.94077	2.3227	2.20911	1.93702	1.88068	2.64056	2.37846	3.05086	2.00153	4.71183	2.1523	2.46445	2.77191	1.84239	1.68923	1.80833	2.0822	2.66573	2.4481	2.03809	1.94818	3.60412	1.60037	2.55491
P4HA2	1.17734	0.546345	0.755136	0.797841	1.39449	0.865406	0.620813	0.854293	1.68903	0.98387	0.8569	0.777079	0.863308	1.94527	1.11301	0.67733	0.947864	0.942596	0.881777	0.697217	1.5158	1.91177	1.0287	0.744692	0.779988	1.34076	0.640244	0.608817	0.522663	0.980337	2.22396	0.92581	1.85295	0.63693	0.703061	1.06589	0.610357	0.920378	0.756525	0.925965	0.69562	0.721248	0.858158	0.645293	1.29693	0.856938	2.02816	1.4401	1.09109
CA12	0.037137	0.00784165	0.0282186	0.0431825	0.0285333	0.206701	0.0228608	0.0131723	0.0149137	0.711931	1.38185	0.0180234	0.029849	0.148855	0.105419	0.0254018	0.013533	0.363634	0.56184	0.00270192	0.220552	1.21508	0.129599	0.00761674	0.0178681	0.065268	0.559743	0.0255524	0.0222308	0.00240449	0.0582808	0.244346	4.26169	2.10988	0.335269	0.020126	0.0115381	0.139261	0.112558	0.0190534	0.00844615	0.0478431	0.0237544	0.00240452	1.08334	0.869127	0.428311	0.397562	0.0396401
BIRC7	0.0248384	0.0183566	0	0.0323476	0.0242887	0	0.229351	0.012334	0.0232745	0.0111104	0.100304	0.0210955	0.0698737	0.317889	0.00967754	0.0091482	0.00905131	0.254791	0	0.0126499	0.131604	0	0.0106449	0	0.731982	0.0179749	0	0.119632	0	0	0.0124027	0	0.0547143	0	0.263521	0.0538435	0.117042	0.0660249	0.0245106	0.0297348	0.00988583	0.0235782	0.50664	0.0112575	0.0115535	0	0.0413458	0	0.00976779
PPFIA4	0.00799373	0.00886154	0	0.00910911	0	0	0.00738119	0.0277862	0.00749041	0.00893917	0.0141228	0.00678917	0.00281093	0.00590228	0.0077863	0.0117766	0.00291298	0.0204999	0.00520955	0.00407111	0.021177	0.00651536	0.00171293	0.0133893	0.0269227	0.0144621	0.0134584	0.0134754	0.00279135	0.00181148	0.00199578	0.0167349	0	0.00382098	0.0184367	0.00649817	0.00434626	0.0119524	0	0.00717715	0.00795389	0.00569112	0.0238612	0.0126805	0.0520558	0.00471063	0.00498987	0	0.00628713
FTSJ3	3.49863	3.45209	2.4944	5.54759	4.09817	4.44819	5.03597	3.80362	8.56205	4.12885	3.72748	3.79015	5.50739	8.06491	4.09811	3.17483	5.57713	4.39412	3.62628	3.88207	6.36513	5.46049	3.79635	4.42446	4.4344	4.34188	3.60105	3.09769	2.7969	4.24081	5.11832	4.52781	6.42781	4.78217	6.76441	3.44918	5.07802	4.34823	3.90055	5.54283	3.50193	2.86182	4.93653	3.09377	3.25476	3.86899	7.36029	4.47829	3.80554
RCN2	0.755118	0.904348	0.324977	0.970799	0.876622	0.416266	1.12514	0.728788	1.42603	0.748292	0.613781	0.75973	0.939571	1.67933	0.754383	0.889973	0.80999	0.928072	0.791167	0.587706	1.45201	1.53393	1.1949	1.23978	1.47539	0.865927	0.680216	0.828107	1.15208	1.28295	0.852732	0.997884	1.20275	0.633041	0.957433	0.625383	0.978335	1.27768	0.739421	0.82053	0.926285	0.845464	1.08077	0.719586	1.0177	0.616131	1.51319	0.555848	1.07664
MRPL24	25.247	35.8201	38.3641	31.2775	27.0497	22.8645	32.5909	26.347	54.4677	24.6342	26.1471	30.0255	24.8227	29.9819	33.9248	31.4959	29.5608	27.877	24.9041	27.8726	31.7	24.4023	25.2206	22.2038	23.9078	22.5774	25.3959	31.8718	29.5734	19.7418	23.8763	25.7195	25.5971	31.2587	32.4354	26.4095	20.4267	33.1677	28.8667	64.4349	32.9969	26.4214	39.2981	30.4482	27.203	22.9035	31.9768	33.3751	31.6487
RRAS	6.75613	9.03446	10.8123	11.7933	11.4471	4.53732	15.071	7.98866	24.0536	8.16858	8.23891	8.23781	9.17363	22.3082	9.55195	6.94765	8.40976	9.6377	7.33469	6.79646	16.6442	12.7171	11.4958	8.97942	24.3597	8.73769	7.35792	12.1623	6.54032	8.30693	10.7888	9.45903	12.4266	8.26538	11.5402	8.89975	7.72254	10.3798	11.4197	21.6813	9.01208	10.0169	14.6427	9.36815	9.78563	5.88657	22.9239	9.65475	7.31297
DDIT4	26.2987	5.05748	9.69308	12.9877	8.4063	14.4511	11.0363	2.74289	21.6044	24.3368	15.6065	11.7923	24.6075	33.3887	31.6429	3.10369	8.58731	4.49178	18.902	15.1218	5.30164	23.4555	43.9519	2.58928	18.9766	16.7124	10.9819	10.5509	7.14914	10.3385	45.3921	36.3167	17.1232	12.814	24.3751	13.6699	8.89019	7.45418	16.9848	11.9048	10.482	7.20298	5.04584	3.25539	8.87424	7.94688	9.99486	4.75548	13.0332
PHLDA2	0.0812515	0.240193	0.672268	4.99979	0.47672	4.97733	5.37681	0.22191	2.49344	10.6308	2.80948	0.638322	0.371428	12.4786	0.1108	0.897769	0.384913	1.04184	1.01932	4.07597	0.794775	0.844365	2.66386	0.758236	1.45378	0.911393	3.6935	8.82473	3.40469	1.10476	1.31858	0.402055	0.298303	7.37922	8.26424	3.67678	14.5784	0.998911	0.881972	1.53198	0.194031	0.732726	2.62746	0.497146	26.1345	2.04291	9.90711	0.750371	0.287572
ARV1	4.27613	4.94237	3.64651	6.2809	5.0789	3.50127	4.65161	4.64434	5.90055	3.74689	4.37616	4.92527	5.08088	5.29587	4.83844	4.32208	5.15861	4.84347	4.65098	4.69367	6.7007	7.21727	5.04595	5.20476	5.31028	3.9282	3.61612	5.43573	5.63185	4.15928	6.01569	6.08698	6.65243	4.06929	5.7013	4.65596	4.0625	5.42384	3.83434	3.62309	5.40109	4.84691	6.70267	4.69916	4.86814	4.36473	8.54	2.88517	4.98338
ITGAE	0.39631	0.312272	0.368547	0.354835	0.373292	0.248956	0.477159	0.44858	0.595262	0.341511	0.21476	0.490036	0.319706	0.573766	0.424628	0.444333	0.337684	0.423925	0.282965	0.376958	0.539204	0.508275	0.442098	0.31238	1.18754	0.48081	0.320534	0.44632	0.675661	0.287916	0.389964	0.377126	0.256763	0.298082	0.556493	0.385333	0.308428	0.426032	0.322066	1.0012	0.568306	0.442591	0.513205	0.330183	0.618091	0.24041	0.460816	0.353697	0.552352
DEPDC1B	0.0305814	0.041435	0.0602448	0.112843	0.129587	0.0191404	0.0188253	0.121487	0.0573117	0.20063	0.0411651	0.0909059	0.0931986	0.301069	0.0317737	0.0525625	0.163447	0.0760491	0.176048	0.0571073	0.145414	0.373884	0.196593	0.0439053	0.167371	0.162293	0.0171624	0.0883755	0.0996686	0.0970216	0.0559915	0.0543219	0.11976	0.0146178	0.197492	0.18783	0.0554245	0.155807	0.0804742	0.0305082	0.0892582	0.0677362	0.0557854	0.101643	0.0616411	0.060071	0.369065	0.021518	0.120262
BCS1L	3.15754	3.36456	2.4836	2.97943	2.58241	3.01289	3.64006	4.17929	5.92284	2.1982	2.9617	2.77926	3.42383	3.6794	3.32836	2.8968	3.34311	3.12121	2.836	3.23959	3.96839	3.28015	2.84914	2.50015	2.55712	3.14088	2.22309	4.03704	3.46413	2.22727	3.38269	3.48763	2.89179	2.65636	3.75514	2.55123	2.32234	3.63964	3.18952	4.14424	3.7793	3.12813	4.46128	2.52913	2.51553	2.68393	4.14748	3.81737	3.92382
NAE1	2.37141	2.41723	1.42533	3.34045	2.33865	1.82121	2.79049	2.53139	4.02094	2.34159	2.43481	2.40798	2.31446	3.32326	2.20617	2.19541	2.63951	3.05013	2.79391	2.18953	3.37294	3.63229	2.88646	2.43572	3.20221	2.26482	2.21356	2.54463	2.78279	2.44202	2.90797	2.929	2.84287	2.69502	3.69092	2.88068	2.44422	3.58867	2.41573	1.81051	2.48158	2.1707	2.86918	2.06185	2.94524	2.81074	4.06828	1.52388	2.23625
TIGD5	0.424686	0.654319	0.510482	0.32341	0.520869	0.614953	0.505133	1.02227	1.05894	0.389591	0.519584	0.424881	0.653034	0.705096	0.314105	0.368504	0.398701	0.520219	0.232205	0.586542	0.557405	0.618952	0.360928	0.354807	0.554556	0.71364	0.424158	0.592837	0.633404	0.326234	0.542733	0.400018	0.702948	0.540183	0.521289	0.51492	0.451374	0.452034	0.603762	0.473936	0.57584	0.509048	0.841542	0.417585	0.579233	0.650402	1.02445	0.56599	0.523673
RRM2	0.642059	0.127307	0.0694122	0.35945	0.398149	0.0955629	0.1205	0.229401	0.337501	0.224155	0.29248	0.442232	0.401989	0.539595	0.0884709	0.057677	1.32393	0.262864	0.224525	0.235275	0.414864	2.73145	0.741604	0.217334	0.481274	0.407977	0.206529	0.328098	0.869466	0.14195	0.265866	0.229489	1.56382	0.134738	0.122801	0.322496	0.298006	0.611396	0.28975	0.290579	0.0747932	0.616916	0.19477	0.745245	0.185747	0.209174	3.05641	0.152887	0.908355
LSM4	8.33847	9.38569	12.3389	10.8844	11.8802	8.09292	11.5749	8.94278	20.0797	9.37337	8.52166	10.2041	8.52171	11.5129	9.39717	11.3269	10.4414	10.9771	6.56947	11.2919	11.8504	11.8231	9.33746	5.89071	12.1923	13.2829	8.25219	12.9615	13.1408	7.62806	10.9305	8.89773	12.1607	8.29603	13.8788	10.4401	6.7692	12.5509	10.7058	19.5121	8.90101	13.7942	17.9381	8.3422	14.5434	7.42224	15.1861	15.8645	11.8724
SLC46A1	2.12847	2.27906	1.38663	1.68896	2.11767	0.948013	1.45041	3.59605	2.32377	1.23549	0.854533	1.24229	1.35071	1.08671	2.04045	2.6435	1.68114	2.31955	0.741955	1.80247	2.22726	1.3455	1.47648	2.5631	1.79841	2.87287	1.0695	1.25642	1.52797	1.38868	1.57941	1.61281	1.25757	0.896735	1.34943	1.66587	1.31516	1.59374	1.44584	1.82216	2.52173	1.67747	3.06099	1.65119	1.55876	1.85129	1.16179	1.48895	2.07116
TAP2	1.54219	0.733652	0.710481	1.21178	2.42239	1.10013	1.60715	0.735657	2.48338	0.994013	1.44047	1.42582	2.01974	2.32222	1.09528	0.959341	1.92712	1.26546	0.87843	0.986411	2.40036	5.91866	1.3687	1.20584	5.40365	1.46755	0.933633	1.96515	0.839583	1.70612	4.40517	1.83962	6.11219	1.4424	1.08387	0.914742	1.48773	2.51371	1.64766	1.65722	0.860287	0.878942	1.72477	0.996164	2.03907	1.87484	7.4689	1.17912	1.39202
WDR92	0.0951154	0.101927	0.236093	0.142452	0.195322	0.12948	0.128813	0.160588	0.173797	0.0468005	0.124833	0.266583	0.0802717	0.145142	0.0852354	0.119108	0.0727877	0.110874	0.117775	0.106571	0.201584	0.147297	0.191588	0.100141	0.168182	0.0894822	0.112097	0.164921	0.14614	0.0560412	0.0997387	0.126716	0.118729	0.104569	0.122849	0.061856	0.0689533	0.107454	0.131404	0.119559	0.132498	0.144463	0.179815	0.14226	0.132728	0.108364	0.186036	0.0903505	0.115954
CATSPER1	0.028878	0.0160065	0	0.00940211	0.0141195	0.0203335	0.0444419	0.02868	0.00676492	0.00645869	0.0437312	0.0245264	0.0203094	0.0710749	0	0.0638161	0.0263084	0.0336624	0.00940995	0.00735361	0.0411942	0.0176529	0.0371285	0.0345498	0.0607877	0.0208982	0.0243097	0.0486809	0.0201679	0	0.0648893	0.010992	0.0106021	0.0207054	0.0266416	0	0.00523373	0.0191907	0.0142484	0.0864267	0.00574681	0.00685321	0.0933839	0.00654419	0.00671627	0.0397075	0.0480701	0.00761981	0.0170346
RBM45	0.535251	0.539417	0.445738	0.82909	0.666153	0.506314	0.843695	0.636286	1.12089	0.511493	0.933366	0.444263	0.88975	1.002	0.556119	0.48687	0.661986	0.605023	0.642155	0.454328	0.912271	0.925401	0.570002	0.667545	0.962811	0.557545	0.637182	0.593718	0.498414	0.606472	0.781564	0.821119	0.917043	0.80631	1.04745	0.553776	0.708443	0.797625	0.636226	0.606785	0.610049	0.338729	0.726236	0.543994	0.765774	0.634022	1.39046	0.487894	0.666549
TSPAN8	4.09693	2.35052	3.05843	1.56455	8.44929	5.27059	6.15328	5.46845	4.40904	9.74167	4.30715	5.51367	5.44847	22.1077	3.16248	21.369	7.57701	6.23354	1.41027	1.99239	8.86365	15.943	4.07928	1.17933	6.2702	6.8325	4.32184	11.6614	4.84042	2.0453	5.65272	2.17501	13.9556	0.272398	5.22899	8.06313	1.90373	11.8781	7.0902	14.4279	5.16153	4.64933	17.1716	0.970309	8.46092	1.78499	18.6324	5.86841	16.0931
NBEAL2	1.0708	0.38692	0.221842	0.697261	0.902205	0.393213	0.681053	0.969273	1.20331	0.756464	0.650217	0.449686	1.23104	1.75632	0.444915	0.537002	0.725697	0.998562	0.589689	0.376307	1.78112	1.72459	0.695982	1.0003	4.89893	0.846392	0.317099	0.856393	0.557421	0.569479	1.09502	0.855777	0.91391	0.483507	1.56018	0.695938	0.792021	0.798242	0.641407	0.454098	0.547276	0.53824	1.52346	0.485317	0.968589	0.653518	1.35985	0.404526	0.77848
DKK1	0.0175873	0	0	0.0572608	0.0171981	0.082557	0.173223	0.0174667	0.0823996	0.18094	0.0266332	0.0149371	0.0123688	1.1341	0.0274095	0	0.0128179	0.0246013	0.0229234	0	0.0430083	0.494546	0.0527614	0.0589164	0.170296	0	0.0690906	0.135532	0	0.015942	0.237114	0.0267775	0.16788	0.02522	0.0811264	0	0.0127498	0.0525939	0.0260328	0.0105271	0.0629987	0.03339	0.0524979	0.0239133	0.139072	0.0276374	0.812401	0.0278437	0.0276651
AHSA1	10.5285	8.91897	9.88567	14.4485	13.9826	11.6945	12.7679	10.4498	22.6724	10.9967	10.1044	12.3008	12.2637	15.3728	13.5011	11.7253	11.8841	15.2736	10.468	11.7697	13.8603	12.6843	12.228	10.455	11.8513	9.42877	12.1718	10.6173	11.1489	10.1639	13.3929	11.9976	13.7414	10.9962	14.0234	12.8809	11.4584	9.62479	11.961	11.8478	12.5241	9.21353	14.0507	11.3808	11.6495	10.6611	19.7438	13.807	9.47628
PFKFB4	0.139765	0.0915545	0.00375457	0.144788	0.177053	0.0805184	0.183806	0.0662488	0.297648	0.0710435	0.0641372	0.0809348	0.201057	0.193886	0.116336	0.196548	0.104178	0.168846	0.105576	0.0485324	0.240803	0.393531	0.114352	0.167216	0.545614	0.087352	0.117656	0.125454	0.102047	0.16988	0.20937	0.133	0.228575	0.115395	0.102567	0.103288	0.156589	0.154097	0.153594	0.148304	0.0809126	0.23821	0.227563	0.0345523	0.0886522	0.172212	0.282884	0.0670523	0.122418
RANGAP1	8.40808	6.72325	10.5213	10.0761	11.5739	19.8433	12.991	7.52187	18.66	25.7592	9.913	9.88907	12.5663	20.8476	10.7493	9.06586	10.0458	9.66073	7.60474	12.6173	9.91399	13.5761	7.37474	9.61682	12.3907	13.5396	12.0674	14.1931	8.8309	9.31151	12.6171	10.2557	13.5088	27.731	22.5781	11.9283	21.2839	10.9774	14.2962	15.7888	6.01729	8.19841	14.1298	9.32148	16.3999	17.7814	29.5589	14.1231	7.82834
LRP8	0.041604	0.0251566	0.00670574	0.0270909	0.0332863	0.0124278	0.0209541	0.0262937	0.0159482	0.0135344	0.0190917	0.0240919	0.0611786	0.0502672	0.0309459	0.0376112	0.0248086	0.0352704	0.0406702	0.0346719	0.077075	0.0739847	0.17668	0.0271501	0.122606	0.0383189	0.0233484	0.0291464	0.00792424	0.029141	0.0245515	0.031672	0.0222171	0.0126551	0.0436159	0.0389444	0.0438699	0.0364447	0.0410549	0.0588608	0.0301066	0.0394931	0.0338693	0.0154278	0.0246298	0.0118869	0.029905	0.0199595	0.0550321
XRCC3	0.320428	0.23299	0.0641418	0.173314	0.222368	0.109171	0.13362	0.218142	0.343837	0.127148	0.187834	0.199718	0.247159	0.246768	0.189281	0.106595	0.252366	0.274714	0.190299	0.184247	0.337023	0.372795	0.166119	0.160765	0.395994	0.265546	0.0986141	0.31613	0.111891	0.11946	0.250325	0.167212	0.189742	0.175397	0.307533	0.224067	0.136753	0.194049	0.14535	0.238199	0.117247	0.201145	0.290542	0.231895	0.228377	0.227402	0.35272	0.193644	0.231694
CENPB	12.3633	13.0947	15.5498	16.4168	13.2052	14.9737	19.569	13.6421	30.287	14.5008	13.0125	11.3647	14.2001	18.4657	14.4031	12.3473	14.3522	13.8798	9.73544	14.2071	13.0566	15.2099	12.6462	14.5791	15.1144	14.9973	11.7224	13.4359	12.6891	11.9187	13.3701	13.785	15.1467	16.88	18.2431	13.5558	15.2366	13.1274	12.4496	19.2079	12.4566	11.8398	22.3057	11.9808	15.2125	15.8807	18.0387	17.9007	9.20809
RRP7A	3.36461	8.08842	9.79067	5.73101	6.38512	3.70309	5.70455	3.9787	9.60968	4.31949	4.33234	5.92105	7.37288	6.46107	3.31063	3.87167	3.43582	6.81152	3.62358	6.38953	2.22741	5.08188	3.63749	4.25287	5.26982	3.89306	4.74193	2.33009	4.3345	5.44062	2.32553	3.80591	4.61306	6.69206	9.36913	3.67773	7.33469	5.41298	4.86777	9.67145	4.14981	3.8796	6.8185	4.31636	5.20797	4.9923	9.06951	5.33679	2.97895
MED10	3.79721	4.35433	3.03689	5.54318	4.83318	3.86522	5.85643	4.64223	7.8704	5.24327	4.67732	4.78494	4.2525	6.92804	3.38509	3.19233	4.03087	4.30123	3.21436	3.96234	5.71108	4.96201	4.62559	3.32825	5.98611	3.97256	5.26963	6.66949	5.43354	2.89949	4.53412	3.73908	4.16711	5.62273	8.16765	4.07097	4.72757	5.77368	4.2053	6.2257	4.50108	4.23143	5.23611	3.49814	5.98034	6.3076	6.53551	3.16918	4.48791
PLAC8	1.64132	1.57393	0.0714119	2.30801	2.54042	0.496306	2.5786	1.72007	4.11856	0.837772	1.13856	1.34696	1.28886	1.18463	1.12205	0.97167	2.0732	1.84987	1.0959	0.512825	2.20385	4.33339	1.93332	1.63841	3.70506	0.757847	1.1189	2.46373	2.85513	1.92133	2.1872	2.10038	1.66358	1.61722	0.622406	1.22237	1.522	2.95099	1.47558	3.39332	1.96377	0.802919	3.23115	0.287518	2.65571	3.29525	2.55613	1.45601	1.41366
TYMS	1.99486	0.551404	0.389889	1.19669	1.72799	0.752078	0.580155	1.17779	0.802158	0.800977	1.49063	1.13395	1.41399	2.52833	0.263159	0.757863	4.32158	1.25972	0.706329	0.439981	3.96918	3.98799	1.30596	0.736669	2.00368	2.81904	0.714027	1.41473	1.55772	0.747499	1.30984	1.32133	2.54892	0.728291	1.23899	0.995964	0.751547	3.44465	1.58877	1.28807	0.637672	2.02038	1.11747	0.768865	2.52799	0.783699	4.24883	2.51164	3.51473
NEDD8	6.19121	8.42301	10.4804	7.27815	6.97846	5.53076	8.74296	6.17359	10.8249	6.34408	5.82127	7.57734	5.59219	10.9398	8.54994	7.35288	7.2021	6.62701	6.48898	7.49818	9.5716	8.22555	6.37833	5.87311	8.59422	6.57224	6.57862	7.28383	8.27049	5.8976	8.08085	6.63199	7.63055	6.81279	9.10742	6.32566	5.35476	9.1293	7.46663	13.8715	8.78571	7.20632	8.90696	7.36643	8.13703	5.82332	9.71064	8.84111	8.5746
PUSL1	1.52759	1.22111	2.13723	1.47176	1.81388	1.90243	1.90949	1.08365	3.54929	1.72917	1.88053	1.49598	1.29358	1.90288	1.28753	1.25155	1.4655	1.01026	1.1987	1.86557	1.71532	1.34671	1.24254	1.29798	1.61433	1.56797	1.74082	1.51654	2.37318	1.08796	1.8369	1.37057	1.30479	1.7882	3.14932	2.06964	1.36732	1.4295	1.51512	3.25624	1.18496	1.31691	2.48154	1.37763	2.5667	1.57993	2.23793	1.83439	1.11564
NME1	4.7171	5.07907	5.37548	5.87497	5.38517	4.02594	3.88325	3.05966	13.0329	4.9166	3.72546	4.93598	3.15079	6.83255	4.39244	4.33506	5.69967	3.07291	2.905	3.71274	6.12179	7.11915	4.5897	1.85239	4.22831	4.39363	4.07223	5.77771	4.09823	3.05342	4.7841	4.66917	6.47979	5.04894	5.65837	3.97523	4.41362	7.58183	5.59584	11.0913	3.56174	4.61703	4.2612	4.55717	6.51421	3.57775	8.12913	7.28337	6.90527
ZMYM1	0.819667	0.534501	0.194717	0.706415	0.522565	0.309319	0.479838	0.762172	0.884771	0.345077	0.490825	0.641553	0.72905	0.719926	0.560443	0.402521	0.702807	0.715664	0.754137	0.286483	0.858105	0.979191	0.389166	0.846055	0.926972	0.441971	0.428433	0.313506	0.606116	0.579093	0.68215	0.841165	0.808376	0.338022	0.59309	0.435499	0.486439	0.712923	0.368741	0.254932	0.530927	0.58356	0.455758	0.462551	0.422384	0.413568	0.829349	0.127223	0.584631
SLC38A6	0.293978	0.529227	0.285111	0.635636	0.523347	0.268917	0.876996	0.475375	0.60391	0.276485	0.277765	0.467348	0.577839	0.986987	0.323061	0.463638	0.384562	0.681853	0.49616	0.330151	0.682032	0.608239	0.578259	0.38238	1.34553	0.349119	0.359577	0.511909	0.479056	0.553451	0.493078	0.53941	0.431719	0.320676	0.754525	0.482039	0.363393	0.533487	0.353325	0.568502	0.519023	0.329151	0.660017	0.440716	0.462824	0.307979	0.749716	0.36597	0.483182
POLR3K	2.38249	2.57283	2.31841	2.521	2.06867	1.66791	2.57922	1.62163	4.03193	1.88336	1.73138	2.49446	1.89223	2.85102	2.20063	2.86697	2.41	3.18901	1.94085	1.94558	3.2563	3.10531	2.67587	1.56282	2.76695	2.49703	1.89033	2.0477	2.48149	2.17822	2.21524	2.29843	2.95586	2.1402	2.10324	1.65847	2.30786	3.61012	2.51319	3.18408	2.46053	2.26161	3.80108	2.37373	3.30552	1.51694	4.30776	3.03485	2.84307
RBM15B	2.7458	3.24681	2.45139	3.00529	2.87927	3.15098	4.27601	3.32459	5.00349	3.34755	3.31762	2.73395	4.01006	5.41215	2.52659	2.88114	2.74417	4.19771	2.33199	3.69238	3.74781	3.46412	2.81171	4.42859	4.59438	3.52598	3.52126	2.67875	3.06412	2.63456	2.92886	2.60621	3.37599	3.96259	3.84016	3.28005	3.85828	3.67853	2.69515	2.89543	2.41124	2.50667	3.99928	2.65842	3.57617	4.33781	4.21812	3.06453	2.03323
PRC1	0.280888	0.0908194	0.0415007	0.169185	0.230037	0.105482	0.168586	0.101124	0.266491	0.241864	0.411182	0.238561	0.217298	0.390598	0.0738716	0.069831	0.478522	0.189906	0.24026	0.125171	0.263307	0.8528	0.707228	0.110898	0.422753	0.177862	0.145813	0.196166	0.235401	0.143218	0.182335	0.14701	0.299058	0.100698	0.152242	0.140807	0.137449	0.370991	0.166308	0.0798614	0.0754616	0.319963	0.111793	0.292805	0.25151	0.135178	0.894215	0.163054	0.281673
NUP37	1.03327	1.2604	0.833907	1.51205	0.966944	0.589337	1.12166	0.954462	2.33724	0.46716	0.588875	1.04742	1.10955	1.72274	1.05191	1.2399	0.959547	1.378	1.03542	0.939295	1.90187	1.34476	1.18563	1.15911	1.70727	1.19801	0.991402	1.04349	1.14838	1.11788	1.20943	1.19259	1.22371	0.748816	1.4965	0.812857	0.841688	1.50621	0.822285	1.1638	1.1453	1.13377	1.4924	1.14811	1.05944	0.689645	1.9419	1.2606	1.26707
ACYP1	0.273964	0.334856	0.186821	0.548908	0.42246	0.138495	0.402159	0.408129	0.473934	0.405347	0.372325	0.510109	0.311243	0.695032	0.18064	0.131951	0.414698	0.412704	0.377689	0.289786	0.6356	0.747186	0.614156	0.32273	0.816239	0.350769	0.354809	0.395857	0.470972	0.28654	0.547202	0.320865	0.201164	0.41301	0.719359	0.365469	0.343746	0.511173	0.47831	0.59287	0.39422	0.440109	0.943594	0.315198	0.617565	0.298051	0.736679	0.266913	0.712725
NDRG1	8.40884	3.82092	3.85848	7.37484	4.18862	8.12804	5.43891	12.209	8.04222	9.28058	13.9879	5.09716	7.74154	10.4637	5.66304	7.60515	7.444	9.00734	3.6744	6.79893	7.71399	4.53908	5.53682	3.82569	6.63456	7.03992	7.65827	5.35694	8.08759	4.21565	10.4803	3.70886	10.7914	5.21635	4.85171	6.4835	3.62635	3.60638	4.31458	9.17992	14.1322	8.54647	9.85817	2.98232	6.9225	7.16404	3.78696	7.31185	3.2804
KIF23	0.0365039	0.0157371	0.0071912	0.0772523	0.0951895	0.0057118	0.0749037	0.0241691	0.0855136	0.0408213	0.0829193	0.0749244	0.072739	0.128776	0.0284453	0.0179263	0.106418	0.0567357	0.0852466	0.006197	0.121503	0.24794	0.297243	0.0524082	0.156242	0.0572366	0.0409724	0.0527453	0.0509875	0.0496334	0.0425314	0.0370526	0.107215	0.0145406	0.0505154	0.0692401	0.0551319	0.0687323	0.0450277	0.0254916	0.0169502	0.0577531	0.0363213	0.0854808	0.101878	0.062144	0.205079	0.009632	0.074169
MRPS23	1.5935	2.07889	1.38028	2.68318	1.71287	1.80436	2.97275	1.77889	4.06062	2.04859	1.76532	1.94226	2.01894	3.01182	1.96448	1.94439	1.8972	2.63171	1.98582	1.92357	2.39955	2.50093	1.91844	2.2936	2.23279	1.72977	2.09576	2.20289	2.50185	1.82759	2.0439	1.96086	2.25974	2.0147	2.8392	1.63487	2.14065	2.34223	1.92958	2.48283	2.07454	1.5473	2.63247	1.66222	1.94074	1.95931	3.81176	2.05097	1.7795
ZNF232	0.944251	0.846643	0.672939	1.00367	0.943722	0.723529	0.948826	1.02742	1.75658	0.621134	0.497668	0.961176	0.810562	1.10048	0.752029	0.900125	0.667944	1.28846	1.00903	1.02544	1.06399	0.730006	0.690328	1.11642	1.10489	0.532594	1.07542	0.876139	1.07645	0.950317	0.866726	0.850972	0.723923	0.564186	1.69101	0.820266	0.674462	0.825896	0.760505	0.656624	1.448	1.22588	1.70635	0.96921	0.736333	0.60008	1.12684	0.505632	0.780885
POLQ	0.0454014	0.0122013	0.00975709	0.0215008	0.0201803	0.00581236	0.010163	0.0204955	0.0193376	0.00369245	0.0437522	0.0140218	0.03193	0.0162535	0.0160812	0.00152016	0.0691866	0.0115469	0.0121043	0.00840815	0.025233	0.191752	0.0601416	0.0138265	0.0312772	0.0209082	0.00926529	0.0139155	0.0259426	0.0130945	0.0247316	0.0298498	0.0333369	0.00394577	0.00571165	0.0201312	0.0209449	0.0658282	0.0101823	0.00494103	0.00164273	0.0411389	0.0123203	0.022448	0.00575956	0.0162149	0.0979039	0.00871252	0.0438241
DARS2	3.23927	2.70097	1.26797	3.77685	3.12644	2.59679	2.31774	2.87759	3.67587	2.49803	2.29342	2.50104	3.60949	3.54622	3.72069	3.13369	4.00881	3.63373	3.37904	2.44244	4.19215	4.27745	3.57878	3.70435	2.82485	3.6837	2.52617	2.39597	3.37869	4.19462	2.57852	3.84307	3.08896	2.61914	2.72644	3.45397	2.89342	4.27732	2.84366	1.98927	2.45711	3.00004	2.2551	1.9305	2.62212	2.74761	4.21474	3.19132	3.50723
CENPF	0.106204	0.0343389	0.0156915	0.0756392	0.0843809	0.0249267	0.0306455	0.0708664	0.0637529	0.0846199	0.140726	0.131072	0.102701	0.140497	0.0517239	0.013446	0.18867	0.0990395	0.127612	0.0304247	0.108214	0.38953	0.361279	0.0857675	0.149504	0.0408302	0.081953	0.0463566	0.0834425	0.0616719	0.0845189	0.0682174	0.114536	0.0380739	0.0214329	0.0521601	0.0565408	0.0992491	0.0376633	0.035758	0.0290605	0.110267	0.0676964	0.136883	0.098801	0.0508502	0.237556	0.015763	0.116159
CENPE	0.0369736	0.0227708	0.00242791	0.0334385	0.0361553	0.0115706	0.00758674	0.0408	0.053893	0.0220515	0.0580644	0.0401249	0.0462273	0.0647109	0.0176069	0.0151308	0.0688643	0.0249018	0.0508689	0.00627673	0.0569284	0.195881	0.123244	0.0766747	0.102042	0.0118919	0.0230553	0.023744	0.0430362	0.0558577	0.0328218	0.0547303	0.0392146	0.0235643	0.0151601	0.0155846	0.046162	0.0655215	0.0243238	0.0393441	0.0163508	0.0487467	0.0224819	0.0670301	0.0363073	0.0177533	0.117963	0.00216798	0.0420044
SLC2A14	0.0417553	0.00514314	0.0411285	0.0158605	0.0238182	0.0555346	0.0428396	0.00345575	0.00326051	0.00311291	0.0245902	0.00295527	0	0.0822148	0.0189801	0.00768941	0.0126799	0.107081	0.0272121	0.014177	0.0680726	0.161657	0.0149124	0	0.014649	0.025181	0.00390555	0.0670368	0.0048602	0.037849	0.0833997	0.0344361	0.398575	0.0199589	0.118775	0.0150858	0.00756755	0.0231235	0.0137347	0.0249932	0.013849	0.00330306	0.0103866	0.00946237	0.0258965	0.00273399	0.417033	0.0440705	0.0547347
CKS2	3.22786	3.36779	4.6382	3.79158	7.3031	6.26876	8.92205	2.51429	4.59623	10.5882	6.77304	8.62753	4.22861	7.3525	5.10453	3.54323	7.61107	3.60033	7.46574	5.70533	8.46096	18.4162	8.84262	5.02795	5.96858	5.17565	6.35798	6.70641	24.3551	7.97448	8.97545	5.39639	11.8506	11.2541	6.74403	7.0315	11.0118	8.30683	5.62105	5.56894	3.17398	5.82777	3.21171	4.10203	16.5746	9.72207	15.2237	4.47565	6.24727
UHRF1	0.0754083	0.0417974	0.0401093	0.0785647	0.0848004	0.0283181	0.02321	0.0449348	0.0565282	0.0236116	0.072323	0.0544384	0.0795501	0.107646	0.0264425	0.00277735	0.324257	0.0562571	0.0638871	0.0192023	0.113716	0.669938	0.174515	0.0469139	0.161908	0.114599	0.0253917	0.0690075	0.0105328	0.0273415	0.0301233	0.0401845	0.337757	0.0036045	0.0417411	0.0326933	0.0601335	0.140314	0.0334859	0.0361094	0.0330143	0.0823197	0.0300124	0.0786078	0.0806749	0.0414749	0.357744	0.0557127	0.106757
WDR12	1.4499	1.09517	0.604858	1.55224	1.15301	1.2411	1.08416	1.32137	2.37756	1.12734	1.05477	1.31653	1.18464	1.51976	1.28434	1.14027	1.52912	1.48332	1.36594	1.13586	1.60247	1.47719	1.10203	1.32243	1.16695	1.39798	1.38806	0.864698	1.29551	1.27174	1.1669	1.80661	1.56248	1.70816	1.33761	0.857398	1.28914	1.6394	1.02047	0.78873	1.18129	1.0363	1.11593	1.01856	1.16436	0.933151	1.28483	0.949682	1.09508
DHDH	0	0.0795735	0.0212111	0.128538	0.105289	0.0336949	0.132561	0.0356444	0.134522	0.0321082	0.0905842	0.0152411	0.0757234	0.176668	0.0559346	0.0660938	0.0784726	0.0669387	0.0584749	0.0365571	0.131651	0.073132	0.0615259	0	0.0755488	0	0.0201419	0.121004	0.200523	0.0487993	0.0716857	0.122951	0.15812	0.120089	0.215221	0.0194504	0.195139	0.0238508	0.0531252	0.322241	0.128562	0	0.107133	0.0162666	0.0667775	0.0422998	0.179229	0.0568208	0.0846843
SKP2	3.49856	2.61173	1.78079	1.79419	2.59551	1.68024	0.317445	3.77081	2.39712	1.02671	2.31214	1.95801	2.00536	1.25427	3.64021	1.42634	4.53953	2.06503	2.26025	2.37913	3.61834	2.70318	1.88938	2.44367	1.49416	2.26839	1.37893	1.6607	3.56614	2.3647	2.86279	3.62941	3.5415	1.06815	0.527053	1.8412	1.42206	3.01705	1.34204	1.23468	2.94587	2.64436	1.51416	2.17683	1.49095	0.937482	2.44477	1.07255	2.73971
GNPDA1	2.62503	2.17889	1.00145	2.71386	2.25086	2.02765	4.25083	2.39789	5.32792	2.22572	1.59206	2.01318	2.85187	4.59003	2.05698	1.74605	2.24154	3.26089	2.01076	1.47657	3.91226	3.19736	2.39693	3.19685	6.7215	2.34623	2.71549	2.22672	2.39421	3.32947	2.82208	2.66573	2.61792	3.09476	2.982	1.92689	3.49357	2.26518	1.89446	2.80832	2.20261	1.88748	3.12356	1.83789	3.23937	2.42425	4.18619	2.8016	2.13009
XPO1	3.93344	3.17759	1.50798	5.30494	3.90148	3.33504	3.70648	4.44456	6.04721	3.1113	3.06444	3.52788	4.42565	5.72543	3.74035	3.04024	4.70346	4.8841	4.23712	3.06479	5.52931	6.32149	3.6612	5.3776	5.54127	3.72183	2.25954	2.53612	3.92271	3.88536	4.28233	5.7555	4.36029	3.18062	3.92995	3.15532	4.2965	5.10457	3.12125	2.36434	3.685	3.77634	4.31932	2.79954	3.21226	3.25722	5.98356	2.07053	3.77523
SKA1	0.0263034	0.00485983	0.0077726	0.0685111	0.0707337	0.0123472	0	0.0522462	0.098589	0.0117658	0.0597487	0.0223398	0.0462469	0.0841599	0.0102484	0.00968779	0.138985	0.0122645	0.0471407	0	0.0696831	0.310863	0.118364	0.0314696	0.0830524	0.0475877	0.0147616	0.0760129	0.0826646	0.0238427	0.0262686	0.0550664	0.0579415	0.012573	0.0121332	0.0356371	0.0572056	0.0786591	0.0389345	0.0314886	0.00523447	0.05618	0	0.113254	0.0305875	0.0413343	0.240815	0.0416429	0.113783
HELLS	0.122342	0.0579224	0.0451895	0.107049	0.114026	0.0233304	0.0400091	0.0398681	0.0626929	0.0478839	0.0501766	0.0698119	0.0806632	0.124207	0.0327709	0.0281622	0.284212	0.0534791	0.0797305	0.040889	0.140239	0.523507	0.131079	0.0329333	0.154516	0.0940688	0.036475	0.0939113	0.0720912	0.0554482	0.0668168	0.0829488	0.174049	0.0383768	0.105813	0.0704455	0.0637465	0.167684	0.0358409	0.0251726	0.0273896	0.103432	0.0437466	0.136889	0.0711337	0.0300395	0.251379	0.0807033	0.165382
TTK	0.0423647	0.0187855	0.0100149	0.0496552	0.0787116	0.00795461	0.046942	0.00841484	0.0754247	0.0113701	0.0641547	0.0467751	0.0595887	0.0625611	0.0165061	0.0280859	0.126592	0.0434575	0.0579794	0.0215758	0.0483463	0.276238	0.268711	0.0364935	0.0998782	0.0613164	0.00475506	0.0204046	0.0828431	0.026881	0.0296159	0.0161256	0.0870999	0.00810008	0.0117252	0	0.0368544	0.101352	0.0292639	0.0101432	0.0134891	0.0321722	0.0337222	0.130566	0.0354705	0.0166434	0.204508	0.0178855	0.106624
MCRS1	4.32007	4.48207	3.57019	5.10834	4.39275	3.36497	5.85935	4.20794	9.56966	3.80642	3.8941	3.79005	5.11659	7.48957	4.22647	3.39206	4.56278	5.64454	3.81318	4.17064	5.74656	6.1039	3.17899	4.33364	7.51977	4.79255	3.85647	4.68735	4.55047	3.32423	4.98401	4.73889	5.0283	4.87313	6.3396	4.01351	3.72548	4.34181	4.06396	5.93181	4.12849	3.40238	6.77244	4.48616	4.52132	3.52026	7.80854	5.13583	3.66847
SNRPF	4.61542	5.7525	8.61256	6.7123	5.61666	4.50065	5.98842	3.97598	8.7452	7.58511	5.59919	6.43215	4.04398	6.11281	4.95764	5.20301	7.1829	5.74273	5.44245	5.35698	6.00706	6.18833	5.80292	4.50906	7.06915	3.86598	6.91913	6.88386	6.57133	3.86005	6.98398	3.72713	6.6375	6.92319	6.88689	5.47931	4.31642	7.18493	6.46061	7.29578	5.45508	6.67475	5.69601	6.81295	7.97064	4.57812	6.64286	5.2885	5.53033
MCM3	4.13487	3.28365	2.00395	4.88658	4.1473	2.66944	3.77549	3.47312	7.93329	4.26968	3.7398	4.12116	3.87232	6.78103	3.34216	3.08105	8.79663	4.60432	4.22563	2.20869	5.38065	10.9552	4.26845	4.34927	6.07701	4.49998	3.8357	4.14687	2.69472	3.93111	4.06038	4.17949	6.64978	4.09517	3.4322	2.86874	3.96847	5.92649	3.0104	3.33391	3.38448	3.55679	4.17764	3.56984	3.31267	3.56622	8.39126	4.50998	3.51545
HNRNPA3	13.4148	11.2449	8.10293	16.7795	12.6054	9.66602	16.3535	11.4356	17.0897	15.4214	13.8418	12.5131	13.8667	19.8449	10.9871	11.883	15.0685	16.7019	14.2579	10.7655	14.7145	16.0549	14.191	16.0434	20.0509	11.2205	15.8329	10.7789	10.1726	11.0815	15.693	13.7985	14.7799	16.2919	18.1308	15.0036	15.2029	13.1136	13.7138	10.7011	10.1562	11.4339	13.0982	12.2737	14.5857	13.5771	16.737	11.5285	12.397
DCTPP1	4.80982	5.83072	4.62644	6.8392	5.14732	5.70207	8.76165	5.26427	13.7624	5.55432	4.59568	4.67903	5.43642	8.6369	6.01402	7.33003	6.72478	6.13304	5.18165	4.79918	6.85117	6.8805	4.60645	4.01641	8.52325	5.55853	5.35728	4.82232	7.45515	4.45996	5.99205	6.70669	7.00936	5.68905	10.2104	2.9391	5.1769	6.61283	5.09748	9.16576	6.15323	5.81206	6.61704	4.66021	7.25974	5.30241	9.87524	6.83776	5.34632
CDT1	0.220969	0.128925	0.109972	0.155246	0.193334	0.0928074	0.0859103	0.184804	0.185261	0.0624262	0.19373	0.232121	0.220837	0.211816	0.104219	0.0471176	0.915419	0.0650726	0.162955	0.11846	0.322321	1.09484	0.428643	0.0556567	0.244809	0.462896	0.0913753	0.285675	0.300521	0.147588	0.0871091	0.137231	0.811256	0.0444728	0.0643759	0.20799	0.0590175	0.301417	0.0745972	0.361987	0.0833184	0.242878	0.0925743	0.310992	0.0865546	0.0593964	1.06475	0.300733	0.343014
PALLD	0.939827	1.03193	0.544097	4.25388	1.46294	0.947158	3.97893	1.47817	2.33103	4.16961	1.21216	1.33414	4.78322	5.18137	1.42136	1.5838	1.36014	2.44148	1.69372	0.494272	2.68757	4.63985	3.12688	5.95343	5.68948	2.55117	2.41544	1.78107	0.92962	2.46357	2.46521	1.50394	1.98576	2.69541	3.16559	2.25767	3.11461	2.51989	2.14822	1.44885	0.984762	1.51846	1.55918	1.60821	2.78533	2.37356	3.76421	0.63565	0.962443
CCDC14	0.730236	0.293683	0.144524	0.534109	0.433427	0.251905	0.388886	0.711736	0.488527	0.26739	0.565773	0.494716	0.640161	0.690484	0.304364	0.282712	0.465372	0.679392	0.57329	0.389198	1.14896	1.09348	0.502184	0.650164	0.952307	0.496499	0.207765	0.539836	0.372408	0.346354	0.820849	0.421457	0.501275	0.318204	0.783353	0.524589	0.459206	0.890421	0.284888	0.227695	0.377154	0.482006	0.574507	0.528004	0.63668	0.334916	1.01201	0.118297	0.836125
MANEAL	2.87961	2.21365	2.83386	2.14714	2.48904	1.29138	1.44026	2.08106	3.24639	2.21388	2.20632	1.736	2.22408	1.56301	1.723	1.75659	3.51814	2.032	1.68396	1.90521	2.79787	2.56185	1.67486	1.86409	2.34884	2.51184	1.54391	1.55411	2.35224	1.63721	2.13116	3.16103	2.5675	1.44404	1.61294	1.88104	1.57499	2.90461	1.12903	1.43123	2.26662	1.28743	2.92276	2.15579	1.5009	1.9848	2.1399	2.32016	1.52168
MCM2	1.1872	0.441618	0.378878	0.708635	1.10675	0.356662	0.292326	0.463762	1.24965	0.322166	0.755086	0.695727	0.551057	0.71685	0.533481	0.862849	3.54175	0.564626	1.15539	0.390991	0.958053	3.31899	0.803894	0.518908	1.03293	1.64955	0.253179	0.792899	0.39245	0.556002	0.636284	0.948971	2.03402	0.23834	0.277465	0.437503	0.375817	1.25705	0.374889	0.634815	0.355959	0.747552	0.417377	0.49144	0.489637	0.223873	2.24957	2.21785	0.650504
ECT2	0.246939	0.153819	0.0583757	0.365238	0.169032	0.119228	0.230188	0.101602	0.214862	0.40396	0.259984	0.227705	0.28283	0.823092	0.115455	0.0727597	0.406224	0.180935	0.356347	0.0862374	0.396827	0.839581	1.11272	0.189081	0.412871	0.214443	0.1663	0.25826	0.266078	0.345349	0.302979	0.220214	0.414445	0.337246	0.273378	0.244709	0.41941	0.410254	0.268048	0.17737	0.137596	0.287989	0.168482	0.281399	0.321617	0.196796	0.731086	0.0893592	0.224739
UBE2T	0.546445	0.282691	0.301416	0.379545	0.676846	0.222307	0.313956	0.217079	0.426698	0.325906	0.496504	0.433162	0.333065	0.824882	0.0993561	0.161008	1.77888	0.254791	0.605404	0.222638	0.965095	2.07846	1.53003	0.610185	0.843522	0.738169	0.22489	0.333374	0.737815	0.511835	0.636673	0.305062	1.44446	0.208959	0.302476	0.394853	0.25089	0.895737	0.341515	0.719582	0.275485	0.432267	0.579958	0.627419	0.965876	0.143118	2.59238	0.538295	0.716304
PHF14	1.62268	1.6362	1.2664	1.92798	1.66937	1.11647	1.59001	1.67778	2.33075	1.68633	1.54843	1.58016	1.76652	2.50348	1.79276	1.38032	1.86791	2.30921	2.3975	1.54188	2.25223	2.17954	1.66331	1.97436	1.95585	1.3062	2.01592	1.53526	1.48099	1.68647	2.00235	1.97479	2.13488	1.36852	2.25167	1.46003	1.45674	1.88931	1.4543	1.7004	1.97644	1.58466	1.69197	1.56962	2.12581	1.45312	2.37179	0.492681	1.61542
TSEN54	2.00755	1.99627	2.09962	2.22524	2.12855	1.79474	2.57576	2.72745	4.78212	1.7859	1.78194	1.92056	2.74443	3.36432	1.86317	1.81526	2.21525	2.2192	1.66481	2.4182	3.00166	3.24037	1.58057	1.8783	4.01219	2.36694	2.05708	2.6726	2.33148	1.63572	2.9848	1.75153	3.21317	1.91382	4.32325	2.52433	2.32204	2.37965	1.81411	4.57706	2.50029	1.98064	3.88279	1.79932	3.6408	2.16667	4.42595	2.55335	1.96925
CASP2	0.638564	0.443323	0.357375	0.54496	0.730869	0.706229	0.601543	0.749492	1.11965	1.14254	0.88398	0.684087	0.738278	1.00014	0.497595	0.372382	0.809153	1.13458	0.732999	0.473037	1.0647	1.26174	0.609532	0.84038	1.66188	0.766685	0.779174	0.878405	0.682458	0.666526	0.971068	0.692356	0.785016	1.18855	0.93276	0.904481	0.883762	0.615634	0.448734	0.367744	0.508304	0.633718	0.864006	0.695038	0.801072	0.836221	1.00255	0.59483	0.60116
HIST2H2BE	2.59223	4.09161	1.94796	2.50399	1.87177	2.00655	1.52175	3.47807	4.88215	2.38048	2.78166	2.12142	2.306	2.80552	2.96975	2.12445	2.75881	2.8336	3.11022	2.63164	3.17653	4.55445	2.2881	2.36607	2.31273	2.08712	2.09063	1.45523	2.45779	3.10443	3.52315	3.49592	3.88242	1.05034	1.35412	2.23284	1.99745	2.69806	2.43944	1.71603	3.11567	4.1555	3.73224	2.25638	3.48156	1.57141	5.20087	3.198	3.96284
NOP56	3.3637	3.3836	2.56987	4.17938	2.91676	7.06486	7.61444	3.7368	11.1529	6.24029	4.08883	3.88541	3.26033	6.6478	3.10839	3.42545	3.88681	4.91967	3.89245	3.36762	4.31202	4.17393	3.35135	4.72604	5.93978	2.46023	4.94924	4.94683	4.45236	3.43993	3.57458	3.83558	3.19288	6.54817	9.73068	3.12	5.41367	2.86581	3.17392	3.89772	3.65588	2.72568	4.53759	4.04261	5.67008	5.96071	7.57926	2.04061	2.81799
METTL3	1.59298	1.367	0.536855	1.76167	1.41933	0.985689	1.00897	1.57879	2.12491	1.09239	0.966921	1.30262	1.46752	1.7562	1.12847	1.13947	1.3193	2.13313	1.29983	1.16999	2.41456	1.49152	1.01558	1.32622	2.13662	1.04323	0.945707	1.23013	1.04355	1.10982	1.24245	1.65868	1.07301	0.950226	2.42608	0.973884	1.18345	1.65571	1.13025	0.835298	1.59814	1.32157	2.1319	1.36342	1.11758	0.739603	1.98053	1.24014	1.57905
NQO1	0.202692	0.726958	0.507345	0.95495	2.23273	0.509311	0.631205	0.781525	1.47474	1.96798	0.662039	0.896185	1.33326	0.492998	0.241564	0.399614	0.434485	0.650446	0.380744	0.291469	1.77371	6.01543	0.970867	0.262472	0.843286	0.681643	0.287725	2.36022	0.258133	0.329633	0.750155	0.85321	0.253887	0.125382	0.896475	3.87047	0.0691483	0.994385	0.582402	6.48727	0.246763	0.209385	0.433014	1.99944	0.987185	0.163943	22.3378	0.880891	0.708005
RRP15	0.94004	0.843858	0.785345	1.27872	1.00827	0.859431	1.28156	0.730746	1.97154	1.3121	1.1279	0.921698	1.05917	1.62076	0.759363	0.844716	0.945173	1.50082	1.28941	0.899852	0.986915	0.988823	0.841599	1.3708	1.28257	1.13974	1.27884	0.943452	1.10335	1.03055	0.818372	1.06408	1.0444	1.38565	2.1454	0.901529	1.64125	1.10712	0.825644	0.606864	0.742407	0.630716	1.03573	0.981487	1.19502	1.29353	1.829	0.558417	0.749026
FAM83D	0.548653	0.422854	0.231608	0.250083	0.751115	0.125093	0.839525	0.895178	0.580206	0.406691	0.33234	0.545859	0.275613	0.632736	0.445855	2.4422	1.5709	0.584733	0.602742	0.431109	0.523896	1.14351	0.550887	0.600148	0.461962	0.510487	0.82695	0.339755	0.602125	0.355233	0.587062	0.584745	1.05894	0.164846	0.108464	0.356803	0.153415	1.13548	0.154689	0.178277	1.29149	0.98955	1.15421	0.454703	0.196872	0.277128	0.619728	0.554257	0.844545
CDC7	0.152703	0.048366	0.032231	0.330265	0.170656	0.0819211	0.141002	0.113742	0.444596	0.229312	0.137646	0.17138	0.222458	0.370467	0.101994	0.028121	0.353752	0.106802	0.131505	0.061105	0.302295	0.817894	0.219704	0.0939576	0.390318	0.268375	0.104062	0.199631	0.106646	0.103813	0.206965	0.120401	0.200224	0.375387	0.41257	0.112312	0.296522	0.250071	0.102253	0.0979317	0.0303884	0.0828319	0.157366	0.163137	0.177574	0.188543	0.453909	0.0460487	0.193022
COL7A1	0.140177	0.0168345	0.0331376	0.0958419	0.0582569	0.0542858	0.0625606	0.120074	0.100155	0.0658377	0.143287	0.0610153	0.0492922	0.163878	0.0464235	0.0129071	0.061298	0.0555565	0.0662317	0.0553277	0.128547	0.0571263	0.0961207	0.0285105	2.26762	0.0177525	0.0373675	0.0911454	0.0489488	0.0190595	0.146991	0.0760333	0.0437444	0.175887	0.187516	0.0835642	0.0546211	0.0721944	0.036311	0.172006	0.0669497	0.0465728	5.14492	0.0444728	0.151598	0.0881121	0.0568762	0.0184937	0.155729
HSPA4	7.59247	6.41472	5.799	12.4994	10.6621	9.4522	10.9919	7.27511	14.3804	10.4612	9.02868	8.72351	10.8275	12.8899	7.76338	8.80206	11.1493	12.9536	9.61656	8.75288	10.8873	13.916	9.57783	10.868	10.0422	10.1612	11.3681	10.0608	9.19653	12.5332	10.5019	10.0906	13.9843	11.3443	14.3005	11.1124	12.4865	11.2862	8.26081	8.43157	7.00506	6.44295	11.7772	7.10395	10.8574	11.3547	20.232	7.5965	8.32404
CENPO	0.203902	0.293589	0.108039	0.190003	0.570666	0.125418	0.238051	0.244401	0.299771	0.154108	0.184557	0.35531	0.341195	0.328795	0.227375	0.209759	0.461193	0.186869	0.199325	0.204109	0.286566	0.507172	0.307356	0.356671	0.44993	0.28494	0.0789178	0.189642	0.289714	0.289987	0.175544	0.208751	0.366553	0.107547	0.227031	0.152417	0.211532	0.516308	0.142235	0.159925	0.226672	0.200231	0.335804	0.417458	0.189689	0.140874	0.245782	0.200366	0.334565
FLVCR1	0.240904	0.220322	0.131695	0.32746	0.241462	0.18376	0.196492	0.343925	0.347068	0.331357	0.32225	0.212275	0.266842	0.444687	0.16191	0.170799	0.232636	0.483004	0.284559	0.223908	0.517926	0.711772	0.296825	0.18446	0.486815	0.248428	0.39883	0.304577	0.353311	0.204719	0.327796	0.215488	0.397999	0.408788	0.672299	0.447151	0.659273	0.448256	0.303099	0.173036	0.189365	0.285852	0.374529	0.191074	0.806804	0.366736	0.779458	0.0762785	0.265262
FANCG	0.955447	0.694213	0.285504	0.464865	0.750591	0.377949	0.442768	0.618381	0.955644	0.384161	0.341398	0.54706	0.762549	0.845504	0.552118	0.525872	1.30271	0.60067	0.45126	0.442858	1.14636	1.61874	0.506091	0.621642	1.2022	0.582667	0.397633	0.413647	0.457342	0.442763	0.67007	0.555733	0.740969	0.436175	0.683375	0.575972	0.55256	0.923868	0.768042	0.623303	0.700729	0.861113	0.694307	0.588736	0.694101	0.501882	1.11241	0.5552	0.932999
SOX18	0.603611	0.730669	0.996385	1.396	1.43492	0.986813	2.05005	1.93278	8.92289	2.97	1.67055	1.58215	1.6834	1.06554	1.05425	1.29556	2.72296	1.52369	1.32934	0.593622	1.62878	1.36566	0.990149	1.66347	3.08447	2.77153	3.18892	1.97491	1.01754	1.915	1.90197	1.03787	3.30117	2.16891	2.5443	3.0456	0.943068	1.56992	2.0026	2.51664	1.69825	1.8869	3.9349	1.97162	3.91139	1.07937	1.82763	1.96616	1.57975
APOO	4.16414	4.05325	4.14165	6.0844	6.70388	3.41675	4.5432	3.2614	4.29848	4.05847	3.69128	5.0462	4.16666	6.58258	5.60596	4.41403	6.11912	4.23051	3.79489	4.08631	6.20918	7.51926	5.74558	3.40234	5.54432	5.70845	4.86387	5.54399	4.56322	4.20421	6.71126	4.56178	8.42705	5.27549	5.27837	4.42168	5.03128	6.89564	4.74394	5.65373	3.82673	4.78843	6.73708	4.38839	7.25959	3.96346	8.46726	7.00347	6.96297
A4GALT	0.421856	0.467653	0.296061	0.433505	0.573661	0.767345	0.990055	0.517158	1.32176	1.20886	0.545672	0.559824	0.982766	1.55742	0.5085	0.534096	0.725402	0.854412	0.476824	0.100709	1.01549	0.607088	0.451984	2.87685	1.1544	0.715514	1.31691	0.97147	0.313031	0.286793	0.967665	0.516848	0.687272	1.48084	1.3135	0.628705	0.511296	0.7578	0.715497	1.15207	0.309568	0.625707	0.819816	0.495919	0.760374	0.590415	0.729649	0.737441	0.456215
FAM72D	0	0	0	0.00526981	0	0	0.00996373	0	0.0379169	0	0.0326814	0.0206203	0.0227665	0.0239022	0.0126127	0	0.00589826	0.015094	0.0052742	0	0	0.0197887	0.0346837	0.00774596	0.0272568	0	0	0	0	0	0	0	0	0	0	0.0175435	0.0117339	0.00537812	0.00798615	0.0096883	0.0128842	0.0153647	0.0161049	0	0.00752884	0	0.0269429	0	0.0190955
SLC22A5	0.382272	0.261214	0.209783	0.375357	0.356012	0.289103	0.177423	0.414302	0.521668	0.442412	0.327732	0.33111	0.381931	0.549577	0.312067	0.22013	0.35268	0.405996	0.345023	0.278124	0.550254	0.709696	0.180732	0.386209	0.478974	0.447893	0.34734	0.317092	0.358083	0.243382	0.413579	0.377625	0.701727	0.377052	0.522004	0.376519	0.238636	0.37299	0.251485	0.201575	0.259615	0.364317	0.387906	0.323138	0.390907	0.408822	0.797935	0.264176	0.36628
CKLF	0.969104	1.9387	1.12572	1.83873	1.50318	0.721581	2.22168	1.07862	3.71062	1.33036	1.70372	1.53262	1.80964	3.1254	1.02859	1.46464	1.64397	1.83862	1.24136	1.14028	2.8738	2.16535	1.50377	1.43931	4.47382	1.71701	1.36904	1.93142	1.68035	0.863298	1.4851	1.56455	1.81577	1.07022	2.63592	1.01417	1.65946	1.75438	1.35203	3.52043	1.59604	1.64954	2.44389	1.46914	1.3057	1.1553	3.92166	1.83406	1.91866
RRM1	4.39341	4.09467	2.58001	4.71157	3.44693	2.96922	3.12761	3.99429	5.25259	3.1327	4.30883	3.64459	3.44909	4.70473	4.49111	3.42441	6.03503	3.66828	4.90921	3.66611	4.95164	5.54923	3.56671	4.48508	4.1059	4.11371	2.37178	3.0242	3.12018	4.18447	3.45997	5.00274	4.93781	3.10788	2.83208	2.68298	3.41055	5.65096	3.7259	3.07451	3.59702	3.93244	3.10066	3.45202	3.43478	3.46658	4.97083	4.22037	4.41245
BIRC5	0.355941	0.10898	0.0300513	0.205286	0.188949	0.0572857	0.143987	0.0656501	0.200118	0.131921	0.436348	0.28503	0.114435	0.290347	0.0594351	0.0149824	0.500301	0.123288	0.152436	0.134663	0.306721	0.982239	0.610179	0.121671	0.406736	0.103034	0.0741952	0.171436	0.717341	0.0737469	0.223438	0.189678	0.261357	0.0875	0.126659	0.148807	0.173254	0.425769	0.18064	0.237403	0.0647619	0.574399	0.212496	0.60381	0.245983	0.103877	0.914139	0.11807	0.399929
DUT	3.24193	3.02026	3.32641	4.07764	3.54193	2.48842	5.40846	3.66543	5.43737	4.17566	2.99042	4.52026	3.46827	5.2033	3.47256	2.4114	3.24015	4.37237	5.05828	3.68938	4.6827	5.3794	3.61602	3.89636	4.86364	3.1103	2.98688	4.074	4.75685	3.24017	4.76153	3.46484	3.6676	4.18957	6.09377	3.49669	3.29184	3.92635	3.72539	6.36511	3.77005	3.13759	5.06447	3.7954	4.64182	3.36453	5.44923	1.85017	3.30561
CHST10	0.15564	0.0990487	0.0970925	0.205509	0.160651	0.0690005	0.314041	0.111636	0.348396	0.13537	0.13094	0.150546	0.218918	0.442651	0.117912	0.156047	0.189055	0.290282	0.20568	0.0880728	0.482804	0.193807	0.144521	0.194485	0.516911	0.231522	0.164987	0.162419	0.102658	0.192025	0.315185	0.125067	0.171423	0.173589	0.291162	0.17338	0.282076	0.252828	0.0938581	0.243253	0.117008	0.110807	0.279611	0.235136	0.193055	0.122289	0.201505	0.196211	0.0986096
STXBP6	0.201996	0.376762	0.241599	0.424346	0.239852	0.234791	0.438167	0.358233	0.639936	0.484041	0.174795	0.255293	0.175884	0.724424	0.258591	0.503064	0.191032	0.583048	0.366715	0.325767	0.439078	0.119559	0.136037	0.333733	0.384702	0.267994	0.404861	0.340513	0.241835	0.215795	0.132084	0.216016	0.215416	0.2069	0.725444	0.325801	0.242316	0.394715	0.118649	0.316662	0.398149	0.262511	0.416326	0.239775	0.214761	0.253183	0.334239	0.190353	0.255328
ZNF165	0.239378	0.272169	0.359118	0.497596	0.297102	0.665558	1.14484	0.201161	0.293322	1.25196	0.306731	0.383154	0.45325	1.50462	0.322845	0.196675	0.389185	0.678275	0.522011	0.703339	0.307699	0.930509	0.410358	0.696155	0.542646	0.399764	0.423688	0.478914	0.65585	0.216984	0.340201	0.364464	0.473221	1.18823	1.63931	0.768388	1.15468	0.324272	1.19018	0.429849	0.205205	0.174794	0.393913	0.459009	1.80723	0.911483	1.54789	0.223499	0.267926
RFWD3	0.91818	0.875934	0.418506	1.16646	0.89786	0.718342	0.831197	1.06982	1.74323	0.856316	0.84517	0.790014	1.18597	1.45043	0.832391	0.987997	1.22246	1.63133	0.878017	0.843546	1.67788	1.60435	1.14193	1.30673	1.83675	1.03795	1.07436	0.77752	0.842416	1.04171	1.02484	1.19924	1.12806	0.745822	1.01317	0.956166	1.19639	1.21835	0.852765	0.477748	0.95779	1.06243	1.28081	0.892131	0.882093	0.862889	1.39853	0.718901	0.814194
KIF4A	0.0941481	0.0347896	0.0151748	0.0975316	0.0669561	0.0642826	0.173867	0.0467513	0.0761901	0.107197	0.267864	0.0654227	0.0782514	0.189588	0.0133389	0.00945697	0.23392	0.0678432	0.103191	0.0348716	0.0872088	0.456929	0.275105	0.0573437	0.115305	0.0309693	0.129689	0.0906912	0.179322	0.069824	0.0940232	0.0358363	0.13826	0.0940962	0.130286	0.0742145	0.0837639	0.133663	0.0506758	0.0358615	0.0306585	0.109683	0.0809029	0.162925	0.10351	0.0874239	0.349054	0.0496842	0.117804
DOLK	4.38097	4.42442	4.27865	5.69335	4.68338	3.7557	5.77079	3.79785	9.86273	3.59545	5.13502	4.05978	4.54326	6.64312	3.91288	5.53803	4.99908	5.55689	4.39152	4.46235	5.51553	6.64976	3.5721	4.80612	5.40026	4.60781	4.5943	4.66716	4.48569	5.42665	5.23721	5.55382	6.09287	4.33903	6.79039	5.0603	4.31311	5.88438	4.59793	4.6668	3.79023	3.69172	6.21534	4.34137	5.24993	4.74763	9.47875	5.89742	3.75227
POLG2	0.709991	0.710901	0.277478	0.708391	0.615892	0.435413	0.61329	0.943955	1.20717	0.373931	0.335269	0.627318	0.676504	0.760982	0.745108	0.641087	0.625951	0.651418	0.682862	0.58321	1.03147	0.854026	0.412249	0.66311	1.1474	0.60496	0.398451	0.579127	0.607812	0.425587	0.811976	0.788952	0.723128	0.487166	0.839889	0.409595	0.323765	0.772416	0.463314	0.664881	0.81128	0.739191	0.94002	0.70067	0.575276	0.301421	0.881619	0.410939	0.837619
TTL	0.471036	0.508503	0.198218	0.598988	0.601689	0.460743	0.414447	0.531487	0.960169	0.555979	0.470561	0.423096	0.888016	0.940809	0.421819	0.544984	0.697381	0.66809	0.320637	0.432058	0.794053	1.14976	0.485124	0.836769	0.965566	0.960164	0.434583	0.399102	0.699264	0.608041	0.49504	0.530372	0.794952	0.445593	0.610883	0.58138	0.892125	0.931698	0.536611	0.712983	0.408323	0.492787	0.739826	0.421387	0.704337	0.914599	1.08479	0.380024	0.693425
NCKIPSD	4.76065	3.13389	2.29225	3.70742	4.22957	2.35149	3.85637	4.27317	7.95756	2.29134	3.20221	2.45382	3.89682	3.34532	3.84186	3.61923	4.43388	4.1706	3.30519	2.91981	4.44286	5.05994	2.42796	3.45799	4.713	4.4026	2.10055	2.93015	2.44816	3.22365	4.58494	3.90824	5.89519	3.18905	3.22878	2.39613	2.26664	3.80992	2.34891	2.95785	3.78503	4.02533	5.64819	3.30057	3.54515	2.43002	6.11282	5.29912	3.11282
RFC3	0.796471	0.743263	0.550491	0.958149	1.02306	0.462589	0.814384	0.784306	1.32187	0.845382	0.68143	0.882827	0.683566	1.21604	0.783692	0.591666	1.3233	1.07005	1.1305	0.556886	1.07289	1.80447	1.21494	0.917371	1.14233	0.840154	0.7576	1.26137	0.791939	0.856563	0.923489	1.03796	1.54632	0.987267	0.977644	0.804749	0.851415	1.34565	0.659407	0.323213	0.467441	0.666359	0.658166	0.709732	0.77863	0.700051	1.78084	1.11135	1.02989
ZNF416	0.424183	0.453439	0.259643	0.577084	0.488866	0.455124	0.90459	0.669525	1.02208	0.481128	0.382357	0.508229	0.61795	0.775546	0.37776	0.502169	0.430603	0.925347	0.330743	0.493786	0.660664	0.543296	0.318134	0.413246	0.937542	0.482381	0.739667	0.663987	0.878148	0.35017	0.438749	0.518978	0.589558	0.419999	0.489166	0.467972	0.406351	0.553709	0.433535	0.34458	0.566778	0.589611	0.610481	0.377639	0.415756	0.386853	0.655657	0.367756	0.488519
NUAK1	1.1017	1.30109	0.202855	0.762447	0.489937	0.389813	1.42794	1.3828	1.47328	0.626525	0.542145	0.655921	0.926654	0.692187	0.754953	0.870663	0.796884	1.2881	0.588096	0.482137	1.63813	0.744532	0.847028	1.62409	1.5709	1.10576	0.789162	0.394635	0.382772	0.679976	0.865264	1.06839	0.894312	0.357248	0.377951	0.507046	0.842819	1.65189	0.854979	0.58985	0.945274	0.898656	0.941951	0.634819	0.347645	1.0505	0.684251	0.546335	0.533395
IGFBP3	110.969	85.8653	50.7642	104.248	117.12	60.5847	165.248	88.3714	141.323	105.129	109.421	103.597	56.5293	135.92	75.8594	61.1031	107.875	115.443	113.125	62.2212	122.489	100.152	140.12	139.194	128.9	60.5638	106.038	89.6592	58.3406	83.2769	113.861	95.8631	80.8954	67.2348	111.138	67.1394	107.342	138.717	72.1655	50.693	100.714	109.988	101.973	69.2482	73.8447	87.5107	89.424	71.6	99.411
DLGAP5	0.0105802	0.0273672	0.037517	0.106786	0.0982875	0.0347654	0.0455908	0.0525383	0.0793121	0.061524	0.149539	0.0988447	0.0744087	0.0989524	0.00824451	0.0155871	0.150365	0.0542656	0.0689515	0.059272	0.116428	0.400992	0.340074	0.0607594	0.164806	0.0229698	0.0593767	0.0560544	0.0665014	0.0335664	0.0845293	0.0724899	0.147606	0.0151719	0.0244021	0.0114676	0.0805355	0.112496	0.036542	0.0696623	0.0168439	0.0853688	0.0210545	0.0863147	0.0590563	0.062348	0.347832	0.0167503	0.1165
PA2G4	10.7856	10.6117	12.4766	13.7401	12.9712	11.4071	14.9969	10.0416	29.419	11.4005	11.828	13.1544	11.0796	16.4709	11.4518	10.671	12.9497	13.638	12.4624	10.8454	14.021	13.2489	12.8156	11.7616	15.9119	9.33673	12.5764	13.7478	9.58164	10.3882	12.9205	12.4057	13.6697	15.833	20.8769	10.1778	11.7025	12.7079	10.719	13.1566	11.1286	10.0298	16.9927	13.2287	14.366	11.3863	18.511	11.1247	10.6499
DHX9	8.68736	6.3365	3.39571	10.6536	8.11538	7.7236	10.1963	8.53565	13.1508	10.4834	7.64638	6.40346	8.95183	13.3871	8.74577	7.40421	10.3012	12.1712	9.13513	6.21652	10.3084	10.3438	6.99852	10.3772	10.5872	7.30145	8.9408	6.25642	6.35511	10.0863	9.66422	8.55721	9.77521	10.2631	10.4399	7.72502	11.3625	9.63255	7.42652	4.78444	7.22982	6.99721	8.12075	5.86245	8.06903	8.9265	10.0277	6.38715	6.89754
SETMAR	0.870145	1.18968	0.842086	1.43776	1.11147	0.883288	1.41946	1.28547	1.91099	1.36715	1.15848	1.35796	1.59109	1.9221	1.28406	0.97747	1.31988	1.12081	0.96403	0.858611	1.48951	1.73315	1.00687	1.36898	1.68511	1.28301	1.09874	1.22062	1.35972	0.773953	1.11339	1.17579	1.1261	1.1594	1.6005	1.22017	0.914669	1.36973	1.07333	1.42579	1.37663	1.05831	1.60713	0.97608	0.971391	1.21355	1.71097	0.958573	1.09072
PKP4	2.70056	2.31491	1.6899	3.13108	3.36771	2.22751	1.63232	2.82363	3.24234	2.77125	2.94433	2.46659	3.23991	4.4351	3.96436	1.88576	3.44956	3.39013	2.20991	2.51008	4.85089	5.13758	2.62547	3.88495	3.45021	4.96686	2.05505	2.97415	2.96416	3.31927	2.38375	3.38768	3.71165	1.82628	2.79204	2.73502	2.21465	4.64495	2.95633	1.96511	2.28585	2.61187	2.34255	2.22272	2.0936	3.54607	4.30039	3.27591	3.66816
HMBS	2.83194	2.41023	3.07738	3.09027	3.05513	1.98545	2.9411	2.16836	7.01499	2.28424	2.33794	2.7815	2.33859	2.9274	2.88659	3.3747	3.73178	2.59831	2.55405	2.20528	2.40151	3.74523	2.30599	1.82304	2.82676	2.06923	2.0302	2.34076	3.18359	2.28547	3.18399	2.15241	3.89051	2.24882	3.13094	2.51994	2.88744	3.24484	2.89373	4.38539	2.77419	2.38041	4.34482	2.02465	2.81301	2.50146	3.82445	3.08538	2.05131
RPUSD1	2.46601	2.45413	2.35999	2.59569	2.18536	2.20334	2.78592	2.30299	5.59303	1.52298	2.18546	1.99326	2.50291	3.84163	4.25812	1.86295	2.34359	2.54138	1.74408	2.27633	2.60975	2.64376	1.60329	1.87749	2.73112	2.19017	1.98155	2.78037	2.07449	1.66378	3.20436	2.37863	3.10702	2.31061	2.55941	1.92111	1.49315	2.97027	2.23298	4.01724	2.29757	2.79976	3.22741	1.85431	2.35277	2.21832	3.53348	3.36434	2.01116
ASNS	0.13934	0.0707975	0.0669089	1.14267	0.191611	0.257545	0.33774	0.307042	4.13734	0.568744	0.272554	0.299557	0.293987	0.831645	0.0712554	0.147546	0.222148	0.613158	0.158915	0.0887055	0.763127	0.511067	0.462805	0.262565	1.04125	0.32772	0.175947	0.50334	0.0790669	0.0986757	0.578365	0.241986	0.364492	0.287231	2.38218	0.283177	0.454563	0.436946	0.352348	0.854893	0.162909	0.260408	0.524245	0.134201	0.299764	0.167645	1.46778	0.266558	0.256857
DDX41	6.05571	5.27189	5.4391	5.94271	6.48208	5.79767	6.62365	5.08403	10.363	4.74035	5.91933	4.9979	6.06348	8.3153	6.71836	5.10024	8.10075	5.73494	5.68289	5.4538	7.45665	7.34437	4.75801	5.01016	7.11536	5.31701	4.37773	6.3689	5.62103	5.77218	6.79936	6.54393	7.35435	5.88735	6.26535	5.44189	5.05972	6.86061	5.95891	6.66582	5.23233	5.17199	7.0722	4.89226	5.82457	5.35621	9.08009	8.03449	5.10931
PSME3	5.09821	3.49508	3.56043	6.31587	5.44194	5.63118	6.51314	4.34901	9.70964	6.84815	5.61452	4.40991	6.35006	9.00029	5.27252	4.92865	6.3693	7.0577	5.6635	5.10854	6.33797	8.23702	5.39938	5.99321	7.73883	5.64042	6.51259	4.69339	5.4065	7.37901	7.21225	6.26886	8.52093	7.06242	7.31908	5.84007	8.28714	6.56828	4.55905	3.52039	3.33291	3.62787	5.43611	4.18786	6.12647	7.4435	10.771	7.29242	4.45103
DCK	1.22633	0.972945	0.632381	1.35829	1.98101	0.558722	1.73924	1.13433	2.33765	0.951889	0.952816	1.25086	1.74182	2.14236	1.00713	1.00518	1.41513	1.61449	1.49263	0.544953	2.13645	3.38075	1.52001	1.46143	4.30739	1.24418	1.04583	1.28553	1.86403	1.6783	1.99914	1.96782	1.53607	1.13213	1.42529	1.0425	1.24637	1.52203	1.00252	0.532535	1.00488	0.975795	1.61496	0.986286	1.029	1.07218	2.32152	1.00881	1.25765
PFAS	1.66078	0.859614	0.62009	1.20832	1.0905	0.810551	0.882097	1.28319	2.41578	0.885023	0.947286	0.774005	1.66134	1.39301	1.05354	0.834713	1.38301	1.57111	1.09406	0.879405	1.39042	1.60042	0.871068	1.28543	1.33022	1.41013	1.09019	1.07712	0.669958	1.21194	1.23944	1.51307	1.58926	0.788118	1.3441	0.971526	1.20832	1.24909	0.99397	0.452184	0.909176	1.06145	1.07381	1.04076	0.875698	1.07172	1.33486	1.27194	1.03507
ADCK2	4.59498	4.48354	2.25907	4.37536	3.98535	3.7512	4.7307	5.07934	9.80316	3.26477	4.20192	3.13337	4.08395	5.25796	4.21887	4.84165	4.0575	4.99918	3.21156	4.42257	4.6195	5.37894	2.55147	4.25774	5.0969	4.75175	3.37851	2.43123	2.97652	4.09268	4.2497	4.49675	4.96802	3.55878	3.61247	3.378	4.41733	4.29712	4.58691	5.56456	4.69664	4.0268	5.55265	3.62188	3.0976	3.91908	4.69457	5.644	2.69215
CAD	1.15628	1.37373	0.457385	1.37086	0.745535	0.750367	0.93014	1.52351	2.60293	0.682063	1.06037	0.596659	1.41256	1.25399	0.852559	1.09945	1.39837	1.20286	0.579425	0.842262	1.66351	1.1358	0.829197	1.41535	2.12558	1.13681	0.796273	0.568006	0.749618	0.883168	0.94312	1.13801	0.74078	1.28156	1.81472	0.651598	1.02526	0.849525	0.99328	0.63696	1.03959	0.907391	1.26509	1.15252	0.837833	0.890415	1.20392	0.636939	1.07065
MSH2	1.00574	0.642497	0.297193	1.26817	0.6751	0.392088	0.823734	1.03693	1.42959	0.671	0.795935	0.951909	1.12092	1.3006	0.787031	0.646668	1.64924	1.0134	1.06648	0.603366	1.4451	2.19869	1.10679	1.38274	1.37071	0.888193	0.999702	0.656819	0.779773	1.05458	1.29806	1.0706	1.7273	0.50111	1.23451	0.780619	1.06276	1.05634	1.19012	0.601999	0.827717	0.817166	0.856536	0.606486	0.745335	0.582626	1.57128	0.661191	0.757501
MTG1	1.06113	0.672187	0.464742	0.700221	0.759706	0.560372	0.600721	1.14795	1.29616	0.533984	0.655201	0.599479	0.766264	0.984039	0.538946	0.540872	0.714675	0.940955	0.450738	0.955387	0.980812	1.05794	0.564397	0.98843	1.03706	0.911895	0.420049	0.752936	0.588891	0.523871	1.33885	0.65274	0.973945	0.837815	1.35043	0.924215	0.679971	0.856275	0.785345	0.799615	0.682526	0.872387	1.52717	0.562524	0.700711	0.714644	1.02906	0.734979	1.03206
TARBP1	1.17751	0.46844	0.25467	0.701491	0.774165	0.470414	0.293025	0.860902	0.946077	0.582742	0.78661	0.729838	0.923266	1.09264	0.503682	0.470595	0.944003	0.841078	0.752691	0.579275	1.39686	1.48657	0.770919	0.745752	1.47452	0.881139	0.393682	0.533348	0.594893	0.726706	1.20347	0.707588	1.00074	0.661043	0.658724	0.572965	0.82275	1.20706	0.746626	0.383899	0.410821	0.525587	0.675548	0.642688	0.748155	0.779522	1.40541	0.44159	0.805919
DNAJC9	1.07907	0.732231	0.272483	1.03162	0.935284	0.815054	0.839379	0.886567	1.56265	0.76351	0.846755	0.966459	1.14524	1.42932	0.733839	0.773186	1.15107	0.974263	0.898224	0.634491	1.19145	1.4352	0.723112	1.00933	1.28026	0.90158	0.798267	0.817387	0.870074	0.795838	0.989471	0.843874	1.39738	0.736179	1.06338	0.637954	0.618702	1.29402	0.6389	0.446255	0.730112	0.921892	0.902863	0.800294	0.74833	0.836288	1.62068	0.704051	0.91428
MAD2L1	0.229492	0.159627	0.0718032	0.138448	0.237614	0.114063	0.103875	0.0938486	0.196067	0.126807	0.187393	0.203509	0.170891	0.315639	0.0973041	0.129272	0.376328	0.0944164	0.18915	0.0790641	0.242087	0.734443	0.332663	0.148588	0.281321	0.249115	0.143944	0.221065	0.386542	0.2172	0.215706	0.151583	0.426228	0.135507	0.0871785	0.076817	0.151689	0.419395	0.123223	0.121205	0.0993984	0.230663	0.144394	0.256972	0.191518	0.10872	0.603913	0.188786	0.297289
MELK	0.113112	0.0139325	0.022283	0.0777464	0.178204	0.0235984	0.0541566	0.0187228	0.0529952	0.0449744	0.0888177	0.0693823	0.0707112	0.253648	0.0293806	0.00925785	0.242734	0.0820417	0.0941925	0.00640076	0.128059	0.706815	0.565557	0.0541314	0.169315	0.0636662	0.00705326	0.0544796	0.166769	0.0626577	0.125514	0.0765419	0.22148	0	0.00579737	0.0544889	0.0728891	0.212977	0.062011	0.037614	0.0150065	0.107374	0.0500207	0.0968357	0.0759981	0.0493749	0.434105	0.0530597	0.148273
ACLY	6.3733	3.94618	1.64376	6.8086	4.80328	3.49789	5.72241	3.99939	8.27162	6.13079	6.9523	4.77815	6.38078	12.0949	3.22203	3.59908	6.27097	7.18475	7.17534	2.6853	7.94121	8.48898	4.63731	4.68003	8.16526	6.04913	5.88054	4.13345	3.97839	5.93212	6.22002	7.27208	7.46463	5.62362	7.63268	6.78294	5.87644	8.18157	5.22143	2.69754	2.33534	5.46401	4.62102	2.97621	7.54797	6.08863	9.25963	6.62465	3.74925
NXT2	1.6841	1.7827	1.04768	1.95825	1.83256	1.15311	1.87074	1.70399	2.17725	1.38202	1.57237	1.44646	1.8701	2.21894	1.56393	1.8608	1.48118	2.24356	2.22808	1.32201	2.04884	2.53371	1.80166	2.04214	2.16431	1.59444	1.81919	1.75643	2.44957	1.64133	2.42163	1.92309	2.27792	1.6342	2.09688	1.60576	1.9277	2.09947	1.63064	1.05352	1.72358	1.50249	1.60008	1.37162	1.41946	1.53714	2.13412	1.18276	1.76773
TAF4	0.767407	0.685544	0.715367	0.731528	0.947701	0.785452	0.6112	0.982146	1.06936	0.847553	0.79072	0.891981	0.987603	0.922957	0.749035	0.590053	1.02634	0.975704	0.815921	0.672874	0.856092	1.11716	0.717106	0.88027	0.897618	0.884556	0.892426	0.737324	0.812206	0.885655	0.94416	0.987732	1.23734	0.720402	0.941537	1.07831	0.747027	0.791251	0.677258	0.255717	0.806091	0.936875	0.777344	0.808573	0.713916	1.021	0.963004	0.532318	0.88669
BUB1B	0.0433396	0.0352327	0	0.0592642	0.097475	0.0122065	0.0106716	0.0430424	0.0487328	0.0465268	0.118136	0.0993838	0.0670559	0.102401	0.0101316	0.0191548	0.189519	0.0323328	0.0593136	0.0220723	0.0847866	0.395632	0.494066	0.0580739	0.186107	0.0690001	0.0340514	0.0667972	0.108964	0.0314281	0.0605949	0.0362926	0.120927	0.00828648	0.0279883	0.0469747	0.0596956	0.120964	0.0256606	0.0415065	0.0241492	0.13165	0.0301859	0.121785	0.0443505	0.0476739	0.2525	0.0365941	0.0920346
FOXD1	0	0	0	0.0102781	0	0	0	0	0.00739518	0.0211812	0.0159352	0	0	0	0	0	0	0.0147194	0	0	0.00643316	0.0192976	0.0135292	0	0.0863862	0	0	0.00760232	0	0	0	0.0240322	0	0	0	0	0	0.00524465	0	0	0.0125644	0	0.00785262	0	0	0	0.0131371	0	0.0186216
ZNF114	0.0251361	0.0139325	0	0.0531949	0.0307248	0	0	0.0374456	0.0471068	0.0168654	0.0126882	0.0213484	0.0176778	0.00618653	0.0244838	0.00462892	0.00915979	0.0293006	0.012286	0.00640076	0.0102447	0.0102437	0.00538626	0.0360876	0.0317466	0.0181903	0.0141065	0.0181599	0.0351093	0.0113923	0	0.00956773	0.0461417	0	0	0.0204333	0.0182223	0.0501122	0.0186033	0.0225684	0.0200086	0.0059652	0.0187578	0	0.0409221	0.0148125	0.031381	0.0265299	0.0148273
HLA-G	1.6725	0.805056	0.507225	0.917109	2.07664	0.547499	3.4138	0.0327835	0.948563	0.511874	0.466557	1.58869	0.742888	1.87403	1.08035	1.0861	0.88213	0.974797	0.774455	0.403476	0.322891	3.9909	0.547015	2.02205	3.18705	0.828129	0.839814	1.29311	0.983619	0.309191	1.47248	1.38212	4.21744	1.47267	0.79179	0.775203	0.406815	0.0731217	0.456039	2.73985	0.455455	1.7861	1.85025	1.06722	0.849614	0.795386	3.60825	0.68519	0.882724
MCM7	4.20963	4.8431	2.69693	4.89491	4.36294	3.37922	4.70366	4.87024	8.13361	2.9234	3.89722	3.9884	4.01168	5.65055	4.35193	3.4429	8.45968	5.51324	3.81256	4.06263	6.25371	8.0191	3.09276	4.00375	5.72627	4.384	2.85382	5.38829	3.36611	2.43699	3.46216	4.89455	6.20798	3.81302	5.74385	3.00986	3.19279	6.31785	3.13301	4.56835	4.56527	3.76099	5.35011	4.26078	3.42257	3.42225	7.39376	6.5899	4.68117
HSPH1	2.23814	1.05772	1.81466	3.11804	3.92956	3.00857	2.38831	2.37435	3.37332	3.73359	1.88607	2.78456	3.09281	4.28847	2.62689	2.12724	3.07366	4.66377	3.03776	2.57175	3.64126	3.87835	2.8657	2.93222	3.23363	2.61693	4.74915	1.83747	2.37046	2.74554	3.13571	2.72298	2.59753	2.94202	4.48586	3.28044	3.50486	2.67353	3.0665	1.62754	2.35398	1.93583	2.57663	2.57581	2.69947	2.23816	4.58387	1.45444	1.55846
CENPM	0.261851	0.145139	0.0386881	0.134985	0.330739	0.0409721	0.268651	0.0758495	0.102235	0.0585641	0.0771036	0.277991	0.214848	0.311494	0.0510112	0.048221	0.564571	0.0712212	0.092435	0.0666788	0.337954	0.915944	0.355366	0.0730987	0.376648	0.268451	0.012246	0.304785	0.198112	0.108788	0.0544799	0.124588	0.432606	0.0521517	0.0704586	0.153733	0.158189	0.384275	0.193797	0.417959	0.0434243	0.476417	0.238829	0.178018	0.182699	0.111443	0.690136	0.414555	0.463382
EXOSC2	1.68367	2.04227	1.24921	1.95137	1.55693	1.70953	2.38267	2.20829	4.36428	1.54308	1.59815	1.59316	1.69892	2.11247	1.92876	1.64801	2.00401	2.03088	1.64886	1.69164	2.10712	1.83469	1.46666	2.12821	2.29596	1.50979	1.56111	1.79814	2.53702	1.75011	1.68144	1.81811	1.51846	1.77141	2.93351	1.39842	1.95025	1.7908	1.6163	1.71981	1.92657	1.785	2.61757	1.49715	1.97917	1.70394	2.06389	1.75288	1.63368
FERMT1	0.0579177	0.0214017	0.0556221	0.0730703	0.109732	0.0305857	0.0668494	0.0611156	0.19334	0.132774	0.0475081	0.0891571	0.188388	0.324296	0.0451318	0.023998	0.179398	0.121524	0.115595	0.0294968	0.221301	0.289138	1.18213	0.0935456	0.167634	0.241002	0.0406296	0.101121	0.0202244	0.111561	0.072301	0.0936938	0.233899	0.0276845	0.0801485	0.109857	0.0341145	0.218905	0.100018	0.0650015	0.0461031	0.0824687	0.0864418	0.0328125	0.0875559	0.0483512	0.198844	0.194849	0.213528
EPDR1	2.34357	2.46283	1.75331	4.79865	2.08638	2.57538	2.21819	1.64136	5.31865	3.46605	3.67206	2.1515	3.31544	6.56154	1.16645	2.16538	1.91536	2.91186	2.37484	1.47642	5.06294	4.74224	3.16988	3.20256	2.86865	5.22518	3.23104	3.88215	2.00568	4.58633	3.25365	2.65037	4.21748	4.54563	5.48018	4.83801	5.46023	3.00678	2.83399	3.12179	1.25625	1.69743	2.15662	2.71377	3.80592	5.61464	6.53376	3.01683	2.14689
PRICKLE4	0.0452714	0.0167287	0	0.0147395	0.0553369	0	0.0139341	0.0786817	0.0424209	0.0101251	0.0571304	0.0288371	0.0477579	0	0	0.0250108	0.0329945	0.0422175	0.0295035	0.0115281	0.0553537	0.0553482	0.0194018	0.0433304	0.0190591	0.0491425	0.0127033	0.0436091	0.0316168	0.0205181	0.0226057	0.017232	0.0332414	0.0432792	0.0104414	0.0858701	0.041024	0.0225636	0.0111685	0	0.00900914	0.0429745	0	0.0102592	0.0421158	0.026678	0.0282594	0.0238908	0.0534094
CDCA2	0.0496387	0.014674	0.00586724	0.0420196	0.0679562	0.0046602	0.0122226	0.0246492	0.0511645	0.00444076	0.030068	0.0548063	0.027928	0.0733028	0.0193402	0.0182823	0.115768	0.0370321	0.0194098	0.0101121	0.0526011	0.218475	0.187207	0.00950208	0.112848	0.00718444	0.0167145	0.047816	0.0624004	0.00899898	0.0545301	0.0415675	0.0728964	0.00474543	0	0.0161407	0.0431823	0.0527793	0.0391869	0.0237696	0.0118539	0.0706803	0.0296342	0.0854914	0.0415608	0.00390021	0.177651	0.0209564	0.0585617
NHP2	9.99487	10.4058	10.6598	9.86279	9.68574	9.3352	14.8201	9.58186	26.2308	8.96457	9.24742	7.65953	8.74587	13.4317	10.8117	11.6871	10.3087	10.7942	8.67377	10.0104	11.4145	9.90553	8.54493	8.91465	10.2761	9.52007	8.86798	10.8901	14.5886	7.44118	9.27597	11.4133	13.2629	11.5324	13.0846	7.64451	8.83829	10.3899	9.82494	16.3329	10.5331	9.26826	13.6646	9.04831	8.71258	9.24615	13.8681	13.7762	9.91218
NEIL3	0	0.0242252	0	0.0384203	0.0384647	0.0184644	0.024214	0.0260436	0.0245723	0.00586499	0.0198557	0.0167039	0.0184425	0.0580873	0.0102172	0.00965832	0.00477801	0	0.00854496	0	0.0106879	0.170989	0.0505733	0.0125496	0.0275999	0.0284658	0	0.0126303	0.00915702	0.0178277	0	0.0199632	0.0577652	0.00626737	0	0.00710574	0.0142579	0.01307	0.0129387	0.0156964	0.00521854	0.0435627	0.0130461	0.0713115	0.0243956	0.00515107	0.0982156	0	0.0721872
TUBA1A	1.1341	1.71401	1.14612	3.6961	2.01838	1.7355	5.57108	2.76513	4.35172	4.86494	3.08563	2.04681	2.88729	16.7364	3.01354	4.61557	3.14089	6.03359	3.23355	1.32267	8.53729	4.80204	2.02192	5.51965	8.94268	3.61937	4.73529	3.55595	1.73456	1.50089	3.69793	2.11092	2.59814	2.93817	8.11908	2.60596	2.56514	2.5323	3.18953	4.84008	2.93396	3.03052	4.76196	2.25136	3.01744	2.93167	5.28589	2.5795	1.83301
USP1	2.26615	1.79921	1.00581	3.13793	2.35839	2.11043	2.69476	2.53533	4.79271	2.08433	2.50374	1.95945	2.1954	3.06425	2.01409	2.10169	2.68303	3.36088	2.96558	2.06722	3.01565	3.23789	2.50795	3.05749	3.47516	1.95609	2.74275	1.86295	3.12715	2.68524	2.49037	2.41453	3.02721	2.27953	2.99324	2.18002	3.19989	2.37082	2.14195	1.32375	2.29289	2.37147	2.37706	1.50969	1.88383	2.37408	3.14352	0.845296	1.85392
GINS2	0.629985	0.733515	0.569014	0.530192	0.685784	0.234347	0.109757	0.159368	0.339711	0.186093	0.558009	0.353337	0.225709	0.661168	0.185249	0.170738	1.29946	0.210609	0.468662	0.357166	0.639484	1.95217	0.565453	0.187719	0.445372	0.653748	0.160099	0.92173	0.340356	0.129294	0.172126	0.475067	1.22191	0.0852258	0.153524	0.167486	0.129256	0.967641	0.252188	0.490924	0.227083	0.598022	0.266109	0.441761	0.32621	0.322212	1.21685	1.16047	1.05174
SLC6A8	0.204644	0.146025	0.100091	0.39747	0.300172	0.258374	0.742816	0.24529	1.43819	0.73231	0.220849	0.296669	0.441692	0.903134	0.14297	0.857681	0.195434	0.658064	0.271333	0.190476	0.730525	0.500389	0.462712	0.280296	0.454538	0.786436	0.269297	0.438443	0.108422	0.255861	0.264274	0.193394	0.658051	0.158534	0.878875	0.355658	0.849205	0.26261	0.323805	0.595566	0.174133	0.418665	0.779372	0.191898	0.797623	0.296634	1.38609	2.4392	0.294156
ITGA5	7.33247	4.60917	2.25146	4.02108	4.23603	7.51125	3.73517	5.92187	7.12268	8.53868	5.73287	3.59867	7.91166	10.4122	5.14118	5.69165	7.64844	6.26245	8.16567	4.79571	6.76584	9.56139	3.65815	7.19452	6.92622	5.0951	5.08056	3.38858	3.91933	8.27797	15.5071	5.57617	14.7684	5.50211	6.70558	4.92278	5.75922	3.86383	5.52279	3.17525	6.38495	5.41476	5.59921	4.36067	6.44982	5.8176	6.60568	6.28797	4.76425
CDC25A	0.22617	0.0766099	0.133665	0.125796	0.129013	0.0398127	0.0986184	0.0467957	0.172193	0.0800912	0.0951387	0.268124	0.145806	0.2273	0.0660903	0.0277668	0.511679	0.114245	0.248731	0.0671916	0.149792	0.587589	0.286748	0.139805	0.0793473	0.143214	0.179815	0.068083	0.210605	0.128132	0.0941125	0.157829	0.15915	0.0900906	0.0391228	0.0970347	0.201535	0.2004	0.0976436	0.101533	0.0487592	0.120766	0.140649	0.205014	0.12712	0.0481288	0.368638	0.144221	0.111178
ESCO2	0.0632596	0.0467514	0.0057517	0.0617883	0.0689973	0.0319791	0.0269594	0.038662	0.107154	0.0152366	0.00491266	0.02893	0.0410671	0.069464	0.0511903	0.0268835	0.13654	0.0499165	0.0729392	0.0173478	0.0376824	0.327209	0.120957	0.00931497	0.0676045	0.0105644	0.0163854	0.025781	0.0509763	0.0705743	0.0680353	0.0185223	0.496653	0.0209339	0.024691	0.0448313	0.0934831	0.0808438	0.00960381	0.0233015	0.0213042	0.0762173	0.00968355	0.0308766	0.0430059	0.0401458	0.283504	0.00256797	0.0535813
SDF2L1	16.0627	13.3712	28.458	14.6317	15.8108	13.3235	15.1687	9.2034	19.1036	24.271	14.1135	15.0364	18.5463	15.7961	18.1974	15.0956	24.4555	6.63362	6.46493	20.1187	15.1652	22.1845	20.6216	14.2252	11.6818	18.803	10.5004	18.7715	14.0779	11.696	20.6775	10.5887	26.466	14.1915	12.3598	24.9671	22.8028	16.5629	44.382	42.2618	10.1586	22.017	20.0745	16.3362	20.559	11.7748	24.0347	16.0032	16.2985
PDSS1	1.0518	0.571993	1.02038	1.33102	1.25169	1.2483	1.40489	0.620841	1.61783	1.38481	1.142	1.17984	1.03281	1.44577	0.541249	0.782084	1.54037	0.925329	0.808329	0.586205	1.0434	2.23216	1.03762	0.702794	1.01093	1.03403	0.99122	1.08009	1.10877	1.14229	1.33778	0.846032	2.1712	2.33356	1.35482	1.07549	1.26603	1.73423	0.881254	0.605814	0.623986	1.00786	1.04654	0.953416	1.86466	1.28641	2.7914	0.680735	0.827249
ACTR5	1.34619	1.11227	0.83135	1.49217	1.07974	0.887528	1.4246	1.41958	2.89845	0.947224	1.19873	1.28465	1.05313	1.86139	0.972395	1.35374	1.27877	1.40349	1.07447	0.939811	1.72614	1.34379	1.41316	1.20161	1.66202	0.777174	0.899798	1.28219	1.09861	0.966607	1.49546	2.52751	1.24392	1.00498	1.63964	0.97547	1.01429	2.16112	0.895569	1.06834	1.6134	1.19892	1.68561	1.08316	0.914644	1.21817	1.86948	1.9317	1.14207
NUF2	0.0577002	0.00852855	0.0136402	0.0563581	0.0789925	0.0216681	0.0284153	0.0458436	0.108134	0.0619435	0.151455	0.0735081	0.0568113	0.0908879	0.0134887	0.0255018	0.113542	0.0753309	0.0714465	0.029386	0.0940673	0.300986	0.25223	0.0386584	0.155466	0.0250536	0.0453343	0.0889304	0.137009	0.0209209	0.0345742	0.0527108	0.067788	0.0165483	0.0106463	0.0375239	0.062744	0.130371	0.0341632	0.0207224	0.04593	0.0712044	0.0172234	0.135987	0.0644139	0.0362689	0.220909	0.00608995	0.0680724
HSPB1	42.4304	50.5375	82.0061	99.446	82.2862	61.2679	84.8038	45.3937	145.931	64.7236	56.4517	65.358	43.3999	146.904	64.0732	83.0696	59.33	90.2849	51.9463	62.2885	70.2475	72.4758	32.4305	41.6339	80.9485	80.158	70.9035	79.7321	36.6637	32.2517	74.1725	44.2672	51.9547	31.9262	121.595	99.5706	46.8538	59.9834	56.7372	157.657	53.252	62.7493	101.635	66.8825	110.201	37.1722	134.391	79.755	35.1086
SLC7A6	0.0562432	0.041566	0.00302177	0.0699174	0.0999973	0.0672032	0.0598021	0.0660135	0.131755	0.107494	0.0361334	0.0455967	0.143836	0.332224	0.0358584	0.0414297	0.0912979	0.0882099	0.0399861	0.036456	0.291747	0.191701	0.13805	0.0660663	0.630701	0.0703029	0.0717364	0.120669	0.0428502	0.0347602	0.158293	0.0447627	0.056315	0.0806523	0.146229	0.0609607	0.142706	0.105333	0.0681148	0.052028	0.0569803	0.0315484	0.0686804	0.055617	0.161725	0.0843654	0.155328	0.0296809	0.104557
TUFT1	0.700317	0.69871	0.668127	6.55039	0.62612	1.36191	0.9669	0.849523	3.48266	2.17043	0.772666	0.620279	1.37906	3.31922	0.545715	0.67431	0.794769	0.956289	0.746539	1.30946	1.50869	1.35769	0.861811	1.64221	1.60051	0.724001	0.84219	0.915533	0.866389	1.72303	1.30886	0.826357	0.910907	1.31509	1.29217	2.32597	3.48856	1.44936	1.07117	0.556918	0.7685	0.821485	1.0054	0.503313	2.05689	1.20663	1.67784	0.728589	0.609819
CDKN3	0.169053	0.117128	0.0124886	0.295841	0.175643	0.0991943	0.234148	0.0734534	0.247513	0.207951	0.256004	0.305104	0.163476	0.405673	0.0658663	0.0622635	0.462031	0.0985304	0.151487	0.0968585	0.172252	0.731997	0.353196	0.0809023	0.320268	0.152924	0.130451	0.152668	0.472255	0.162815	0.200484	0.128695	0.248261	0.151513	0.155961	0.11452	0.176171	0.210643	0.104264	0.177081	0.0252315	0.310921	0.0841034	0.325634	0.127781	0.240751	1.03768	0.0446066	0.307472
CHAF1A	1.14615	0.716991	0.602697	0.887366	1.10755	0.377035	0.699992	0.6767	1.40802	0.314876	0.605888	0.869962	0.767985	1.23054	1.18146	0.701345	1.81865	0.584912	0.820468	0.836512	1.50072	2.41268	0.80062	0.971759	1.17022	1.06455	0.344404	0.917156	0.617672	0.969391	0.824673	0.913755	2.06088	0.500404	0.620279	0.758087	0.592093	1.35541	0.756984	0.810288	0.678873	0.758171	0.862046	0.887597	1.02848	0.400639	1.90787	1.49546	1.13214
ALKBH2	3.06653	5.39653	4.8762	2.59254	5.48376	3.34021	4.18214	3.28107	7.23125	3.51637	4.45564	5.77006	2.56176	3.32752	5.53165	8.68601	3.05606	3.88663	3.38415	3.71023	3.40422	3.61102	2.93339	2.78101	3.43791	4.87972	2.26291	4.12082	4.89851	2.05019	4.44988	6.44882	3.12247	4.47027	4.32173	2.73612	1.84232	4.9764	2.90068	4.44175	4.17397	5.05797	5.82424	5.01419	2.36419	2.12989	4.87892	7.51027	4.81704
MCM4	1.6431	0.934897	0.756017	1.60118	1.50388	1.37178	1.01496	1.15753	1.7927	1.6149	1.31442	1.06715	1.23553	1.90866	0.797461	0.83132	3.5739	1.07364	1.50247	0.906303	1.70779	4.32119	1.37424	1.15092	1.70421	1.83914	1.03698	1.43763	0.952953	1.37601	0.919823	1.43263	2.78032	1.90234	1.10673	1.15236	1.79497	2.21405	0.942552	0.803135	0.776157	1.05511	1.03241	0.94054	1.637	1.88515	2.84866	1.84822	1.28113
ZNF518A	0.915525	0.493636	0.197901	0.944104	0.649676	0.36287	0.478056	0.774806	0.944668	0.503537	0.579024	0.51283	0.924471	0.832932	0.546858	0.575988	0.662056	1.08465	0.869439	0.473523	0.998911	1.32981	0.560302	1.14222	1.1173	0.546532	0.451822	0.533606	0.835931	0.702327	0.675949	0.836629	0.813491	0.439321	0.726311	0.592687	0.756674	0.879467	0.428872	0.245214	0.486318	0.591782	0.6965	0.560254	0.515334	0.515018	1.22007	0.0977569	0.732675
ZWILCH	0.560081	0.520359	0.373562	0.656465	0.653311	0.375584	0.467909	0.49267	0.479831	0.447373	0.504854	0.411126	0.613351	0.71287	0.430202	0.43614	0.740583	0.63795	0.586618	0.354515	0.798951	1.08255	0.713239	0.64711	0.896009	0.51533	0.440049	0.685955	0.430267	0.587464	0.451465	0.45683	0.816626	0.520136	0.568377	0.476974	0.59744	0.826812	0.430308	0.335244	0.359849	0.444319	0.473687	0.406153	0.364729	0.562657	0.885691	0.363126	0.701665
PITX1	0	0.00816662	0.00653066	0.0215866	0	0	0	0.0219491	0	0.0296574	0.0613578	0	0.015543	0.00543942	0.00861083	0	0	0.0154573	0.014403	0	0.00900752	0.00450332	0.165753	0	0	0	0.024806	0.0532227	0	0	0	0.126185	0.0081139	0	0	0.00598858	0	0.0146868	0	0	0	0	0.142935	0.00500833	0.0154201	0.0130237	0.00459856	0	0.152095
ATRIP	0.0116369	0.00430009	0	0.0113663	0.0113794	0	0.014327	0.0231143	0.0163563	0	0	0	0.0163681	0.0114564	0	0.00857198	0.00848119	0.0108519	0.00379192	0	0.0142286	0.00474239	0.0149616	0	0.00979823	0.0168427	0	0.00560483	0.00812706	0.0263708	0	0	0.0170893	0.00556243	0	0.00630651	0	0.0115999	0	0	0.0138947	0.00552326	0.0115787	0.00527421	0.0162387	0.00457169	0.0048427	0	0.00457627
GTF3C2	2.45849	2.22696	1.28802	2.23473	2.24164	1.86831	1.67292	2.77488	3.50534	1.84572	1.84137	1.80868	2.44865	2.78012	2.25748	1.94312	2.36806	2.91228	1.94863	2.04393	3.10892	2.75118	1.6858	2.81098	3.4631	1.9811	1.95771	2.2466	1.78658	2.26162	2.01063	2.37489	2.24917	2.2169	2.43667	2.10295	2.34585	2.2365	1.78347	1.55906	2.08921	2.12245	2.90237	1.86112	2.10168	1.84815	2.77065	2.09688	2.05643
TFCP2	2.42295	2.12781	1.52182	2.83859	2.21071	1.52759	1.99702	2.56743	3.78081	1.91367	1.88832	2.47974	2.95886	3.22871	2.48845	2.22165	2.60449	3.12454	2.42142	1.81224	3.29724	3.23907	2.42437	2.82363	4.34483	2.49441	2.38956	2.34375	1.90455	2.31115	2.67791	2.73978	2.64259	1.86081	2.60007	2.35697	2.91035	2.38492	2.03583	1.69302	2.21114	2.19416	2.79414	1.89764	2.12202	1.68869	3.69993	2.0437	2.34022
METTL13	4.38969	4.64897	1.92924	3.44592	3.65808	3.38353	4.65554	4.32939	8.11735	3.47362	3.2342	3.13411	4.61297	5.18491	5.04404	5.15273	4.2263	4.52846	3.57432	4.24922	4.91281	4.48265	2.91967	5.1621	5.26672	4.21849	3.12918	2.85156	3.97195	4.9669	4.84453	4.99334	6.14868	3.0529	2.89468	2.52728	4.46475	4.49025	3.61647	4.56326	4.95489	4.17179	4.84183	3.13824	3.40467	3.28179	5.45498	4.65449	3.59605
CDCA4	0.447724	0.45069	0.538329	0.59816	0.634078	0.478312	0.817327	0.628649	1.24413	0.538659	0.490971	0.576942	0.466886	1.18554	0.390991	0.386663	0.568226	0.712665	0.412521	0.456041	0.969024	0.817926	0.489624	0.546742	1.01395	0.569803	0.727802	0.91462	0.571456	0.363856	0.462548	0.699311	0.680173	0.715829	1.0896	0.460177	0.671534	0.497597	0.586548	0.406608	0.737366	0.696134	0.775756	0.461822	0.581686	0.618657	1.22714	0.431812	0.540349
SPAG4	0.415688	0.646422	0.522048	0.496247	0.779104	0.390259	0.82098	0.567652	0.957557	0.495843	0.804355	0.470732	0.816134	0.818478	0.296928	0.625165	0.422882	0.516862	0.417646	0.520442	1.00947	0.712913	0.749716	0.571932	0.955227	0.626714	0.320769	0.992721	0.665294	0.745751	0.847571	0.613127	1.17004	0.44707	0.383496	0.459941	0.401801	1.09346	0.683671	1.27518	0.503233	0.93717	0.62903	0.447456	1.16014	0.530749	1.46319	0.98716	0.708374
DONSON	1.22588	0.808035	0.933353	1.44188	1.45795	1.03165	0.992578	1.15167	1.6506	1.00778	1.00347	1.21937	0.978649	1.40801	1.18332	0.829791	1.73859	1.30282	1.1228	1.36677	2.05705	2.43941	1.08861	1.00948	1.63662	1.55849	1.12183	1.17023	1.3112	1.21131	1.82536	1.2317	1.49211	1.34615	1.64548	1.48432	1.07284	1.54491	1.12252	1.23617	0.852743	1.00643	1.30217	1.23135	1.56168	1.18882	2.58752	0.798462	1.20304
NEK2	0.0626778	0.032425	0.0222254	0.0816267	0.079678	0.0235374	0.0462999	0.0435737	0.0587313	0.0672872	0.202487	0.159699	0.0440802	0.11107	0.0195364	0.00461696	0.169018	0.0175349	0.147051	0.0319211	0.143055	0.393363	0.365319	0.0479924	0.137213	0.027215	0.0633153	0.0664141	0.218866	0.0738586	0.0500758	0.0429435	0.156476	0.0719036	0.0404767	0.0611415	0.0318065	0.170774	0.0309254	0.0675301	0.0149677	0.142795	0.0623643	0.1534	0.163265	0.054172	0.422549	0	0.133101
LOX	0.255434	0.070791	0.0545134	0.348828	0.260189	0.356381	1.00459	0.165598	0.89424	0.561768	0.175499	0.268166	0.304394	1.15956	0.199044	0.156798	0.29476	0.353996	0.323686	0.0650447	0.572589	0.251567	0.647701	0.75382	0.59444	0.318354	0.362359	0.174289	0.128838	0.308717	0.177149	0.218762	0.411584	0.359507	0.340387	0.184573	0.270047	0.318276	0.126032	0.18687	0.135552	0.309828	0.395354	0.282994	1.71291	0.365162	0.351375	0.0374441	0.231594
FKBP14	0.881432	0.409153	0.365937	0.69254	0.865487	0.478725	0.582951	0.52451	1.1604	0.619105	0.849413	0.584659	0.60965	1.05063	0.553451	0.574155	0.968911	0.78461	0.902002	0.519392	1.27665	1.03013	0.515118	1.03538	0.772827	0.80129	0.555987	0.540316	0.615578	0.637198	0.709303	0.804105	0.893255	0.616314	0.658602	0.698758	0.82118	1.05774	0.672118	0.252896	0.458089	0.59123	0.474752	0.498539	0.538756	0.486508	0.897312	0.461309	0.607312
CHEK1	0.230727	0.220797	0.370615	0.163723	0.219835	0.197173	0.16024	0.331966	0.385278	0.164071	0.250851	0.263791	0.178909	0.320335	0.177487	0.200462	0.452731	0.190336	0.381697	0.210909	0.2797	0.576222	0.314394	0.206678	0.288915	0.282566	0.199208	0.225104	0.301613	0.179648	0.15066	0.218432	0.278015	0.149877	0.171924	0.18275	0.0836319	0.239821	0.154707	0.279751	0.268428	0.280795	0.385564	0.17965	0.170615	0.132479	0.430843	0.184201	0.251264
NCOA5	3.45805	2.69366	2.78425	5.02916	2.53908	3.29175	5.60733	3.93094	7.079	3.57869	2.89507	3.37187	3.2031	7.11127	2.79793	2.47625	2.81885	5.55627	2.85433	3.43024	4.99426	3.66308	2.60255	3.92676	6.1378	2.30195	4.64545	3.38911	3.19762	3.05809	2.99019	3.42595	2.76916	4.03731	5.63017	3.93746	4.1665	3.08271	2.56823	2.29344	3.07874	2.95091	4.32791	3.36394	3.25063	2.64132	4.88378	1.83761	2.39757
KAT2A	5.62045	2.25945	1.84942	3.20737	2.99465	1.7927	3.0036	5.1372	7.07513	1.75433	2.91504	3.52331	3.75006	3.67363	1.93717	1.93736	3.05345	4.12777	2.59621	3.08261	5.0891	4.31671	2.75726	3.33015	4.92306	2.26462	1.9815	3.72342	2.01294	1.60491	5.84944	2.46456	1.82915	4.31031	8.5755	3.15751	2.45142	4.22757	2.58014	3.17936	3.41282	3.22463	8.03514	3.68574	3.37566	2.50327	4.77213	1.72748	4.05215
TPX2	1.80804	0.71583	0.604236	0.805908	0.726155	0.626435	0.576373	1.61929	0.600029	1.18425	2.23821	0.914043	2.69451	1.77999	0.524144	0.439981	2.14523	0.782821	1.51847	1.45796	1.01763	2.28944	2.31538	1.29274	1.16895	0.568545	0.712695	0.943396	1.84897	0.765795	1.6713	0.598085	2.3628	0.79222	0.312754	1.5281	1.6072	1.36959	1.13104	0.431604	1.22934	0.853046	0.803124	1.91207	1.50681	2.0675	2.34681	0.335088	0.744877
LYAR	2.10802	2.05867	1.55234	2.8815	2.32313	2.56021	3.46042	2.26803	5.25176	2.67913	1.50324	2.80633	1.65903	3.82121	2.26843	1.6822	1.59123	2.83171	2.76396	2.01937	3.01389	1.93634	2.65292	2.07368	2.87371	1.51341	3.06086	2.30459	1.78768	1.6985	2.24724	2.25433	1.91639	3.68664	4.76931	1.73176	3.23225	2.02904	2.29482	2.56363	2.07088	1.98518	2.87154	2.16106	3.37742	1.96523	3.91977	1.73048	1.55928
ZNF512B	2.48042	2.45449	1.06231	1.58788	1.75772	1.47886	0.999424	3.84868	2.70759	1.27666	1.25532	1.26399	2.63251	1.65861	1.73705	2.18305	1.85942	1.86549	1.00559	2.0901	3.21401	3.14017	1.21765	4.15308	2.16444	2.95128	1.16785	1.7315	2.04724	1.28478	2.07178	2.17274	3.25941	1.58906	1.78905	2.3044	1.17231	2.7294	1.46225	1.48469	2.12317	2.09465	3.452	1.61768	1.69019	2.88287	3.54709	1.80537	3.16699
POP1	0.335841	0.307295	0.241011	0.489441	0.379233	0.360338	0.364251	0.361333	0.655613	0.397022	0.339052	0.410872	0.545489	0.602219	0.283509	0.353409	0.489532	0.544346	0.330908	0.390948	0.527959	0.59634	0.260445	0.478335	0.605947	0.405065	0.367976	0.423643	0.446754	0.420393	0.303453	0.426111	0.446224	0.454838	0.538518	0.48968	0.599969	0.523412	0.299846	0.26803	0.318254	0.311211	0.552956	0.333419	0.397978	0.530895	0.738729	0.278506	0.477969
DUS1L	10.1343	10.2236	10.6753	8.29201	13.2208	9.76634	9.7698	9.83682	17.8743	7.42318	9.74808	9.38443	10.8069	8.90425	12.0598	9.64939	10.7751	8.96217	7.16093	10.8891	9.44176	10.5004	8.63659	7.67876	8.88698	11.607	6.11572	11.167	9.65668	8.30397	10.7151	10.4992	12.2946	11.0269	9.23016	9.83826	6.50524	13.6134	10.8239	15.2638	10.2833	8.14673	13.6196	9.62018	11.4375	9.56342	13.1716	14.0068	11.8594
TYSND1	2.57413	2.42944	1.94027	2.13231	2.5708	1.98879	1.55861	2.56486	4.12816	1.31376	1.63167	2.71308	2.32673	1.8404	2.41361	2.67015	2.97095	2.77039	2.14784	2.60475	3.15429	3.54607	1.53361	2.14872	2.11055	3.06603	1.34041	2.09344	2.35768	1.71747	4.22693	2.48646	3.69345	1.1094	2.21516	2.12226	1.39804	2.65847	2.21951	3.319	2.94255	2.72794	2.92234	2.16886	2.57529	1.53183	3.35766	3.58091	2.7481
BANF1	22.5946	24.1585	37.3836	27.2216	28.0333	18.5553	31.8102	21.2568	49.0733	20.2979	23.9059	29.3056	24.8308	34.4922	25.7023	26.9285	25.0791	26.481	22.6024	25.849	29.7413	33.7369	26.2399	19.4587	32.9453	21.3008	25.6913	34.9648	23.5048	16.5578	29.7014	23.036	27.1198	29.21	45.5409	24.3747	22.6034	24.0743	24.3212	42.6058	24.7536	22.1534	36.4914	27.6965	27.2948	19.2448	51.3321	33.0578	25.4968
ABCC4	0.173669	0.115513	0.108502	0.40388	0.385746	0.200312	0.186324	0.152766	0.385911	0.357344	0.177834	0.130642	0.397822	0.647259	0.25906	0.40023	0.399607	0.353984	0.491527	0.166786	0.697709	1.33259	0.227539	0.465423	0.543132	0.520672	0.197712	0.174462	0.159406	0.303599	0.381564	0.472177	1.0238	0.227693	0.590522	0.293109	0.147483	0.484724	0.308478	0.109892	0.116519	0.195474	0.27648	0.10345	0.357747	0.321644	0.83629	0.418968	0.53661
FDPS	15.997	43.9503	7.6225	37.2973	19.296	16.5026	9.86027	33.4534	12.2176	11.1138	15.0754	20.1802	8.35156	16.9559	23.8454	36.3425	23.2492	19.3309	14.645	21.8265	25.5096	18.486	6.04185	9.32848	11.9537	16.2434	21.6856	30.9247	14.3567	4.70105	11.8698	49.6298	25.3158	11.582	13.1841	16.4565	5.78332	30.949	22.6079	15.2966	23.6443	132.79	12.6567	11.9987	18.4543	11.7861	13.5835	35.04	20.5592
NCAPG	0.134029	0.0233066	0.00465945	0.0975424	0.0848057	0.0222053	0.0145599	0.0352351	0.0701828	0.0493727	0.119392	0.0837006	0.0388132	0.0426897	0.015359	0.0232302	0.298794	0.0477896	0.0847785	0.0281069	0.0996127	0.597617	0.280445	0.0679145	0.179235	0.0171165	0.0132738	0.0721487	0.143159	0.0571722	0.0787363	0.0510166	0.196828	0.00753714	0.00727352	0.0598176	0.0628707	0.165039	0.0583503	0.0471913	0.0439308	0.0935509	0.0902134	0.164372	0.0586763	0.0216814	0.508547	0	0.158123
EGLN3	0.189797	0.0759782	0.0124632	0.125305	0.126309	0.292027	0.522513	0.196349	0.222308	1.13197	0.101128	0.219406	0.266961	0.887546	0.096544	0.236896	0.155618	0.442483	0.206152	0.0187952	0.403966	0.543582	0.381849	0.111014	0.370664	0.312854	0.562162	0.205681	0.106777	0.121862	0.458067	0.152514	0.309693	2.11937	1.02627	0.0942865	0.277095	0.0998515	0.104051	0.19881	0.167867	0.207692	0.183601	0.243728	0.431608	0.202978	1.05092	0.097378	0.122324
MT1X	170.421	654.215	631.14	208.356	311.515	789.529	746.382	136.664	308.533	798.6	674.637	285.345	405.099	166.936	408.473	149.02	126.868	132.845	434.201	459.921	63.7592	64.7071	503.388	309.912	270.32	217.187	567.239	573.443	475.724	315.263	177.089	237.559	46.5961	1478.17	239.175	309.637	479.261	134.454	489.108	749.825	153.241	237.831	303.972	375.586	578.143	529.516	16.3004	503.442	231.871
EME1	0.047113	0.0522277	0.00696089	0.0460173	0.0403116	0.0331732	0.0652542	0.0350925	0.0551832	0.0210741	0.053509	0.0350119	0.00828345	0.0579776	0.0275343	0.0173521	0.10301	0.0494267	0.0153519	0.0419897	0.0768073	0.215999	0.0858122	0.0281832	0.0644619	0.0426181	0.0594902	0.0283645	0.0411287	0.0160146	0.0235253	0.0134497	0.103781	0.0281499	0.0325983	0.0319154	0.0170771	0.113494	0.0174342	0.0775505	0.0140635	0.0894454	0.035158	0.0747356	0.0876582	0.0508993	0.102932	0.0310784	0.0694776
FIBCD1	0	0	0.00598516	0	0	0	0	0	0	0	0	0	0	0.00498507	0.00394579	0	0	0	0	0	0	0	0	0	0	0.00732884	0	0	0.0212182	0	0	0	0	0.00484081	0	0	0	0	0	0	0.00806143	0	0	0	0.014132	0	0	0.00534441	0.00796517
NUP188	1.79006	1.23022	0.841202	1.80655	1.41546	1.55825	1.71675	1.66758	3.49034	1.77192	1.56119	1.38714	1.87651	2.44631	1.34037	1.19242	1.94815	2.36223	1.42129	1.16476	2.11203	2.03907	1.26758	1.88418	2.87631	1.62364	1.83047	1.84053	1.33776	1.77349	2.03344	1.84942	1.75724	1.8589	2.31023	1.7101	1.95529	1.37394	1.15461	0.912626	1.43067	1.3397	1.84352	1.24649	1.6608	1.67945	1.97176	1.42081	1.12518
CHST3	0.278318	0.224201	0.125008	0.398706	0.351085	0.16984	0.726429	0.348277	1.30397	0.789293	0.382133	0.307293	0.673334	1.42206	0.327484	0.336223	0.52942	0.537255	0.346438	0.141744	0.864367	0.499061	0.29581	0.916366	0.80145	0.600206	0.11246	0.268099	0.171048	0.459152	0.475293	0.387734	0.776571	0.103768	0.575153	0.29563	0.482219	0.630696	0.296617	0.246556	0.221545	0.298543	0.495697	0.249762	0.370254	0.483284	0.537413	0.226188	0.356806
TOR3A	8.21118	3.57223	3.09078	7.26236	4.96393	1.89235	7.49356	6.53177	6.89598	2.24629	1.49995	6.61633	3.12075	7.10866	4.7622	4.10408	9.22209	4.42902	5.39322	3.93972	6.41067	4.61781	1.7956	5.15726	8.09802	7.1751	2.43471	3.04842	4.6001	3.66764	5.60864	4.23391	5.57103	1.96009	4.08005	2.33502	2.19006	4.35745	2.47288	4.60663	3.97376	8.89465	4.54333	5.30176	3.49691	3.08576	6.83826	6.80041	4.93125
RAN	9.48028	10.0757	7.77928	14.2313	11.1065	12.3351	16.3246	8.10161	24.6157	15.9482	11.7059	11.5244	10.7446	20.6969	10.2133	10.1019	12.3126	12.8675	11.3479	10.2911	13.7317	15.8537	11.7787	10.6361	15.8563	9.94471	13.0505	12.4086	13.7135	10.5176	13.527	10.7858	13.4144	16.239	20.682	10.3583	13.7104	14.7883	11.1842	12.2347	9.15939	8.69015	11.6771	10.2043	14.4597	13.6783	21.6601	11.0795	9.66031
ZNF503	1.49534	2.07316	1.24682	1.35111	3.06051	3.48244	1.56985	3.38461	5.33861	3.35475	2.57457	2.08222	1.69567	2.67609	1.44976	1.16126	1.58405	2.59435	2.0208	2.6625	2.05986	1.6345	1.51519	2.01924	1.28346	1.37574	3.01848	2.11598	2.80914	1.89132	1.60333	1.74725	2.64707	3.05299	1.80729	2.56934	1.52941	1.73323	0.978015	1.45707	1.74394	1.92013	2.6297	1.93337	3.04641	2.86442	3.91217	1.11334	1.53621
SLC7A11	0	0.0341876	0.00237731	0.027503	0.00196677	0.0151059	0.00495242	0.0299623	0.252542	0.134949	0.00406103	0.00341641	0	0.0217808	0.0141054	0.00888926	0.00732926	0.0337608	0.00917531	0	0.0426263	0.021311	0.0310309	0.00770018	0.204911	0.0116441	0.0112874	0.0154994	0.00842787	0	0.0301292	0.0107179	0.00295364	0.0192277	0.0630877	0.0174398	0.107897	0.0414341	0.00595421	0.0168543	0.0288181	0.0171831	0.028017	0.00546943	0.00748434	0.00948182	0.0786771	0	0.0189826
CKAP2	1.04951	0.608521	0.287434	0.408372	0.671671	0.292387	0.504239	0.631318	0.523693	0.240452	0.702054	0.576121	0.534072	0.777017	0.578456	0.282836	1.45828	0.545053	1.52919	0.360679	1.35627	3.213	0.705758	0.81259	0.8729	0.895345	0.287311	0.213701	0.554188	0.64195	1.27819	0.834687	2.14897	0.265105	0.232218	0.295944	0.584542	1.00931	0.374688	0.500515	0.533174	0.886912	0.233472	0.495004	0.404829	0.486055	1.67598	0.306193	0.694581
FBXO5	0.637685	0.486236	0.221335	0.438305	0.39097	0.65094	1.02187	0.44734	0.863104	0.869309	0.577361	0.490013	0.320338	0.822108	0.319442	0.354161	0.450001	0.755134	0.643163	0.37116	0.589934	0.676501	0.464161	0.668473	0.784083	0.300326	0.698704	0.550894	0.58673	0.412878	0.490265	0.462336	0.416207	0.977333	0.821754	0.427868	0.730118	0.504488	0.419513	0.36352	0.564006	0.374729	0.332355	0.408295	0.645027	0.731681	0.669748	0.154907	0.386109
GADD45B	66.1446	92.8855	168.333	158.677	32.2694	156.506	445.098	63.0058	59.1061	188.513	287.334	121.147	64.2196	416.659	83.6347	47.8811	56.2616	48.4661	130.266	168.729	74.9661	54.9027	151.21	108.979	91.3019	67.5523	144.277	268.35	88.422	54.3476	137.795	138.208	48.9411	421.334	288.244	124.631	150.03	49.9133	186.557	185.175	147.895	68.1287	68.4318	148.569	230.343	157.924	31.332	63.7503	71.0056
TMEM45B	4.63982	1.76187	0.666589	3.61801	5.00088	5.96841	4.04757	3.75514	0.0960811	7.27547	1.96037	2.70511	12.9623	4.29654	2.70166	5.27299	3.90002	2.97021	2.39313	2.42828	6.85896	48.5982	8.33291	5.04813	4.38694	24.988	3.76917	9.81551	1.66494	4.53687	14.3426	4.65915	23.0388	7.69498	3.58285	14.698	7.02919	6.40948	21.5775	3.53675	2.24458	10.7129	1.28168	2.96266	6.33748	9.57725	47.4446	4.89709	8.93158
CDCA8	0.235708	0.116132	0.0650077	0.13302	0.238175	0.0442578	0.145098	0.179471	0.39756	0.140579	0.309351	0.226882	0.221026	0.247521	0.214286	0.109964	0.469553	0.263769	0.240659	0.0880318	0.262584	0.819695	0.760994	0.165442	0.41016	0.238806	0.1411	0.302738	0.274358	0.135316	0.172623	0.191401	0.623065	0.0525784	0.0797333	0.212899	0.153788	0.318498	0.100792	0.103464	0.11883	0.357999	0.328341	0.441564	0.160804	0.104947	0.922042	0.182437	0.278079
SLBP	6.05135	6.19172	5.44369	7.55036	6.92864	6.66098	7.06118	5.40127	10.9549	6.41585	6.37022	7.92879	5.23896	8.30463	4.93183	5.50843	7.83669	6.92892	7.1885	5.63711	7.63318	9.4742	6.08959	5.75524	8.40868	5.84817	6.85659	7.36946	7.83713	5.85845	7.26729	8.1201	7.76176	7.54254	7.83524	5.96737	7.53129	8.4691	5.38568	5.37587	6.31843	5.36258	7.6883	5.45927	7.47341	7.04172	10.8779	5.94223	6.79273
CA5B	0.132058	0.0959132	0.0861189	0.10823	0.120229	0.128254	0.120537	0.128891	0.170679	0.203691	0.142515	0.117959	0.118494	0.271225	0.108227	0.078827	0.107861	0.169861	0.195866	0.129872	0.29324	0.172586	0.119046	0.135112	0.346994	0.148293	0.181445	0.103083	0.120849	0.0908095	0.13643	0.149065	0.0936222	0.319969	0.142836	0.0839062	0.143601	0.0938103	0.0921191	0.109028	0.0960574	0.118873	0.154051	0.0970022	0.13768	0.177108	0.166762	0.0768992	0.0931196
HNRNPA1	16.3174	22.6743	15.4062	32.1138	23.2342	18.6626	30.9078	21.2669	50.0421	30.4598	28.0287	24.1457	25.7588	49.5276	19.2983	19.6035	23.6404	34.1842	25.1331	20.151	35.0593	25.7579	25.7262	27.9071	42.3302	19.587	25.6211	26.9712	19.5037	15.8612	24.1393	22.5765	26.9832	26.0899	42.1778	19.5603	18.9504	21.4721	19.6013	24.6364	21.9391	17.583	27.4537	24.3238	25.7748	25.7166	31.1467	20.2694	22.0726
USP39	3.31821	3.18145	2.75591	3.76203	3.61438	2.89402	4.18195	3.54408	6.55893	2.98171	3.45401	4.1189	3.96995	4.96775	3.21681	3.32288	3.58104	4.756	3.88353	3.14486	4.57736	4.61292	3.58465	3.7961	5.61262	3.26805	3.69134	3.23893	3.90802	3.05674	4.83346	3.62842	5.02431	3.71654	4.09373	3.53801	3.68656	3.49358	2.89661	2.7677	3.29777	3.33624	4.21005	3.59071	3.30611	3.68323	5.32738	3.55401	3.03833
PBK	0.268805	0.0463536	0.0105908	0.0700143	0.166476	0.00841204	0.0551572	0.0177975	0.058772	0.112223	0.208055	0.20547	0.0630154	0.105854	0.00698213	0.00660022	0.528956	0.033423	0.110948	0.0182532	0.116861	0.752216	0.645127	0.0857601	0.128255	0.194527	0.050285	0.163992	0.61325	0.0649756	0.134224	0.0954961	0.32896	0	0.00826628	0.0971173	0.0714519	0.375129	0.0707355	0.160897	0.0356621	0.340223	0.0445768	0.462957	0.125034	0.035201	0.715923	0.047285	0.387598
RCC2	3.98696	2.30023	1.79499	3.26968	3.88953	4.7362	3.73354	3.34326	6.89911	5.08521	5.72435	3.27835	4.37126	8.39175	2.2898	1.71779	4.22499	5.33586	3.45012	2.59081	5.5034	7.46105	4.25155	4.59002	9.01795	4.18498	4.9605	4.90034	3.18502	4.10834	5.3621	3.55057	4.99885	5.82064	7.14385	4.96346	6.27144	4.018	2.76517	2.40896	2.99777	2.82511	4.51902	3.12391	4.8725	5.43777	7.75972	2.62009	2.5737
DNAJB6	1.24828	1.12158	0.774458	1.69227	1.64357	1.27038	1.72495	1.39661	1.90619	1.98324	1.32689	1.57377	1.46072	2.37368	1.11902	1.19516	1.46563	1.86444	1.40507	1.1488	1.80177	1.79104	1.50613	1.21707	2.09445	1.28005	1.68013	1.07272	1.34926	1.30404	1.50138	1.2608	1.6677	1.70584	1.75489	1.31228	1.54232	1.5386	1.38131	1.02465	1.49871	1.16773	1.4791	1.17025	1.57205	1.44983	1.91837	0.915684	1.15593
NOL3	2.13957	2.03643	2.13811	2.59221	2.64381	1.24782	1.82795	3.29038	5.17009	1.62408	2.06185	2.15306	2.69027	3.25531	1.75313	2.41183	1.38924	1.67479	1.93099	1.05003	3.19742	3.7097	1.53937	1.92993	2.1891	3.00286	1.17163	3.03531	1.8746	1.91591	3.23748	2.59127	2.99923	1.71691	3.07446	3.14826	1.51347	3.66232	2.18172	5.20031	1.19735	2.59724	3.70294	2.94442	3.8904	1.40602	4.89979	2.72354	3.49306
LBR	4.79711	7.54868	3.49368	10.9401	6.19927	6.92177	7.58697	6.68457	14.1283	7.94603	7.9127	6.64102	6.17133	9.65608	3.93364	7.19231	5.41375	12.5293	6.03375	6.23557	8.25678	6.74613	4.88036	7.25094	9.97045	5.34618	10.6776	7.75613	7.52513	5.33173	6.32379	7.22799	6.39447	7.14007	11.2547	8.27917	9.07396	9.11247	4.53717	4.81951	6.30356	6.77104	8.51083	4.53236	9.88668	6.9614	6.92874	3.84796	5.36922
PIK3IP1	1.82517	1.90651	0.204886	1.71632	3.55958	0.607867	3.66562	2.05569	3.60203	1.2041	2.78452	1.35962	3.49228	7.26771	1.41033	1.64489	2.14394	2.45323	1.57156	0.436207	4.38849	6.37432	1.93148	2.28856	13.6808	2.19154	0.795402	1.85637	1.2177	2.12117	4.34303	3.24076	3.41406	1.22822	2.08832	0.873086	1.88862	3.62178	1.28793	2.75867	1.4975	2.29396	2.84073	0.942755	2.26709	3.10048	3.31822	1.74342	2.80285
AURKA	0.636026	0.34764	0.23493	0.547893	0.790395	0.422958	1.23983	0.342152	0.415943	0.420823	0.521713	0.720246	0.419349	0.68486	0.454316	0.292817	1.51135	0.352165	1.25214	0.533119	0.52385	2.44619	1.49351	0.336084	0.630363	0.50822	0.193343	0.22337	1.20302	1.39927	0.760895	0.489234	1.06051	0.316686	0.201702	0.251334	0.494704	0.893765	0.581868	0.491741	0.379713	0.50313	0.415304	0.600554	1.07861	0.333159	1.24069	0.804152	0.609666
PLK1	0.122261	0.0873442	0.0289023	0.103495	0.0956445	0.0306085	0.0852966	0.113328	0.0954693	0.0802098	0.197489	0.117683	0.149039	0.156474	0.0412841	0.0510339	0.243556	0.125415	0.0770222	0.0747194	0.176066	0.481642	0.670684	0.0780129	0.298535	0.0943757	0.0594652	0.0706632	0.19354	0.0628001	0.134309	0.0806644	0.0837879	0.0428564	0.0789551	0.0795097	0.0827237	0.208537	0.0603239	0.0926963	0.0519048	0.232116	0.170309	0.217956	0.0758262	0.0992653	0.396855	0.0473148	0.192319
FEN1	2.70863	1.41166	2.45207	2.68641	2.49558	1.08038	2.20711	2.02143	3.41834	1.44971	1.65969	2.32042	2.0701	2.96718	2.34248	2.28932	4.51873	2.00759	2.2652	1.77816	2.68012	5.62132	2.24785	2.61497	2.77501	2.87793	2.21425	2.12655	1.54176	1.6108	1.98578	2.61029	3.52937	2.24517	2.41942	2.31641	1.98063	3.04856	2.13985	2.41788	1.45194	2.64551	2.5315	2.13594	2.12656	3.57984	5.17335	2.58616	1.95796
YEATS2	0.573682	0.304643	0.101039	0.483648	0.503401	0.321012	0.287663	0.564088	1.02528	0.414659	0.494786	0.312992	0.782873	0.676989	0.321214	0.285454	0.64516	0.655442	0.449387	0.195424	0.715381	0.96923	0.426593	0.581812	1.00126	0.53888	0.33901	0.336694	0.382077	0.609552	0.646907	0.507589	0.761574	0.308722	0.508224	0.432377	0.678915	0.518835	0.391779	0.320645	0.373491	0.349826	0.580262	0.261732	0.413524	0.483589	0.864827	0.32079	0.461663
SMTN	1.41296	0.643896	0.497	1.40353	1.14091	0.865972	2.93583	1.22457	3.28158	1.63853	1.44941	0.928181	1.24413	1.83855	1.46558	0.955702	0.815821	2.19548	1.21954	0.717672	1.27527	1.04821	1.37831	2.1754	2.55004	1.0609	1.22026	1.16768	0.984141	0.975173	1.37136	1.25732	1.32955	1.76905	1.23539	1.22148	1.67378	1.26749	1.31768	1.60306	0.990547	1.53904	2.2106	0.9666	1.56115	1.60575	1.15235	1.40934	0.810385
SNRPD1	1.78616	2.14945	2.02714	3.17273	1.85483	2.03305	3.99429	1.60515	5.13217	3.32313	2.71683	2.25201	1.76754	3.90982	2.04158	1.82221	2.27524	2.76751	2.18903	2.18562	2.56727	2.55091	2.24227	2.18236	2.9879	1.73871	3.07374	3.09475	2.92538	1.6907	2.50204	1.88922	2.13558	3.23	4.71747	2.16298	3.14835	2.51052	1.96146	3.42501	2.26482	1.63552	2.70909	1.9737	3.21303	2.68575	4.07503	1.60158	1.53536
ZNF142	0.643483	0.557553	0.281943	0.413593	0.612969	0.36195	0.590759	0.922796	0.969424	0.501231	0.445225	0.358063	1.06896	0.794605	0.417136	0.551639	0.527603	0.81217	0.357902	0.426599	0.922445	0.877141	0.532532	0.862782	1.15601	0.758723	0.420276	0.502297	0.406783	0.455062	0.678639	0.485644	0.66393	0.379176	0.606444	0.453948	0.633379	0.617473	0.292862	0.342001	0.496765	0.505518	0.924519	0.61849	0.459294	0.627638	0.849523	0.556211	0.643537
DTNA	0.125906	0.0363122	0.0362975	0.290948	0.121619	0.102347	0.0926286	0.0869202	0.0719382	0.28709	0.155013	0.206043	0.386587	2.39894	0.0346979	0.0825655	0.109667	0.393763	0.158103	0.0312793	1.07262	1.29778	0.171091	0.0896463	0.681323	0.564469	0.210255	0.177488	0.0536165	0.0695901	0.403286	0.257156	0.597538	0.0513756	0.940579	0.116496	0.131347	0.476513	0.104547	0.180136	0.0415559	0.155957	0.258192	0.139182	0.30711	0.125469	1.53609	0.102097	0.130425
FAM111B	0.210911	0.0334011	0.0534202	0.179846	0.225886	0.0660029	0.0432776	0.0249363	0.084699	0.0584024	0.0659063	0.268694	0.141267	0.291683	0.0195655	0.00369906	0.699038	0.0608782	0.085089	0.0306898	0.196482	2.18565	0.241039	0.062483	0.126847	0.254384	0.0394548	0.12577	0.168339	0.0455191	0.0702104	0.064989	1.08406	0.0240035	0.023164	0.146958	0.0582471	0.503907	0.0545096	0.0601161	0.0319786	0.204977	0.0199863	0.204838	0.0373733	0.0355108	1.96856	0.0106003	0.430506
FSCN2	0.0192162	0	0	0.0187693	0	0	0.0118292	0.0190845	0.063022	0.0257868	0.0485	0.00816029	0.0270289	0.141886	0	0.00707751	0.0210076	0.0447999	0.0125233	0.0097866	0.0156639	0.0548182	0.00823545	0.0643732	0	0.0278126	0.0107843	0.0647873	0.0134203	0.00870927	0.00959537	0	0.0141099	0	0.0531842	0	0.020896	0.0319251	0.00948132	0.0115022	0.00764818	0	0.00956005	0.0174188	0.0178768	0.0150986	0.0159936	0	0
PIR	4.12379	4.09777	4.91991	4.96319	4.40255	2.61726	2.74769	3.36691	13.1554	2.3213	2.71311	4.22385	0.369312	2.56969	3.97766	3.4074	4.07485	3.94643	4.77105	3.75203	5.30028	7.40833	3.00511	2.89002	3.27063	3.29723	3.31109	5.80234	3.76448	3.346	3.46278	5.06173	5.22807	2.59868	3.02075	4.59523	2.30092	5.72208	5.94402	8.55141	3.16579	4.26643	3.05816	3.14304	4.20992	2.29358	7.29506	5.55059	4.5371
SAC3D1	3.06527	1.75565	4.10189	2.11717	2.22667	1.31555	1.73866	1.87004	4.89311	1.85102	1.79044	3.15194	2.17115	2.68361	2.42271	2.62081	3.31911	1.9499	1.72654	2.10749	2.25768	2.38238	1.68901	1.89652	2.29519	2.77282	1.58509	1.46581	2.17132	2.01442	3.2908	1.62512	3.07065	0.753527	1.30285	2.33753	1.1825	2.56809	1.87971	5.84503	2.12628	2.87857	4.24813	2.95717	3.17751	1.30744	2.95212	3.37389	2.04923
RDH13	0.487566	0.418718	0.304157	0.564416	0.518714	0.574293	0.391844	0.560443	1.0766	0.648219	0.275739	0.555961	0.431796	0.671113	0.358823	0.485517	0.463923	0.522035	0.245667	0.501221	0.839026	0.680722	0.404366	0.447217	0.594884	0.643603	0.374967	0.484884	0.466622	0.376479	0.450851	0.496613	0.788936	0.405688	0.728854	0.359647	0.450004	0.546015	0.349711	0.818772	0.40967	0.559251	0.81079	0.439913	0.611074	0.530296	0.836022	0.709958	0.62492
CRYBB2	0	0.0485434	0.129397	0.014257	0.0214103	0	0.161736	0.0434893	0.0615486	0.0195875	0.176833	0.204551	0.0307965	0.0862204	0	0	0.0797863	0	0.0428068	0.044603	0.0892365	0.142764	0.0563004	0.0419121	0.0737411	0.0950681	0.024575	0.0210909	0	0.0198465	0.087463	0.100008	0.0321534	0.125588	0.0403984	0.0711938	0.095235	0.145501	0	0.28832	0.0348571	0	0.130712	0	0.0407373	0.137625	0.0911148	0.115544	0
UBL4A	6.03354	6.65039	5.30073	4.99026	6.69342	6.96629	7.01054	6.76134	12.6896	6.02458	7.58054	6.39605	7.59434	7.74805	5.2591	7.81847	5.87028	6.76146	4.04745	7.67075	6.38521	7.73123	4.5014	5.51364	7.12967	6.37332	5.8366	7.53144	9.3959	5.63625	5.25209	6.12049	8.45971	7.71421	5.19883	6.88338	8.379	7.62698	6.68906	8.49445	6.79903	5.79043	9.35731	5.01451	8.74884	8.0209	9.63208	7.12323	5.76644
CDC25C	0.0254661	0.00470512	0	0.0290194	0.0373538	0	0.00783822	0.0126457	0.0298283	0.0227824	0.122121	0.0378501	0.0179099	0.050142	0.0099221	0.00468969	0.139201	0.0237482	0.0705345	0	0.077844	0.269832	0.0654836	0.0426549	0.0589662	0.0460728	0.0214376	0.024531	0.0711405	0.0115419	0.0381485	0.01454	0.121543	0.00608636	0.0176204	0.0483037	0.0184615	0.131156	0.0314125	0.0457293	0.0152035	0.0966961	0.0126693	0.069252	0.0769958	0.0450207	0.275539	0.0403172	0.0701024
CENPA	0.0978255	0.0144594	0.0115629	0.10829	0.0191321	0.0275523	0.0361317	0.0582928	0.109999	0.00875164	0.0888849	0.0664675	0.0550392	0.0963077	0.0381148	0.014412	0.0784264	0.0273679	0.0382519	0.00996427	0.0398707	0.2392	0.176084	0.0187262	0.0576579	0.0141587	0.12078	0.0753868	0.0956477	0.0266021	0.0586174	0.0223416	0.0574642	0.0561124	0.00902496	0.0318092	0.0496426	0.0650093	0.0482673	0.0234219	0.0311481	0.111435	0.048668	0.14188	0.118309	0.023059	0.219834	0.0206499	0.0692464
STX10	7.97122	6.80105	6.40893	7.76472	7.15052	4.79639	8.69684	6.57568	12.8335	5.18896	6.1828	6.95352	6.88219	10.6761	6.46399	6.07064	6.77781	8.38031	6.8913	7.25015	9.68484	8.08164	6.14731	6.20281	10.8042	6.08122	5.54034	9.40568	6.97003	4.66035	8.59706	6.64386	7.72472	5.28681	11.4494	7.48082	4.18916	8.17553	8.08985	15.5681	8.72678	6.78755	11.7251	6.9025	8.48071	5.22778	11.7676	6.74881	6.94903
GINS3	0.281197	0.0758247	0.143728	0.10145	0.286122	0.0606475	0.196491	0.158504	0.281295	0.13598	0.118925	0.20655	0.192416	0.202014	0.156937	0.0951699	0.360031	0.148832	0.136205	0.0735404	0.182752	0.442898	0.198682	0.0945629	0.329552	0.236494	0.0938326	0.190342	0.137999	0.141223	0.163181	0.144641	0.42411	0.098084	0.10517	0.127679	0.112945	0.219696	0.104995	0.131922	0.108893	0.209215	0.113428	0.182559	0.0989825	0.110471	0.41115	0.152405	0.143457
NDC80	0.096994	0.0756648	0.101907	0.108773	0.126463	0.0303535	0.072976	0.026758	0.176724	0.0578483	0.114242	0.141873	0.12127	0.254638	0.0881785	0.0317544	0.227781	0.0402004	0.158028	0.0548865	0.188874	0.671974	0.295598	0.159883	0.326673	0.0857901	0.0241927	0.140149	0.135478	0.0683823	0.102247	0.0902476	0.205746	0.0772714	0.11931	0.0934484	0.0937536	0.236341	0.138254	0.116114	0.0428935	0.122764	0.128678	0.29307	0.160414	0.0889118	0.753459	0.0398114	0.224621
PRR11	0.104601	0.0702769	0.0449591	0.157897	0.218521	0.0133912	0.128781	0.136938	0.258403	0.114846	0.139202	0.117106	0.254131	0.294893	0.103739	0.108572	0.259892	0.243863	0.207606	0.0387434	0.236415	0.437907	0.517568	0.250291	0.548458	0.110105	0.0907226	0.137401	0.146104	0.198251	0.128204	0.184597	0.181541	0.0318176	0.100887	0.103068	0.275746	0.249612	0.140756	0.30167	0.0946181	0.144428	0.141925	0.137916	0.252122	0.153167	0.225563	0.0752736	0.130884
PRIM1	0.748251	1.29423	0.395168	1.43059	0.825099	0.42597	1.10742	1.18583	2.84184	0.541215	0.948276	0.696343	0.638196	0.8777	1.14753	1.07303	1.65922	1.21739	1.07384	0.737826	1.15497	1.49872	0.61406	1.40186	1.22653	0.748868	0.964928	0.498409	1.4454	0.764836	0.810854	1.07259	1.16897	0.730543	0.793115	0.629828	0.438568	1.02094	0.55771	0.733755	1.1849	0.785849	1.20388	0.707121	0.377668	0.59417	0.914274	0.428476	0.745021
CHRNA5	0.0214174	0.00791416	0.0189863	0.0139462	0	0.0201072	0.0197762	0.0478587	0.0100344	0.0191604	0.0432444	0.0545701	0	0.0105425	0.0542402	0.0039441	0.035121	0.00499315	0.0279156	0	0.0567389	0.0392769	0.0826091	0.0358734	0.013525	0.0232488	0.0120196	0.0309465	0.0373939	0	0.0374307	0	0.0157261	0.0307123	0.0345778	0.0232138	0.019408	0.0035582	0.0105674	0.0320492	0.0298349	0.0101654	0.0213102	0.0145605	0.00498113	0.012621	0.0311948	0.0226049	0.0210561
POLA2	0.684344	0.540811	0.540593	0.626513	0.83153	0.2131	0.496347	0.605631	1.10474	0.227312	0.362546	0.650278	0.714784	0.720421	0.755024	0.62139	1.22962	0.77403	0.649114	0.334725	0.905792	1.66782	0.464614	0.671216	1.18095	0.735507	0.376453	0.564577	0.392759	0.558905	0.852604	0.688614	1.29852	0.395129	0.356305	0.42228	0.424887	0.891543	0.571676	0.725968	0.501598	0.57244	0.724742	0.506706	0.438086	0.303456	1.49726	0.783077	0.48495
EXOSC8	1.80628	1.51264	1.49703	2.21316	2.03282	1.24926	1.95407	1.85758	3.17478	1.48685	1.83434	2.32383	1.81904	2.22019	1.62823	1.46831	1.86951	2.13295	1.74832	1.61121	2.16499	2.33465	1.45661	1.75441	2.77177	1.26075	1.6555	2.31651	2.03031	1.22071	1.92129	1.74122	1.84426	1.81875	3.2687	1.61025	1.48379	1.80408	1.69807	2.16235	1.76962	1.86175	2.36087	1.93281	2.09301	1.5494	2.57528	0.800928	1.45848
CEP55	0.0355832	0.0745094	0.0140197	0.0888199	0.121785	0.0278387	0.0730145	0.047119	0.133371	0.0424445	0.161656	0.0604425	0.0917586	0.122609	0.0508345	0.0174741	0.138313	0.0995486	0.085029	0.0181221	0.154695	0.343195	0.564243	0.085144	0.35953	0.0515013	0.079878	0.0571278	0.0828359	0.0268787	0.106608	0.0857805	0.0783831	0.0340174	0.0273563	0.0578517	0.141877	0.161585	0.0994887	0.0425977	0.0330455	0.0675557	0.0708104	0.129019	0.0827574	0.0372779	0.182631	0.0125188	0.0932882
SLC25A19	0.351003	0.449637	0.45637	0.704726	0.520574	0.60414	0.648213	0.499655	0.997671	0.570458	0.389796	0.476978	0.394968	1.1749	0.464977	0.456781	0.622487	0.332781	0.430813	0.369441	0.643762	0.61509	0.391114	0.386347	1.08366	0.381018	0.544992	0.343751	0.531126	0.445433	0.502438	0.761548	0.463916	0.91719	0.755582	0.418489	0.725205	0.303234	0.502239	0.36417	0.512239	0.499792	0.942968	0.61513	0.636748	0.422879	0.803382	0.506304	0.432504
HMMR	0.147857	0.0692056	0.034953	0.131581	0.110848	0.0462705	0.0424749	0.122369	0.12931	0.0661376	0.1841	0.159063	0.0693234	0.126154	0.0422458	0.0217828	0.413081	0.119498	0.160598	0.095382	0.160698	0.727088	0.532279	0.0660414	0.165992	0.0998666	0.0608505	0.11869	0.357971	0.0848822	0.157505	0.0975515	0.202658	0.0329817	0.0181875	0.0854711	0.100042	0.262019	0.0680892	0.0295006	0.0549247	0.378958	0.0784624	0.397611	0.0871153	0.0464696	0.586589	0.0416147	0.31786
FOXRED2	4.65404	2.11821	1.64866	1.99997	3.466	1.81239	2.60799	2.57015	4.89553	1.89508	2.5986	2.16839	3.28778	1.74301	3.08181	2.08308	4.08908	3.63945	3.38215	2.07972	3.81921	3.31702	2.09594	3.77201	2.43379	2.90484	1.55385	1.90316	2.83734	4.35423	3.25837	3.543	3.34581	1.52298	1.3221	3.33278	2.83177	3.11593	1.31463	1.53653	2.52239	1.7665	2.40882	1.61118	2.45605	2.19188	2.3826	3.98328	2.68104
ZSCAN16	1.19782	0.647733	0.656105	0.913138	1.05703	0.521129	0.593479	0.812412	1.36878	0.509658	0.457164	1.24063	0.780765	1.26552	0.73988	0.505727	0.936865	0.926305	0.885339	0.505882	1.47649	1.42872	0.964087	0.852855	1.41443	0.486269	0.409891	0.619131	0.775326	0.8077	0.933641	1.05643	0.879521	0.558589	1.22634	0.775805	0.656557	1.11634	0.8793	0.804406	0.941849	0.665587	0.988342	0.82095	0.462037	0.527962	1.67778	0.37002	0.919113
INTS3	1.92688	1.58182	0.419088	1.66086	1.55205	1.04218	1.61811	2.05563	2.46829	1.41659	1.4543	1.14305	2.74423	2.28808	1.77346	1.30998	2.29187	2.24699	1.384	1.45972	2.70405	2.48591	1.20608	2.91921	2.66809	1.73834	1.23765	1.26067	1.77094	1.74831	1.9095	1.9827	1.93009	1.14643	1.76225	1.7706	2.28911	2.03794	1.5241	0.528903	1.3964	1.54894	1.95973	1.18799	1.30385	1.45565	2.18467	1.24218	1.82211
AURKB	0.138501	0.115153	0.0716216	0.174736	0.194689	0.0650141	0.15986	0.0859696	0.292006	0.100673	0.174782	0.213205	0.194811	0.281226	0.114671	0.0637639	0.44162	0.0726513	0.129751	0.105805	0.32458	0.811371	0.556472	0.165703	0.408159	0.137815	0.106875	0.258492	0.193454	0.0941581	0.242055	0.105437	0.279667	0.0827539	0.103817	0.121971	0.112956	0.270368	0.170842	0.186529	0.0413432	0.328685	0.223938	0.494336	0.177165	0.0952201	0.828531	0.118772	0.340412
NUP85	2.58501	2.84356	1.6646	3.03084	2.69949	2.65133	2.61688	2.63407	5.15952	3.02442	2.53054	2.33825	2.94242	3.48637	2.67512	2.12155	2.9594	3.28849	2.53186	2.74718	3.97069	3.72367	1.95955	2.56714	3.9631	2.42218	2.5199	2.81755	2.26449	2.30932	3.11879	3.3898	3.03915	3.32834	4.25615	2.07708	2.22604	3.1676	2.73521	3.11248	2.57807	2.51769	3.2374	2.58363	2.62029	2.60931	3.78999	2.76777	2.63837
CSTF2	1.63209	1.02919	0.639542	1.68077	1.29239	0.990964	1.24493	1.7178	2.85086	1.11888	1.2895	1.06221	1.59697	2.34029	1.61047	1.58119	1.86828	2.192	1.65326	1.23777	1.74251	2.0026	1.26207	1.51117	2.4198	1.32232	1.33408	1.16203	1.12744	1.80906	1.50591	1.7354	2.17534	1.22956	1.43205	1.22098	1.69116	1.65047	1.03285	0.966292	1.17207	1.2209	1.69453	1.13369	1.12224	1.10813	2.29596	1.08598	1.22086
POLR2L	41.2437	45.3319	64.0892	39.5654	45.8291	40.7619	54.2283	32.3571	67.5045	45.0731	42.5298	36.8898	35.0031	55.5041	48.7376	47.5107	47.8122	22.4464	31.0743	52.9275	46.3165	39.154	46.5916	23.1519	39.318	46.4914	36.1683	48.778	64.0852	40.665	44.1407	31.7857	32.7536	33.0467	41.8734	39.5847	34.0862	64.7277	51.8129	131.386	42.1874	40.8765	54.0178	38.2326	68.0936	34.4614	43.8701	56.0088	41.7772
PHF19	0.293877	0.281066	0.190707	0.377095	0.456417	0.221802	0.535622	0.426348	0.745128	0.368586	0.331592	0.288745	0.571406	0.83108	0.325541	0.494497	0.524957	0.505117	0.321079	0.164342	0.925324	0.941671	0.474151	0.515675	1.48708	0.454533	0.281344	0.380224	0.237434	0.208929	0.414335	0.401382	0.566965	0.225858	0.380098	0.259193	0.432355	0.482492	0.301372	0.355258	0.284385	0.385631	0.533213	0.302951	0.458336	0.346358	0.815311	0.398359	0.42375
CHCHD3	3.57923	3.62847	2.08447	6.88324	4.23982	3.42885	4.81772	4.10395	5.79837	3.98621	4.16127	4.01477	4.03634	6.19472	3.54124	4.69654	5.87505	5.1721	4.02934	2.89638	5.0866	6.10673	4.32902	4.19482	5.03452	4.20623	3.80069	3.20153	4.92648	4.00583	5.11161	4.20632	7.50891	4.51907	4.32731	3.23475	4.51243	5.96372	4.1035	3.54152	4.10753	3.74433	4.82803	3.42415	3.87337	4.18151	6.17509	3.81624	4.65351
CDC123	8.56968	8.66511	6.36179	9.30041	9.14544	7.59089	8.75248	7.66143	14.4421	7.83984	8.17914	7.621	8.39908	12.3532	8.22469	8.67236	9.38034	8.27754	8.20906	7.57817	11.0505	9.91156	8.35519	8.43396	10.8166	7.25278	7.72576	8.18506	10.9217	8.68961	9.74294	9.53395	10.2978	8.80971	9.15669	9.62958	8.51153	9.27169	9.21307	8.44292	8.2604	7.88977	9.83554	7.75345	9.18096	8.47695	12.7338	6.8901	7.53344
NFXL1	0.718153	0.59469	0.485787	0.870474	0.820714	0.930099	0.60187	0.979616	1.02156	0.758582	0.921563	0.738537	1.144	0.988112	0.832679	0.627794	0.933294	0.879496	0.792256	0.414219	0.828721	1.04726	0.700842	1.15527	0.97623	0.788955	0.932314	0.470913	0.809726	0.803908	0.855456	1.19552	0.819567	1.25316	1.0417	0.858104	1.16983	0.741742	0.712945	0.27449	0.695633	0.739211	0.761911	0.729408	0.547355	0.917784	0.936183	0.392685	0.758781
CDK5	2.11287	2.00067	2.14619	1.86166	2.49225	1.34514	1.764	1.92789	2.8522	1.24045	1.75979	1.79449	1.83886	2.76262	2.39762	1.86279	2.56488	1.62553	1.5663	2.62289	3.09473	2.62084	2.20717	1.78214	2.43504	1.92084	1.48219	1.68547	2.55462	2.12469	2.49911	2.2016	2.43379	1.89365	1.24264	1.58875	1.39769	2.92227	2.43031	3.6676	2.25476	2.14356	2.42421	1.92122	2.27272	2.04922	2.75321	2.80147	1.75007
DDIT3	7.50822	5.2771	7.7155	12.2825	4.70491	12.76	18.1481	6.14801	20.6039	7.82734	8.36896	13.3523	4.61227	13.4711	3.5343	3.00237	4.86906	8.13058	14.2001	9.3177	7.9688	8.84225	7.7752	7.39163	10.0118	4.98995	12.0046	8.26575	7.42668	3.79181	13.7876	6.90564	6.66068	16.4797	26.1238	5.14852	11.0305	6.65951	9.35971	13.8127	8.05016	3.98546	12.3647	9.6116	5.27429	8.34338	13.3654	4.57683	5.53167
SQLE	3.69501	1.2355	0.836209	9.3601	1.44089	1.45527	0.626895	6.12209	1.31738	2.44293	7.76548	3.2492	1.20425	2.35562	1.83643	2.10442	5.20205	6.43347	3.25381	1.30351	4.63913	3.64336	3.35637	1.67772	3.00494	1.44786	13.4181	9.60152	3.83933	0.486062	10.9893	2.67227	2.03154	3.50656	4.98026	14.0368	1.84894	2.03327	2.74802	0.706666	1.19086	28.1801	3.17885	0.314515	8.68166	6.51459	2.17524	1.84056	1.64091
ANAPC4	0.957773	0.73079	0.37328	1.12597	0.777106	0.670741	1.02939	0.904931	1.30982	0.812841	0.799679	0.7365	1.08866	1.35321	0.822986	0.558689	0.907452	1.04766	0.932903	0.738265	1.38841	1.60137	0.956285	1.19915	1.84609	0.842978	0.560751	0.845306	0.918373	1.01365	1.24087	0.817806	1.03019	0.925525	1.19167	0.903435	1.10905	1.17663	0.669257	0.787111	0.725309	0.729801	1.30327	0.666389	1.06922	0.884745	1.54044	0.346978	0.91617
FOS	66.7515	122.755	92.878	198.058	27.2943	81.1557	136.881	204.665	17.5767	103.162	36.2957	123.119	9.89295	284.515	163.054	298.084	22.7005	40.8174	212.369	199.752	313.334	52.2139	201.47	119.04	98.5013	44.7945	49.6055	63.7869	6.08354	32.2573	135.031	242.715	39.7229	44.301	99.1879	27.2791	84.9862	25.3408	34.2182	59.929	384.139	285.75	143.261	209.468	29.8232	52.2597	71.1092	47.1835	100.76
NCAPD2	1.0287	1.26635	0.406483	0.808104	1.66389	0.401469	0.821014	1.63642	2.10719	0.607287	0.652106	0.891466	1.77502	1.31597	1.12085	1.00007	1.33819	1.70946	0.676255	0.712755	1.92083	2.06932	1.21495	1.58566	2.67905	1.35039	0.550461	0.587644	0.655775	0.891805	1.04227	1.22022	1.32624	0.28874	0.731088	0.560734	0.925684	1.25595	0.764295	0.590685	1.18544	1.3938	1.36871	0.965005	0.625943	0.770677	1.95877	0.90268	1.23008
TOP2A	0.180818	0.0868608	0.00356209	0.21586	0.324164	0.070732	0.100177	0.107747	0.217439	0.210292	0.489836	0.296904	0.296722	0.36196	0.0422703	0.044398	0.790699	0.123655	0.300492	0.089019	0.385676	1.46886	1.59893	0.204794	0.487193	0.165748	0.169127	0.235142	0.357795	0.221269	0.243781	0.204184	0.349626	0.0576204	0.0417038	0.176386	0.218472	0.466628	0.139772	0.0938006	0.0599723	0.369035	0.185911	0.412493	0.249518	0.182326	1.22151	0.0286267	0.497752
HABP4	0.640887	1.60119	1.19281	2.16446	1.35162	2.29447	1.77827	1.55323	2.97578	2.72127	1.36163	0.853028	1.45981	2.87691	1.05099	1.50082	0.909777	2.36832	1.57405	1.44686	1.92591	1.5359	1.06176	1.44655	2.40414	1.15602	2.46937	2.23446	1.40956	1.23556	1.24186	1.38721	1.13081	2.11239	4.28439	2.06319	1.71974	1.16963	1.57163	1.38559	1.12691	1.27122	2.12719	1.0665	2.1268	2.12697	2.37645	1.08531	0.868943
DNAJB11	6.33496	3.85418	5.70632	7.15424	7.02562	4.84413	6.2924	3.78268	6.99152	6.56145	6.64861	6.45311	6.58446	7.97051	5.74567	5.13884	7.39293	4.26526	4.19853	6.70465	6.2545	8.60207	7.89654	6.35312	7.17047	5.51735	5.94485	5.39993	5.0972	5.50626	7.30513	6.12372	8.6482	7.94525	9.05787	8.30592	11.6511	6.73232	9.78181	8.53467	3.7004	5.68908	6.8442	6.17912	7.12295	5.6451	10.2661	5.35998	4.63172
FASN	49.5394	25.4844	7.14509	20.3593	20.5159	18.3459	11.371	16.721	28.9878	5.81189	44.2855	37.889	10.0008	16.9602	53.9753	17.1063	45.7368	13.408	46.7253	18.5158	29.4646	52.5224	4.98692	13.6436	6.82888	43.5113	7.49545	6.57847	13.6791	10.8728	25.4553	121.869	33.1296	11.6509	7.60985	26.0066	4.51696	52.0636	10.9028	6.00034	5.6064	54.0891	11.0084	13.3972	22.5889	20.3821	21.8547	86.1982	19.5716
NUPL2	1.8839	1.26421	1.08186	2.05418	1.62496	1.30563	1.93646	1.99453	2.6271	1.2362	1.35018	1.53964	1.66864	2.36645	1.6342	1.21097	1.63207	2.02613	1.83003	1.62925	2.06442	2.41549	1.35959	1.90519	2.38308	1.40191	1.13206	1.69488	1.37154	1.30088	2.14763	2.10389	2.08146	1.89019	2.64389	1.42548	1.61696	2.64854	1.35043	1.24465	1.71181	1.37076	1.95405	1.65129	1.59551	1.49767	3.13222	1.04107	1.88008
FANCI	0.229808	0.147685	0.0620026	0.196812	0.22228	0.0938042	0.166068	0.198463	0.266832	0.113968	0.244615	0.148505	0.284592	0.302476	0.0700731	0.0809602	0.49336	0.200329	0.170929	0.0915953	0.397048	0.751264	0.486018	0.208001	0.513187	0.274766	0.123362	0.175652	0.202362	0.158496	0.182106	0.152128	0.330146	0.148055	0.10831	0.108297	0.179274	0.421633	0.147897	0.128584	0.0994184	0.267943	0.164037	0.169819	0.18358	0.160938	0.582121	0.208277	0.322199
HCFC1	2.49918	2.18773	1.06446	2.14364	2.40595	2.07525	2.28114	3.43207	5.66679	2.04499	1.87273	1.51142	3.85163	3.57819	2.73484	2.62492	2.91901	3.90173	1.27349	2.22082	2.88717	3.7684	1.79127	4.12006	3.79316	3.35524	1.52588	1.7765	1.90488	2.84539	2.97997	3.19007	4.12891	1.99993	2.75285	1.85646	2.82073	2.6301	1.81988	2.25678	1.80416	2.02675	3.05046	2.02715	1.76378	2.82699	3.56837	2.98794	2.13846
POLE2	0.354496	0.548231	0.186227	0.722424	0.507137	0.449909	0.274797	0.273828	0.688955	0.187934	0.351258	0.150539	0.286246	0.361921	0.337623	0.130564	0.574138	0.299973	0.496278	0.307587	0.294314	0.599272	0.30385	0.219915	0.39245	0.228035	0.147367	0.259271	0.375946	0.19637	0.170457	0.424793	0.308498	0.433034	0.175634	0.213461	0.199881	0.22249	0.291515	0.220047	0.167219	0.267961	0.502956	0.279681	0.262607	0.252744	0.529989	0.325651	0.222018
E2F2	0.0568775	0.0236446	0.00840358	0.0393512	0.0243332	0.0100121	0.00875318	0.0247133	0.0699513	0.0318023	0.0107665	0.0241534	0.0300007	0.0349969	0.0110803	0.0130928	0.0466349	0.0265203	0.00695012	0.0217253	0.0898285	0.266561	0.118832	0.0510365	0.101767	0.0411607	0.01197	0.0342432	0.0446877	0.022556	0.028401	0.0189435	0.104409	0	0.0524728	0.0269711	0.0850431	0.0519717	0.0175397	0.0425561	0.0056594	0.0202469	0.0459818	0.0418902	0.0231494	0.0167587	0.127223	0.0225117	0.0810814
KIAA0100	1.97874	3.82979	0.662922	1.50733	1.79527	1.06097	2.24995	3.62159	3.28905	1.75894	1.25755	0.993711	5.04645	3.2943	1.76453	6.5761	2.15555	3.56907	0.962373	2.32574	3.82518	3.21188	2.55307	7.268	4.7471	7.13548	1.07983	1.25049	2.11836	2.02402	2.09988	2.03247	3.2822	1.4559	1.52513	1.13155	3.02123	3.48562	1.77229	3.22882	1.85267	1.51544	3.58446	1.89457	1.44803	2.71996	3.77283	1.73373	2.81686
WDR54	0.312009	0.325829	0.545169	0.468169	0.417859	0.312025	1.34447	0.377232	1.20759	0.533984	0.356078	0.385967	0.696452	1.14854	0.290698	0.634533	0.558605	0.695776	0.406674	0.297078	0.945445	0.54178	0.337198	0.869926	1.38208	0.382865	0.487237	0.490031	0.322116	0.56564	0.426749	0.397594	0.707217	0.466871	0.963657	0.30142	0.48188	0.590478	0.542156	1.86757	0.572314	0.367004	0.796365	0.387345	0.448011	0.447668	0.750825	0.400898	0.458785
NOL11	3.3916	3.04495	2.15037	5.00124	3.75526	3.77534	4.62661	4.50066	6.92305	3.91793	3.43234	4.08307	4.06419	5.0733	3.47679	3.47459	4.42473	5.02825	4.67547	3.51749	4.44219	4.29078	3.36922	3.87257	4.80687	3.3063	4.15788	3.39791	4.01864	4.48835	4.15166	4.12358	4.15864	4.39921	4.95163	3.46193	4.40421	4.34635	3.31029	2.71007	3.93168	3.66103	4.22648	3.24224	3.68744	3.68033	6.20746	3.20171	3.87826
FAM13A	5.38439	3.426	2.91321	2.88288	5.56094	1.87564	1.2922	4.2599	3.51718	1.88976	3.48116	4.83609	2.56855	2.93223	5.10397	3.2569	3.49843	2.87882	4.01128	3.29842	4.55535	3.67192	3.0839	3.40712	1.98377	3.46525	1.83052	2.80969	6.11625	2.63727	4.67944	4.7058	3.73803	1.35422	1.01569	4.57431	0.775781	5.17995	2.14533	1.66945	3.70063	4.13857	2.18505	2.44436	2.2519	2.4348	2.39587	1.52299	3.92775
NUP62	5.8712	2.11475	2.64714	2.84319	2.2026	2.80442	2.93579	3.01468	8.00468	2.25147	1.73071	2.58355	3.05944	4.73321	2.7797	2.18377	2.00564	3.2364	3.41257	2.76037	3.38318	3.00202	2.47753	3.46976	5.07645	3.60521	3.68918	2.76262	2.27297	3.25976	2.59702	4.1286	2.70682	3.71211	3.82604	3.05609	4.58567	1.95083	3.09083	1.72436	4.40165	2.72548	2.9658	3.41169	3.00377	2.59773	5.51416	2.96573	1.80705
TROAP	0.0981224	0.039884	0.0463918	0.0511148	0.105546	0.0276359	0.0302011	0.0487248	0.128722	0.0351128	0.148591	0.0625023	0.0345039	0.07728	0.0191152	0.0108418	0.160904	0.0457516	0.0799334	0.0299835	0.0879817	0.347893	0.185029	0.0234788	0.2272	0.0639077	0.0275334	0.0425338	0.123349	0.03113	0.102892	0.0448188	0.0504338	0.0328316	0.00905235	0.0744468	0.0746899	0.120632	0.0338896	0.0880989	0.0312426	0.144373	0.0829867	0.164546	0.123232	0.023129	0.396085	0.0258908	0.0964674
NUP155	1.06732	0.742212	0.481778	1.03703	0.801267	0.751522	1.02434	1.07878	1.72658	0.855225	1.07965	0.940393	1.22938	1.24106	0.830063	0.744421	1.32148	1.41853	1.26245	0.716919	1.27248	1.45902	0.851808	1.46196	1.18349	1.0035	0.78057	0.680024	0.986042	1.1503	1.16452	1.26677	1.38845	0.903857	1.00017	0.797039	1.1393	1.00808	0.700776	0.518132	0.679012	0.731955	0.871745	0.763704	0.781832	0.9063	1.30976	0.84266	0.667599
RPIA	1.80552	1.76879	1.48891	2.69997	1.75529	1.87245	2.81737	2.27269	4.80008	2.05662	1.46246	2.27342	2.34763	3.63768	2.19219	1.76299	2.11919	2.64305	2.00443	1.71075	2.85792	2.73786	3.38306	2.78305	4.94075	2.06626	2.68633	2.14369	1.74479	2.01721	1.97085	2.19759	2.0811	2.13751	3.70907	1.91145	2.19925	2.14158	2.01994	2.41276	2.22267	2.04274	2.61117	1.88402	2.71481	1.73205	3.38113	2.06074	1.70076
HSPA14	1.33674	1.1962	0.542533	1.73562	1.08273	1.08864	2.06709	1.02367	2.35045	1.35796	1.02027	0.93697	1.3422	1.95418	1.04791	1.16261	1.23247	1.7572	1.2595	1.07859	1.68039	1.44394	1.24239	1.46055	2.03408	1.06643	1.50489	1.44667	1.96834	1.53285	1.31486	1.51724	1.38951	1.77445	1.51552	1.23066	1.89725	1.57864	0.969456	0.968824	1.14418	1.0052	1.43822	0.985418	1.37841	1.67352	1.74592	0.480201	1.06085
HSPA1B	3.909	3.46897	9.7865	7.8416	10.2259	23.2907	7.70207	6.28182	7.52763	19.9704	5.53892	14.8549	3.59335	15.8404	6.03214	4.64791	3.52752	16.2891	41.9236	6.63079	6.67383	4.67247	4.70262	4.25695	3.6477	57.0557	24.8568	7.73848	4.10572	3.84323	19.3654	2.8528	3.27707	20.2812	67.4757	6.68892	10.0689	2.27043	4.69268	6.8904	54.7656	3.88598	7.3195	6.96813	9.25597	12.2976	5.48859	4.37751	2.79001
PNCK	0	0	0	0	0.00372608	0	0.0328386	0	0.0214229	0	0.00384685	0	0.00535959	0	0	0.0140341	0	0	0.0124163	0	0	0	0.00653207	0.00729407	0.00320834	0	0.00427685	0	0	0	0	0.00290077	0	0	0.0140613	0	0	0.00253219	0	0.00456155	0	0.00723416	0.00758269	0.00690797	0.262316	0	0	0	0.00299691
BLM	0.0414567	0.0153191	0.0140004	0.0829133	0.127409	0.00834014	0.10208	0.026468	0.0887918	0.0397371	0.0209266	0.0402396	0.0624767	0.0728813	0.0184599	0.0152689	0.0971174	0.0552288	0.0521052	0.0241296	0.103793	0.212392	0.147212	0.0425135	0.276757	0.0814316	0.0166184	0.0456395	0.0330888	0.0697885	0.106462	0.0518485	0.0521836	0.0169853	0.0519056	0.0353053	0.124509	0.0905209	0.0292212	0.0602639	0.0424287	0.0252986	0.023571	0.0536841	0.0771341	0.0907402	0.130623	0.0281285	0.048909
COPS6	13.5315	17.2375	16.1002	16.2678	15.0634	12.1068	19.9862	13.473	21.331	11.8829	13.9609	13.9576	14.0851	19.0298	16.6134	14.2946	15.7298	16.1568	14.2366	14.7613	17.1534	14.2678	12.8837	13.7781	14.8731	11.7728	12.155	14.0532	14.0256	13.6876	14.8939	15.357	13.9547	14.4357	16.1623	14.5091	12.5049	15.826	15.3852	23.2063	17.4936	14.1045	18.7723	13.5249	15.1471	12.1143	16.7207	18.2206	13.4962
ARID3B	0.349753	0.267713	0.118115	0.31925	0.229026	0.369401	0.246058	0.412484	0.374549	0.441405	0.135564	0.275831	0.390925	0.654835	0.365011	0.331244	0.270837	0.238795	0.260497	0.254464	0.4251	0.539595	0.256959	0.418446	0.665231	0.316383	0.126182	0.306829	0.344584	0.317033	0.442848	0.358972	0.380633	0.48363	0.247762	0.257239	0.554643	0.35279	0.178732	0.0747677	0.218749	0.361651	0.403932	0.263254	0.383476	0.419573	0.475634	0.197757	0.3021
MRTO4	4.19322	4.75512	5.26509	5.04016	4.44996	5.21451	7.67609	5.65275	14.0871	5.92217	5.03834	4.65895	4.96982	7.28857	4.31742	4.2433	5.04003	5.67963	4.3231	4.74023	5.11588	5.44033	4.48974	4.7898	6.28573	3.86031	5.54752	6.36348	5.35767	4.12495	4.79864	4.4743	6.52133	7.70195	10.2737	4.44062	5.41193	4.87423	4.50419	6.03202	4.89734	3.88259	7.54423	5.19053	6.1136	5.82783	6.37354	4.73045	4.41715
STRBP	1.04936	1.17036	0.662643	1.09516	1.1831	0.852461	0.914381	1.03265	1.37166	0.76088	0.771569	0.850538	1.13564	1.3397	1.23962	0.91416	1.19957	1.23104	1.20224	0.895591	1.24205	1.38643	1.02471	1.17635	1.15185	1.21364	0.89815	0.930056	0.9236	1.35078	1.34465	1.22199	1.2666	0.682531	1.14271	0.669962	0.951777	1.19249	0.860563	0.734229	1.12899	0.871036	1.18476	0.890396	1.11886	0.751089	1.46361	0.500671	1.21538
HDAC1	8.53684	10.7117	6.02303	13.2692	6.72045	5.67088	12.6376	8.83319	18.4801	6.73948	7.3435	7.90314	10.7545	14.6739	7.92624	7.80639	8.505	13.3291	8.16978	9.36851	12.9957	9.4436	9.88915	11.352	13.9019	7.609	8.4006	7.57739	9.79763	8.73211	8.48152	10.4712	8.03671	6.86493	13.4845	8.05913	10.8019	10.585	7.07651	10.7237	10.0139	5.88727	13.6812	10.5825	9.22596	6.66526	12.8293	9.69216	8.25426
GALR2	0.028444	0.0105106	0.0336205	0.0185216	0	0.0534079	0.0350191	0.0282489	0.0666325	0.0254465	0.014358	0.0362367	0.0400083	0.0700067	0.0443294	0.0209523	0.0414608	0	0.00926852	0	0.0115929	0.0231835	0.0121902	0.0136122	0	0.102921	0.0159629	0.0136998	0.0198648	0	0.0142031	0.0108268	0.0835422	0.0271923	0.0524824	0.0462446	0.0206203	0.0189023	0.0280686	0.119179	0	0.0270008	0.0424525	0.0128917	0.0529227	0.022349	0.0355107	0.0450317	0.0111857
DTL	0.142058	0.0379118	0.00466419	0.161879	0.227665	0.0481605	0.102023	0.027433	0.147904	0.0741343	0.111546	0.09384	0.0943565	0.155393	0.0491988	0.0261606	0.695978	0.103036	0.146584	0.0321548	0.164046	1.22218	0.236761	0.0793142	0.14287	0.342678	0.0797237	0.117836	0.15984	0.107307	0.0827572	0.135181	0.388261	0.0301792	0.0582473	0.11548	0.0829593	0.264855	0.0778795	0.151166	0.0219877	0.15358	0.062821	0.0965773	0.084433	0.0372059	0.604309	0.170759	0.211045
RACGAP1	0.354513	0.214073	0.127753	0.340637	0.465042	0.113648	0.393881	0.291971	0.514491	0.348095	0.388456	0.39656	0.529051	0.553313	0.293096	0.251587	0.860199	0.346725	0.394454	0.167338	0.592051	1.37427	0.818955	0.331038	0.695281	0.431758	0.223218	0.333167	0.549521	0.387969	0.418807	0.385075	0.666643	0.194255	0.127633	0.192124	0.357296	0.672293	0.307172	0.320886	0.237458	0.389878	0.275309	0.305676	0.442418	0.214007	1.00392	0.369607	0.459045
ZFP36	92.7861	63.5442	76.613	141.098	57.9466	172.679	502.792	102.511	59.8948	307.278	218.886	141.895	38.0099	532.288	64.7896	162.118	48.4354	58.8066	209.893	171.236	187.471	94.9927	245.903	148.518	142.834	64.0039	149.792	402.104	56.8469	83.0648	283.136	175.59	81.1834	306.447	339.009	122.118	316.054	67.9394	101.943	100.263	114.13	137.468	174.129	153.35	316.92	92.4607	118.055	114.066	47.7151
CSE1L	8.08623	6.31938	4.89356	9.64998	7.23836	6.97331	7.65515	7.321	11.997	7.21125	6.37521	6.98046	7.18762	9.6243	7.55816	7.59223	10.3767	8.79754	8.58343	5.12178	9.52507	11.1385	8.12553	8.23791	7.80576	6.18428	6.93312	5.70922	6.92364	8.29225	6.74488	9.37366	10.4805	7.37413	8.26064	6.38523	7.30167	6.63565	6.18111	6.8813	7.22508	6.67286	7.20768	5.35856	5.65144	6.90303	9.98475	5.37723	5.80178
IRX3	0.852987	0.147748	0.110274	0.143197	0.325824	0.150151	0.0738397	0.125747	0.774301	0.470974	0.518032	0.107536	0.159346	0.0656057	0.103857	0.0883582	0.0388544	0.459867	0.156345	0.0475142	0.23901	0.0271576	0.0913906	0.0956737	0.134664	0.106096	0.299188	0.0449349	0.353704	0.368473	0.0732063	0.0608772	0.0587177	0.108302	0.0368873	0.144458	0.28986	0.389708	0.0854883	0.478657	0.0901781	0.113865	0.185657	0.0906092	0.626145	0.31416	0.0998351	0.18287	0.157238
PPIH	2.79429	3.81247	3.30281	4.15518	2.8244	2.29543	3.67177	3.04197	6.54586	2.63202	2.63113	3.34304	3.77918	5.73993	3.15098	2.47394	2.97645	3.14449	3.39695	3.24302	4.3036	5.49667	3.7308	3.16309	5.64438	3.03322	2.65382	4.25752	3.50892	2.43546	4.34686	2.75106	4.34026	2.53005	4.59806	2.2715	2.13283	4.10666	2.77067	5.275	2.93007	2.61426	3.94322	3.83589	4.97407	2.55441	7.92742	3.55892	4.89205
TIPIN	0.549222	0.499566	0.391169	0.848229	0.516411	0.284254	0.719526	0.776226	1.01608	0.371657	0.326997	0.621947	0.445682	0.852643	0.45541	0.337138	0.420809	0.807656	0.518539	0.365777	0.746153	0.510777	0.675959	0.518934	0.640303	0.397457	0.442581	0.434097	0.403238	0.516989	0.548493	0.60036	0.703149	0.403887	1.01987	0.48081	0.597232	0.734643	0.51418	0.556337	0.493237	0.514672	0.623541	0.446786	0.465085	0.403872	0.797022	0.349291	0.476271
PAQR4	0.391631	0.0771817	0.231452	0.259265	0.574446	0.220604	0.265189	0.18799	0.538226	0.472986	0.32948	0.221745	0.477407	1.22735	0.20345	0.197129	0.599396	0.328691	0.353065	0.259289	0.430965	1.12253	0.447574	0.243646	0.626526	0.415672	0.24909	0.345813	0.291743	0.437825	0.358519	0.357766	0.56554	0.131039	0.891212	0.275912	0.430598	0.537863	0.206114	0.226603	0.192242	0.185881	0.526057	0.207082	0.443272	0.287198	1.4016	0.365123	0.456897
STXBP5	0.450619	0.301634	0.174632	0.435328	0.460512	0.218462	0.320593	0.431022	0.463778	0.373393	0.266618	0.376442	0.576677	0.718168	0.322359	0.250311	0.508779	0.604499	0.545216	0.248306	0.724097	0.898634	0.392573	0.569173	0.709077	0.475787	0.377262	0.243722	0.407569	0.406789	0.433422	0.43443	0.59395	0.356637	0.427648	0.406346	0.656025	0.48723	0.37542	0.163604	0.283725	0.352373	0.327086	0.266174	0.347051	0.278605	0.579481	0.179327	0.33408
KIF2C	0.117053	0.0707781	0.0251554	0.110866	0.088448	0.0399607	0.104808	0.0528409	0.119653	0.0475987	0.268572	0.0813388	0.0898047	0.172855	0.045606	0.0235153	0.248174	0.129003	0.100556	0.0650328	0.143121	0.407638	0.456044	0.0865716	0.268793	0.0770071	0.089578	0.102504	0.133769	0.0868108	0.0690756	0.10126	0.109389	0.0254322	0.0736279	0.0807358	0.127285	0.130823	0.089256	0.0764329	0.0465876	0.151519	0.0899971	0.188092	0.0791953	0.0376243	0.402974	0.0393091	0.146463
STC1	0.112213	0.0794744	0.46422	0.344031	0.324616	1.12371	0.685004	0.0696521	0.148959	4.24137	1.0715	0.933182	0.230176	4.70426	0.273252	0.289303	0.828047	0.680181	2.15732	0.271456	1.06333	1.01749	1.04597	0.375906	0.814911	0.615808	2.05192	0.896268	0.287348	0.690816	2.72689	0.217121	0.638557	2.85172	7.31129	1.06422	1.32529	0.26721	0.733599	0.84518	0.189811	0.350627	1.08395	0.18648	1.60066	0.484923	0.548692	0.251674	0.297865
CACYBP	3.10484	3.09867	3.31408	4.18351	4.3187	3.04006	4.34141	3.8523	6.03225	3.05079	2.75248	4.328	2.95176	3.4885	4.48363	4.63117	4.40034	4.63584	4.19821	3.56549	4.83039	3.60316	3.69333	4.13242	4.05897	3.1556	4.52266	2.81271	4.92538	2.92742	3.92958	3.48325	3.83333	3.09976	4.45528	3.75679	2.98656	3.52362	3.73435	3.41316	4.76155	3.33511	4.45425	3.6408	3.48851	3.08152	4.15897	2.53264	3.26048
SLC5A6	4.6092	8.3881	2.8549	14.1324	3.74585	8.44656	6.61193	6.24093	15.512	4.93455	5.22621	4.19679	10.9951	5.14408	5.07742	5.08263	4.54458	6.18926	3.57889	7.48986	5.70623	7.77301	10.6479	17.0833	6.0195	4.6828	7.32901	2.50664	5.28766	26.0718	6.66618	4.93665	5.21888	16.7819	18.8446	6.94237	37.4429	5.56494	10.7017	10.1491	6.1012	4.24724	8.78666	5.82168	10.3271	9.2333	9.40912	5.38704	5.77795
SPC25	0.105371	0.0700861	0.0373642	0.157811	0.0927351	0.0494625	0.129729	0.0627891	0.0987363	0.0471333	0.170206	0.116341	0.207496	0.134857	0.00821093	0.0232854	0.261106	0.00982628	0.0961389	0.0429313	0.137427	0.506712	0.334173	0.221877	0.150827	0.106756	0.106443	0.101502	0.235486	0.0191027	0.0526156	0.00802162	0.123793	0.0302202	0.0486054	0.0799464	0.198609	0.203069	0.0311941	0.1766	0.025163	0.230057	0.0629063	0.229235	0.147039	0.0248376	0.666519	0.0333641	0.190612
TSEN2	0.390235	0.407301	0.226581	0.510441	0.334736	0.363149	0.383511	0.462352	0.920575	0.42567	0.463084	0.372133	0.568151	0.505501	0.565495	0.279889	0.444078	0.561827	0.506405	0.387024	0.574805	0.664029	0.51933	0.543874	0.622564	0.386446	0.453373	0.43526	0.334691	0.533695	0.52646	0.471673	0.402158	0.507234	0.688448	0.400705	0.404495	0.557329	0.395219	0.315539	0.482297	0.334692	0.596048	0.400276	0.394879	0.357718	0.695167	0.325163	0.441538
SAAL1	1.22585	1.13478	0.821566	1.32078	1.01953	0.907638	1.42365	0.985253	2.51641	0.898816	1.14189	1.04113	1.35984	1.74804	1.16204	1.35913	1.23421	1.1137	1.28482	0.862451	1.70489	1.86953	1.30528	1.09467	1.49503	1.27123	0.957463	1.07737	0.988505	1.15699	1.58392	1.29399	1.56823	1.19003	1.41073	0.808162	0.879512	1.08758	0.954022	1.55828	1.19711	1.0257	1.59066	0.904986	1.37554	1.01779	1.68818	1.3205	1.2176
CCNA2	0.263458	0.0819814	0.049169	0.234757	0.237288	0.0520717	0.128036	0.137711	0.194897	0.130252	0.321972	0.400408	0.175533	0.327625	0.0756356	0.0255352	0.666989	0.15517	0.185251	0.0988663	0.209103	1.45227	0.493235	0.152624	0.385283	0.160553	0.124508	0.173642	0.648823	0.175966	0.263108	0.13195	0.590528	0.086164	0.140716	0.157807	0.20607	0.304085	0.157357	0.207495	0.0496694	0.487018	0.206952	0.628457	0.37409	0.114397	1.37912	0.0365876	0.479857
CENPK	0.0629831	0.0531966	0.0159526	0.093742	0.0879846	0.0168943	0.0553874	0.0223397	0.0716639	0.0281729	0.0454181	0.0458505	0.0885898	0.0575769	0.0140226	0	0.0786909	0.0503437	0.0381144	0.0458236	0.146686	0.311676	0.111826	0.047365	0.189398	0.0455792	0.020198	0.125675	0.125675	0.0326234	0.0584067	0.0650715	0.0924932	0.0172033	0.0290527	0.0390091	0.0358751	0.107627	0.0488337	0.0215425	0.0107433	0.0854108	0.0447628	0.0407798	0.0502225	0.0318131	0.202194	0.00474824	0.2123
CDCA3	0.0892214	0.0989074	0.0446171	0.0580975	0.0838912	0.0322167	0.0337988	0.115874	0.0771725	0.0245597	0.100468	0.0961782	0.0724014	0.104729	0.0588288	0.0631942	0.165066	0.0768025	0.0872189	0.0349534	0.114686	0.218162	0.141184	0.0886805	0.167584	0.0695338	0.0269616	0.072723	0.134208	0.0248845	0.0651138	0.0522476	0.100789	0.0229641	0.0379901	0.0595108	0.0373157	0.111742	0.0812714	0.0616209	0.0874109	0.169389	0.0819462	0.183525	0.0734252	0.0350515	0.385574	0.0905467	0.145744
CDK6	1.8576	1.06062	0.669546	1.46718	1.45443	0.741258	0.490908	1.27286	1.89632	0.863478	1.39295	1.58171	1.48224	2.20108	1.52889	1.05131	2.4736	1.59802	1.2632	1.11367	2.56666	2.244	0.980554	1.47961	1.30962	1.87331	1.87365	0.800197	1.91393	1.92478	1.44113	1.64421	2.26091	0.464385	0.709437	1.33941	1.61851	2.26703	0.841596	0.984983	0.656208	1.30674	1.12882	0.793155	1.34393	1.29172	1.66592	0.681367	1.76342
RCOR2	0.0566802	0.041889	0	0.0507484	0.0138565	0	0.0174456	0.063328	0.079667	0.0126768	0.0214583	0.0481391	0.00996555	0.069751	0.082814	0.0208758	0.0361457	0.0462496	0.0230867	0.0216499	0.138607	0.0346482	0.0425097	0.0745938	0.149138	0.0820359	0.00795231	0.0272995	0.0296884	0.0449555	0.0495294	0.0485428	0.0624278	0	0.00653634	0.053755	0.00513624	0.108291	0.0279661	0.0508901	0.0281988	0.0403533	0.0845949	0.0256892	0.0131823	0.00556684	0.0589684	0.0448672	0.0501518
RRS1	2.27418	2.09249	4.11273	5.70872	3.32466	11.1877	10.2616	2.48445	15.8652	13.9772	6.24494	4.51969	3.19879	8.32871	2.17087	2.66357	2.32044	5.67307	3.40141	6.55549	2.86408	3.50329	5.6919	3.15618	4.79669	2.17241	12.0609	7.62357	4.97124	4.74129	3.14557	3.40196	1.92034	14.0665	16.774	5.36123	9.92491	3.62711	4.11806	3.36228	1.96415	2.56897	5.89461	3.37048	12.6199	9.87247	11.2527	2.74832	1.68134
ALG6	1.10514	1.10637	0.963488	1.30911	1.40642	0.886689	1.21586	0.887394	1.53865	0.872984	0.838762	1.24815	1.26231	1.49696	1.23679	1.09408	1.0368	1.24256	1.39193	0.966002	1.47905	2.12412	1.25629	1.29032	1.53107	1.1174	0.950113	1.23822	0.919609	1.38541	1.6516	1.24407	1.5654	1.00406	1.40641	0.985456	1.19891	1.61988	1.22204	1.19633	1.11367	1.20532	1.23609	1.03374	1.1229	0.782116	1.92768	1.45596	1.23599
KIF20A	0.196046	0.0434659	0.0289656	0.102126	0.138988	0.00920267	0.0241365	0.0389404	0.0872586	0.0833086	0.27709	0.228944	0.158557	0.193005	0.0229151	0	0.38578	0.0914107	0.137347	0.049922	0.0759074	0.467384	0.26466	0.0985115	0.160943	0.0780304	0.0715145	0.094424	0.184836	0.0844104	0.0832092	0.0783536	0.136753	0.0234274	0.0135648	0.042498	0.0710613	0.127024	0.0773837	0.0469386	0.0195069	0.283802	0.0975328	0.444271	0.118548	0.0577641	0.497665	0.062075	0.235143
PCNA	12.9765	9.52193	9.75775	14.4179	16.7256	8.51795	15.554	10.8051	18.7952	9.14326	12.0488	13.5971	11.9827	15.4496	12.6809	10.5884	26.4694	16.0118	13.4759	10.1684	18.1884	30.8914	13.8467	10.4006	17.8549	14.716	9.22151	15.8537	14.7543	10.4954	13.2227	13.6334	20.5864	8.81241	13.906	10.4629	8.69977	19.0172	11.1265	13.7664	11.8726	10.7157	14.0531	11.2367	18.157	9.7607	30.1508	17.8438	14.4068
TUSC2	4.54735	5.22573	5.88953	4.49933	5.21937	3.79229	5.42977	4.62026	8.13674	5.03468	4.15943	6.29306	4.77443	6.08019	5.22726	5.74905	4.58344	5.7669	4.20358	5.83905	6.21073	6.65041	5.28676	4.42955	7.06705	5.00621	5.47503	5.82497	6.45295	5.1305	6.06314	4.28426	5.62417	5.30302	5.22167	6.05609	3.98043	6.02775	5.22727	8.40695	5.50021	5.38048	7.3645	4.58973	7.45567	4.18744	7.33462	5.9483	4.87016
CCNF	0.221384	0.184063	0.0545154	0.158172	0.192431	0.0779404	0.143851	0.186276	0.262187	0.0522643	0.121063	0.188024	0.229219	0.169516	0.179699	0.163075	0.262191	0.252328	0.1042	0.0782974	0.248131	0.47867	0.310989	0.267808	0.251128	0.258116	0.103535	0.100704	0.120253	0.211822	0.171959	0.203645	0.347689	0.0382132	0.113466	0.199961	0.156033	0.149163	0.175984	0.228216	0.193357	0.341497	0.367128	0.253632	0.128721	0.0773093	0.319891	0.113585	0.212814
TACC3	0.683475	0.968504	0.179134	0.524387	0.871759	0.228767	0.68415	0.457444	1.12216	0.287115	0.522008	0.509815	0.664587	1.22287	0.426073	0.409334	0.766682	0.820266	0.548064	0.339005	1.12636	1.57675	0.532341	0.489206	2.28691	0.451603	0.263496	0.578228	0.381862	0.474079	0.819081	0.579129	0.833515	0.32954	0.419449	0.457365	0.534257	0.776088	0.489713	0.878684	0.425781	1.10013	0.848591	0.643785	0.671772	0.410937	1.31826	0.486142	0.703499
MRPL52	4.08141	5.94788	8.02842	5.88144	4.92982	4.32487	6.6602	4.27529	8.53142	5.13127	5.36389	6.46616	5.29069	6.8474	5.14228	6.18633	5.28035	5.82737	4.29672	5.63932	5.67446	5.61485	5.03013	3.76773	5.84615	5.37417	5.31968	7.45017	7.8934	4.17025	5.23368	4.14123	5.86072	4.71565	6.05462	5.05852	5.01595	6.05047	6.41668	16.6239	6.46407	5.6453	7.95378	6.41964	7.19506	4.18883	7.91951	5.44838	5.76956
CCNO	0	0.0158502	0.0760503	0.00698272	0.0209723	0.0704724	0.0264047	0.0532498	0.0100483	0.124714	0.0541302	0	0.0603332	0.116128	0	0.00789911	0.0547081	0.0600006	0.0209656	0.0218454	0.192305	0.139844	0.0919147	0.0410549	0.162524	0.0931236	0.0842532	0.0309892	0.0599129	0.0097203	0.0214185	0.0816351	0.0472436	0.051258	0.306684	0.0116229	0.0932871	0.192408	0.0529099	0.0385122	0.0170721	0.0101794	0.170717	0.106925	0.0798082	0.050554	0.357005	0.0339543	0.0337364
PSPH	1.53111	1.50009	1.09582	1.98486	1.87497	1.01545	2.26552	1.50667	2.42847	1.50171	1.26213	1.80146	2.33143	1.92914	2.12898	2.52472	2.92284	2.18104	1.62949	1.68833	2.43889	2.67908	1.86019	1.57302	1.62627	2.10423	1.52934	0.994539	2.6095	2.69299	2.17438	1.93553	3.36244	1.49059	1.56157	1.80418	1.59877	3.33252	1.73962	1.90861	1.83936	1.88679	1.69117	1.82718	2.63969	1.63899	3.92824	1.84581	2.0715
PFDN6	5.08455	6.02978	8.93717	7.54996	6.71287	4.19377	6.79369	4.87353	11.2277	5.75349	6.57895	7.27538	5.77499	6.55133	5.96872	5.10028	5.99901	7.37575	5.26155	6.12915	6.20621	6.77315	6.93699	4.21264	5.73033	4.63985	6.28944	8.1884	5.77147	3.83478	5.62232	4.87592	6.0005	5.13712	7.83615	4.88444	4.63847	5.95456	5.78886	8.30455	6.67239	4.77045	9.16391	7.00868	7.80411	5.47639	7.48502	5.09607	6.24138
CCDC138	0.307917	0.138517	0.126593	0.183069	0.232373	0.122545	0.164824	0.279214	0.137992	0.164682	0.145294	0.255833	0.155353	0.200995	0.148659	0.135597	0.190265	0.240329	0.259563	0.167046	0.316472	0.245515	0.149176	0.208223	0.23672	0.198611	0.0864025	0.164426	0.154271	0.239672	0.150412	0.249697	0.285076	0.124786	0.200703	0.18501	0.150433	0.275798	0.09578	0.0881475	0.141202	0.171564	0.18316	0.151693	0.180591	0.110449	0.24235	0.0317926	0.168472
WISP2	0.233673	0.158303	0.0230166	1.68897	0.16376	0.248629	0.795942	0.112168	26.2059	0.195112	0.0943632	0.320846	0.745001	3.81113	0.0606959	0.220897	0.0993445	0.225174	0.0761429	0.0476028	0.755556	0.387264	0.717704	0.439854	0.449249	0.417121	0.240421	0.146311	0.174073	0.123558	0.715648	0.174925	1.36692	0.085633	1.00962	0.0928668	0.0847001	0.1087	0.103765	0.722655	0.192207	0.103515	2.16229	0.155331	0.278978	0.094861	1.4003	0.263072	0.0918929
ILF3	4.88226	4.03352	2.49637	4.43177	4.49196	3.4633	3.92417	5.16866	8.37128	3.93318	4.08317	3.46344	5.14422	6.05925	4.07326	3.75193	4.92821	6.314	3.1967	3.25913	5.83615	5.65196	3.5949	5.4613	7.55035	4.49351	3.49062	4.23846	2.88853	3.6773	4.49261	4.37862	4.82035	3.98766	7.31967	3.61877	4.14925	4.49829	3.48919	3.52915	3.72242	3.70062	5.50052	3.5178	4.19811	4.51646	5.41701	3.72448	4.20537
ANGEL2	1.44978	1.24083	0.891462	1.74057	1.204	0.733087	1.08276	1.43719	1.82048	0.815392	1.04392	1.36033	1.43944	1.65817	1.1858	1.20928	1.31107	1.90619	1.57876	1.11839	1.70531	1.65084	0.993668	1.66565	1.79066	1.07231	1.31317	1.07308	1.55226	1.17887	1.32277	1.86855	1.3424	0.97834	1.39159	1.2132	1.65959	1.52309	0.936232	0.81674	1.31315	1.25226	1.42927	1.27551	1.00906	1.0763	1.57929	1.00417	1.37083
ABHD12	5.70253	5.59412	8.35854	7.61072	9.54836	4.86505	11.3112	7.57933	8.22195	6.12392	6.93932	5.25644	7.9255	11.5901	6.74041	7.53855	7.90812	8.79978	6.03909	6.63824	9.19526	12.1638	6.24072	6.74132	12.7706	9.85839	4.90839	9.53126	6.47166	7.55359	6.77972	6.89078	12.0299	6.19253	9.58759	8.05717	5.72118	10.0041	6.22462	10.4906	7.73209	6.37985	10.4643	8.72801	10.6417	8.27221	12.633	13.0227	8.85003
DSCC1	0.163954	0.2148	0.123322	0.329988	0.182189	0.0839589	0.311957	0.192436	0.209497	0.173345	0.203141	0.158237	0.199165	0.352169	0.174218	0.279971	0.396498	0.236291	0.22827	0.174591	0.346264	0.53453	0.421593	0.171191	0.376496	0.237299	0.259307	0.193829	0.291463	0.297233	0.178622	0.204242	0.273606	0.128241	0.123756	0.0726981	0.199897	0.312007	0.117666	0.205196	0.266952	0.0707436	0.341099	0.162129	0.201057	0.0644111	0.601659	0.173045	0.275487
TTC13	1.0685	0.673938	0.250413	0.887701	0.96829	0.678845	0.759812	1.04745	1.28605	0.902335	1.01362	0.747114	0.919887	1.05646	0.72854	0.51567	0.95664	0.936292	0.828411	0.703673	1.45663	1.53156	0.714519	1.06677	2.06303	0.766579	0.878794	0.718712	0.533936	0.709706	1.20967	0.999245	0.913074	1.202	1.10472	0.843632	1.06174	1.01919	0.731716	0.562377	0.879867	0.682021	1.03108	0.655443	1.05401	0.991527	1.46429	0.563873	0.880228
ZNF30	0.593624	0.631955	0.19212	0.469376	0.594308	0.338366	0.374124	0.835201	0.86748	0.417267	0.399534	0.510174	0.387665	0.633115	0.600247	0.416451	0.520201	0.777647	0.474373	0.32392	0.777674	0.650878	0.224121	0.622284	0.642635	0.705755	0.341077	0.360796	0.631738	0.371538	0.359937	0.656346	0.716089	0.38509	0.260787	0.390645	0.322758	0.572949	0.362632	0.126901	0.81568	0.650715	0.56956	0.544503	0.216954	0.355369	0.776398	0.305811	0.639194
MIIP	3.12196	3.86237	5.0475	3.93147	3.2815	2.66628	5.06277	3.0869	6.59823	1.96861	1.70087	3.34068	3.42401	4.46812	3.31691	2.9278	2.6011	3.9438	2.28556	3.16595	3.9798	2.73514	2.13957	2.80382	5.42525	2.48819	2.41584	5.10053	3.11201	2.86106	3.61227	3.63829	3.10024	2.5244	6.63585	3.24221	2.09375	2.84697	3.70506	6.8903	2.27711	3.10064	6.00058	3.5717	3.04509	2.04236	5.06516	2.95395	3.0666
REXO4	4.09319	3.65165	4.79491	4.8309	5.03899	4.35059	3.96851	5.28466	9.17086	3.74684	3.51248	3.83645	5.27413	5.84304	3.79332	3.97887	3.99	4.3351	3.60595	4.34046	6.26193	5.06981	3.57733	3.37901	4.34497	5.14141	4.5122	4.24565	4.27772	3.86265	4.58413	4.66849	5.66752	2.69722	6.31839	4.19092	3.93701	5.82394	5.55386	5.26758	5.00371	4.51691	5.5127	3.65731	3.82828	3.2563	7.38534	4.45901	4.17362
EXO1	0.0655998	0.0207775	0.0166153	0.042716	0.032074	0.0263943	0.0115377	0.0279214	0.026344	0.0167676	0.0946102	0.0159185	0.0724982	0.04613	0.00730257	0.00690313	0.262956	0.0393265	0.0549664	0.019091	0.0763899	0.43156	0.156635	0.022424	0.0670705	0.0746001	0.0157778	0.0270819	0.039269	0.0382261	0.0467948	0.0321039	0.158266	0.017918	0.0172913	0.0253936	0.0577468	0.124554	0.0416148	0.0392657	0.0223792	0.0845113	0.0792584	0.0467214	0.0392318	0.0294532	0.300292	0.019782	0.0810774
DEPDC1	0.0591427	0.0169979	0.0155347	0.0320928	0.0224909	0	0.0161809	0.0163159	0.0153941	0.0205761	0.0729767	0.0892988	0.00462156	0.0226431	0.00768106	0.00242031	0.129312	0.00919217	0.0535326	0.00334674	0.0294613	0.24638	0.185875	0.0125793	0.0276654	0.0142667	0.0295033	0.0189903	0.178985	0.0119133	0.0295321	0.0175092	0.0289511	0	0.012125	0.0142452	0.0285834	0.0458534	0.0129694	0.00786682	0.00523092	0.115403	0.0425004	0.0953075	0.0152834	0.0154899	0.131265	0.0104037	0.0542688
FN3KRP	6.51632	8.13576	9.53131	9.88941	4.76312	6.85328	5.09655	7.41191	12.7382	5.50834	9.72294	9.51604	8.05437	9.48141	7.63702	6.3776	4.91099	7.0327	7.18707	8.43305	7.80789	5.26329	6.88936	6.84938	9.58248	4.05417	3.56905	4.44677	8.44515	4.29095	6.3903	5.94987	3.90258	4.73148	7.77663	6.36226	5.38665	4.74693	6.99733	8.07446	6.75151	6.32206	10.2128	9.8841	6.67561	6.45387	9.58082	8.46956	6.40385
TXN	55.9881	91.0907	152.413	129.702	93.3857	86.1326	95.3649	74.1783	129.295	94.4012	78.08	105.505	87.5196	125.892	60.9683	71.9604	83.9003	115.036	88.8612	92.0305	130.213	157.225	76.5704	47.068	124.562	75.0599	64.5386	113.837	110.518	45.0071	81.4618	77.0331	104.323	80.6762	122.611	148.139	62.2739	121.994	74.8279	217.221	88.5124	69.4658	101.529	125.461	138.305	82.1227	281.289	79.7104	113.388
TTF2	0.19435	0.140816	0.0360344	0.192311	0.249672	0.084075	0.110255	0.202479	0.31959	0.134663	0.188514	0.132698	0.209045	0.302009	0.151445	0.13053	0.24163	0.268305	0.214823	0.108684	0.420906	0.498515	0.342967	0.246199	0.519802	0.195801	0.10907	0.185378	0.170329	0.198621	0.243567	0.278501	0.486877	0.103828	0.147658	0.156956	0.245872	0.255776	0.15418	0.077554	0.141054	0.213429	0.202857	0.117447	0.170168	0.17067	0.418665	0.150828	0.220295
SKA2	2.94556	3.13782	3.02274	4.69076	3.30821	1.48103	3.04987	2.22156	4.83305	2.2713	2.86175	3.5903	2.48761	5.36899	2.42495	2.13344	3.30998	3.83871	3.40554	2.47303	4.24452	3.85736	3.28005	3.18495	4.10935	2.47946	2.97413	3.47256	3.45151	2.97722	3.13243	3.04926	3.20353	2.18559	3.06423	2.83195	2.6357	3.82482	2.24387	2.5377	2.38394	2.22285	2.85725	3.16717	3.153	2.1885	4.07742	2.11378	3.06309
SNRPC	18.1379	26.4613	21.0438	25.491	20.96	17.9982	28.4652	20.0201	43.2299	18.1563	18.5414	21.9202	20.5337	31.4658	23.8168	24.0583	22.2977	22.9633	17.9586	21.1827	28.1087	25.5925	20.0778	17.7238	28.2673	16.1161	19.0454	28.0078	24.5282	16.3034	25.5172	20.4922	27.3279	18.9808	26.3472	17.2719	16.7171	25.3587	20.1472	41.4265	24.3778	20.6641	31.7715	21.8254	23.1059	18.8466	34.6048	24.5469	22.2706
CENPI	0.0269365	0.0132715	0.00530645	0.03508	0.0263404	0.0126444	0.0221088	0.0222932	0.0378607	0.0321305	0.0181294	0.0305033	0.0315733	0.057457	0.0139934	0.00992096	0.0948868	0.0209329	0.0438866	0	0.036595	0.201253	0.0846568	0.0300786	0.0718212	0.0584797	0.0352728	0.0302721	0.0313534	0.0366249	0.0179339	0.0170884	0.0659289	0.0128756	0.00414175	0.00973196	0.0195275	0.0805523	0.0265811	0.0268721	0.0178682	0.0767096	0.0312687	0.0529033	0.0459414	0.0211646	0.0896767	0.00473835	0.0423715
AKR1B10	0.84536	3.96227	5.48249	2.44088	1.17472	4.05177	0.260194	2.70649	4.05447	6.36862	1.87533	0.529034	24.0471	17.28	0.208023	0.409676	0.680965	14.9161	0.898877	0.838404	59.5697	372.958	0.610179	0.372619	4.44867	21.8303	0.436967	6.04311	0.279657	0.473881	1.73291	15.7501	23.9958	0.340278	80.565	64.0301	2.83035	17.2156	3.21608	34.0487	0.6375	0.44347	4.49341	11.6556	7.29522	0.305889	230.694	1.43227	1.43474
TLE6	0.446193	0.396491	0.188356	0.159107	0.192188	0.179528	0.189652	0.0527541	0.204072	0.342148	0.284219	0.139853	0.291386	0.156882	0.211099	0.14086	0.267123	0.108977	0.242322	0.335451	0.216494	0.23379	0.300495	0.127102	0.143121	0.107633	0.0953929	0.214905	0.0816133	0.423711	0.13262	0.440769	0.460237	0.208201	0.387137	0.213023	0.766304	0.529491	0.24112	0.629535	0.257925	0.0907618	0.206125	0.288898	0.143306	0.108514	0.486312	0.241073	0.183823
KIF20B	0.260501	0.230187	0.0903645	0.396413	0.351646	0.0611411	0.219622	0.421817	0.336961	0.113991	0.285861	0.214032	0.342515	0.326149	0.350824	0.231518	0.458133	0.385516	0.37829	0.144206	0.406223	0.655432	0.415017	0.444461	0.469673	0.172124	0.123947	0.24548	0.197749	0.295163	0.220566	0.338424	0.357606	0.184071	0.141061	0.165727	0.234008	0.329293	0.122943	0.091522	0.25244	0.32792	0.191581	0.228433	0.176489	0.126813	0.369997	0.0388509	0.258334
UCN2	0	0	0	0	0	0	0	0	0.0122737	0	0	0	0	0.0257904	0	0	0	0	0	0	0	0	0	0	0	0	0	0.0126175	0	0	0.0261621	0	0	0	0	0.0141971	0	0	0	0	0	0	0.0130329	0	0	0.0102917	0	0	0.010302
PLIN2	103.829	52.7006	88.9576	370.252	107.741	145.765	476.99	69.5629	143.046	111.948	80.6129	132.631	61.2345	191.808	107.648	37.3055	138.368	75.9852	101.953	245.734	110.353	74.8092	60.1541	184.189	72.6664	79.7422	40.0878	84.9931	194.24	127.596	127.117	73.4499	45.2748	83.1869	243.999	145.701	262.915	129.362	89.2515	137.616	48.9057	31.409	51.2297	78.1437	275.419	170.177	193.715	101.708	34.2524
DCLRE1B	0.571132	0.367509	0.186227	0.586703	0.53442	0.457613	0.412195	0.425412	0.830437	0.475707	0.39268	0.393073	0.623277	0.644673	0.29542	0.282888	0.592079	0.674938	0.497348	0.341021	0.770568	0.854765	0.493757	0.485383	1.35976	0.441817	0.326049	0.398392	0.460763	0.526628	0.51137	0.554729	0.67966	0.353017	0.28162	0.512306	0.596073	0.706734	0.466423	0.306495	0.372325	0.392595	0.504589	0.35704	0.361849	0.630571	0.958898	0.43651	0.259451
ASPM	0.109958	0.0327676	0.0188666	0.0577425	0.0953851	0.0133202	0.00873397	0.0739772	0.0515174	0.0285592	0.121753	0.0994141	0.0922993	0.0785703	0.03455	0.028741	0.396819	0.043001	0.128295	0.0325164	0.095414	0.64904	0.185458	0.0441346	0.104531	0.0744402	0.0298593	0.0580857	0.131292	0.0482282	0.0991855	0.0702071	0.200546	0.0203457	0.0147256	0.0442124	0.0372854	0.15793	0.0245017	0.0191082	0.0564698	0.126266	0.029999	0.157547	0.0775454	0.0278698	0.221415	0.00935931	0.159017
WFS1	2.7338	1.59153	2.56575	2.9697	2.82041	1.82807	3.55626	2.74067	4.84944	2.03424	2.85107	2.29994	3.43414	3.16111	3.15858	2.84017	4.21043	2.81394	2.87974	1.54553	3.36366	4.35131	2.81114	3.79734	2.83749	3.72034	2.25791	1.826	1.92125	3.23783	4.1897	2.47384	5.87685	2.45734	2.77191	2.63231	3.90138	2.70224	3.30004	3.60719	1.72791	1.98304	3.57123	2.33002	2.17935	3.99542	3.93532	3.71107	1.98111
CCNB1	0.42468	0.325065	0.250984	0.553071	0.556181	0.256308	0.280098	0.316326	0.675077	0.352789	0.90342	0.611878	0.352004	0.806319	0.325019	0.201103	1.03355	0.431392	0.602954	0.316702	0.723255	1.79251	1.63804	0.355663	0.772624	0.428067	0.383035	0.460223	1.05925	0.419322	0.545293	0.50804	0.790712	0.246495	0.321829	0.320567	0.373841	0.67027	0.381658	0.335905	0.362197	0.885454	0.452738	1.07238	0.479738	0.256218	1.86829	0.344175	0.638205
ZMYND19	2.2572	2.82862	2.82264	2.52422	2.59111	2.09608	2.20505	2.41228	4.05389	2.19492	2.53473	2.7853	2.01307	2.76967	2.13489	1.65064	2.55106	1.92189	1.55097	2.59068	3.03988	3.11957	1.92771	1.67511	2.64423	2.35551	2.5335	2.45004	2.38743	1.83846	2.59723	2.23509	2.40201	2.14223	2.69353	2.28697	2.13436	2.51088	2.75198	2.80006	3.27452	2.37557	3.02709	2.49085	3.62911	2.40968	3.35572	2.73625	2.40566
GMNN	2.22506	2.10763	1.34278	2.32126	3.4476	1.50787	1.60121	1.72738	3.27427	1.50695	0.877972	2.4221	1.84035	2.86159	2.03301	2.47584	3.5174	1.95076	2.29767	1.31674	2.89942	8.05883	2.01463	1.56725	1.97904	2.08648	1.23113	1.64526	2.4513	2.18025	2.30035	2.54679	4.38364	1.40811	2.72495	1.45211	1.29498	2.86359	1.54627	2.26038	2.63806	1.9188	2.10479	1.75416	2.44169	0.818735	6.87294	1.59595	2.71747
[truncated: 375 more columns]
