# Supplementary material for: A hypoxia-related signature for clinically predicting diagnosis, prognosis and immune microenvironment of hepatocellular carcinoma patients
Source: J Transl Med. 2020 Sep 4;18:342. doi: 10.1186/s12967-020-02492-9 (PMC7487492; doi:10.1186/s12967-020-02492-9)
Supplement: Supplementary file 2 — Additional file 2: Table S2. The mRNA-sequencing data of HepG2 cells exposed to normoxia and hypoxia for 24 hours in GSE41666 dataset. [file 12967_2020_2492_MOESM2_ESM.xlsx]

## Sheet: GSE41666
geneNames	GSM1021504	GSM1021512	GSM1021520	GSM1021507	GSM1021515	GSM1021523
A1BG	3.82265	3.74967	4.22534	4.87702	4.21365	3.88119
A1CF	8.15966	8.13847	8.03838	8.12806	7.91677	7.17119
A26C3	3.80274	3.76841	4.18409	3.90901	3.72376	4.04365
A2BP1	3.58183	3.50063	3.60343	3.86566	3.25452	2.97202
A2M	13.3591	13.5415	13.4016	13.5491	13.7546	14.4229
A3GALT2	4.33801	3.97341	3.33976	3.49144	3.98966	4.0836
A4GALT	3.11986	3.56971	4.4455	6.30955	7.28324	6.94956
A4GNT	4.19173	5.02145	5.78573	5.49176	5.29181	5.07042
AAA1	4.58898	4.4589	4.60457	4.21191	4.26263	4.38323
AAAS	7.0726	6.55529	6.02598	6.0204	5.43285	5.46396
AACS	7.23103	7.0727	6.87191	8.002	7.9364	7.06204
AACSL	6.36815	5.91469	6.19624	6.23354	6.6196	6.84846
AADAC	6.49093	6.27107	5.89559	5.93408	6.21831	6.42304
AADACL1	8.4242	8.35993	8.50525	8.00042	7.78427	8.14926
AADACL2	4.92898	2.88182	4.06937	4.99562	4.42977	4.67547
AADACL3	3.63763	3.74967	3.66288	3.36119	4.739	3.4339
AADACL4	4.38461	2.69297	2.98191	3.5667	2.00627	2.74462
AADAT	5.44468	5.05059	5.42061	4.89944	4.37971	4.33579
AAK1	4.88863	4.46168	5.13497	4.70038	5.33904	5.75571
AAMP	9.33127	9.49197	9.39535	9.40663	9.28214	9.68623
AANAT	2.94354	2.29664	2.83062	1.61494	2.6885	1.65903
AARS	11.8607	11.7757	11.8948	13.0456	13.0283	12.1639
AARS2	8.16838	7.90352	8.24495	7.47111	7.30593	6.85807
AARSD1	7.56862	7.56591	7.72377	7.43651	7.31957	7.61032
AASDH	6.2864	6.43991	6.80102	6.11934	6.25492	6.15521
AASDHPPT	8.157	8.42334	8.525	6.93053	6.62117	6.68234
AASS	6.24596	6.8768	6.16588	6.28407	6.21213	6.45401
AATF	8.68147	8.27353	8.57096	8.51809	8.01648	7.81239
AATK	5.71558	6.37752	5.78859	6.56032	6.61897	6.08571
ABAT	8.68577	7.94209	7.97516	7.39469	6.99675	7.11422
ABCA1	10.701	10.4198	10.6721	9.6928	9.43581	9.04698
ABCA10	4.97955	4.31383	4.93756	5.17503	4.47889	5.22349
ABCA12	3.39916	2.44009	2.82312	3.60389	2.96287	2.58515
ABCA13	2.23187	2.48937	2.13261	2.81462	2.04821	1.9846
ABCA2	4.77617	4.52529	4.25324	4.60247	4.71681	5.12232
ABCA3	4.37999	3.67868	4.56195	4.21563	4.45448	4.24978
ABCA4	3.52605	4.01869	4.95339	4.00256	4.34728	3.71528
ABCA5	3.36423	3.42707	3.40297	4.43517	3.63423	3.23881
ABCA6	4.25599	4.70263	4.49991	3.96821	4.46931	3.89949
ABCA7	4.52945	4.8939	4.97603	6.58651	6.17488	6.62553
ABCA8	4.80481	4.05687	4.87687	5.05	5.24186	5.39632
ABCA9	5.27263	4.9596	4.96671	5.02774	4.55949	4.04376
ABCB1	9.77797	9.3956	9.60238	10.5232	10.2577	9.87906
ABCB10	9.47086	9.70289	10.0106	7.69653	7.80315	7.917
ABCB4	6.08855	6.45953	6.72158	6.00808	5.85393	6.08978
ABCB5	3.12641	2.84365	2.27238	3.0248	2.97186	2.34906
ABCB7	7.87467	8.41829	8.93371	8.46633	8.46603	8.72072
ABCB9	4.55659	3.92736	4.63422	4.34356	4.04206	4.3048
ABCC1	6.42888	6.08625	6.08238	6.63324	5.77573	5.67224
ABCC10	6.84891	6.53975	6.37738	7.03371	6.31783	6.79373
ABCC11	5.9486	5.61373	5.61102	5.41906	5.41182	5.077
ABCC12	3.47562	3.49557	2.22069	3.72789	2.75828	2.34906
ABCC13	4.15744	3.85745	4.02304	4.04229	3.4927	4.11038
ABCC2	9.83132	9.3025	9.64912	9.6162	9.61979	9.31066
ABCC3	7.98153	7.49287	7.85968	7.55249	6.71206	6.89737
ABCC4	7.49582	7.38297	7.64273	5.94918	6.03445	5.85011
ABCC5	7.08192	6.55053	6.72919	5.05698	4.64294	4.73489
ABCC6	6.47702	6.19311	5.8836	5.834	5.13634	5.15376
ABCC8	3.00218	3.46563	3.79537	2.45751	2.94491	3.3429
ABCC9	3.49229	4.34043	4.0948	4.15523	4.85204	3.76561
ABCD1	6.43662	6.26937	6.63233	6.3379	4.71245	5.62276
ABCD2	4.43016	4.29684	4.58635	3.88892	4.6855	4.80529
ABCD3	9.57176	9.39857	9.56002	7.42636	7.4306	7.45015
ABCD4	3.55095	3.4787	4.12654	4.12057	4.02876	3.70223
ABCE1	9.90066	10.0441	9.92611	9.21692	8.82217	9.13163
ABCF1	11.3319	11.1486	11.2894	10.7313	10.4871	10.2896
ABCF2	7.24239	6.84927	7.07043	6.32366	6.26455	6.39784
ABCF3	5.62717	4.96692	5.12534	4.38269	5.17815	5.8283
ABCG1	5.13687	4.45693	4.74738	4.48503	5.21986	4.97677
ABCG2	2.38459	1.91931	3.10399	2.19794	2.81115	1.77027
ABCG4	5.06056	4.61211	5.23179	4.9877	4.55615	4.57752
ABCG5	4.94939	5.38097	4.7663	4.52682	5.04712	5.30649
ABCG8	7.13216	6.54542	6.78216	6.2067	5.65783	6.32795
ABHD1	4.08335	5.28946	4.57175	4.28055	4.32776	4.7198
ABHD10	8.6666	8.17291	8.26771	7.8955	7.88154	7.94185
ABHD11	4.22183	3.79088	3.81564	3.46158	3.6041	2.7908
ABHD12	8.1974	8.23253	8.19071	6.85706	6.86044	6.4175
ABHD12B	5.27347	4.18643	4.97016	5.3466	5.3302	5.25441
ABHD13	3.85156	5.20268	4.65302	4.74961	4.30806	5.04797
ABHD14A	8.57044	8.39594	8.18305	6.95241	6.76853	7.41046
ABHD15	7.4764	7.46422	7.51016	6.56973	5.7785	5.87161
ABHD2	4.7433	4.57692	4.62645	5.01282	4.88464	4.70793
ABHD3	8.69375	8.94081	8.9022	7.90623	7.88154	8.08787
ABHD4	6.57527	6.498	6.40065	6.94588	6.71958	6.32007
ABHD5	7.35479	6.96112	7.12247	6.57677	7.06016	7.60706
ABHD6	7.82597	7.77521	7.76898	6.67191	7.19829	5.96724
ABHD7	4.71424	4.54801	5.07121	5.16794	5.52681	5.33701
ABHD8	8.71077	8.7502	8.73562	7.61631	7.80523	7.7852
ABHD9	4.34741	4.33628	4.36565	4.52682	4.25461	4.98346
ABI1	4.10438	4.26244	4.94153	4.74961	4.93801	4.95025
ABI2	6.59695	6.67428	6.69352	6.75763	6.9306	6.63832
ABI3	3.59456	4.01227	3.58402	2.76857	3.36753	2.85349
ABI3BP	3.32834	3.15194	3.15745	3.39206	3.40298	2.27672
ABL1	6.79139	6.516	6.78072	6.62461	6.24321	6.36698
ABL2	3.96449	4.078	3.74275	4.42791	4.4233	3.40606
ABLIM1	7.74008	7.25482	7.82055	8.48053	8.23466	8.29476
ABLIM2	4.69085	4.26244	4.49191	4.13019	4.97518	4.0761
ABLIM3	4.48786	3.42798	4.17253	4.69876	5.13702	3.60308
ABO	2.42549	2.98175	2.95149	2.35922	3.61984	1.93581
ABP1	3.61923	3.34441	3.04289	3.28354	2.90906	3.38854
ABR	6.67381	5.96332	6.38236	7.30452	7.08863	6.48765
ABRA	4.16127	3.20606	3.08871	3.64077	3.03491	2.40656
ABT1	7.04061	7.14947	7.16323	5.78379	6.02978	5.76092
ABTB1	4.59832	5.56579	5.24832	7.11654	7.80731	6.70379
ABTB2	6.43017	6.60092	6.24322	6.19219	6.73849	6.61766
ACAA1	10.2432	10.2821	10.2432	8.98917	8.45369	8.33802
ACAA2	10.2264	10.0973	10.2644	9.01812	8.79446	8.82185
ACACA	5.91699	6.10947	5.86537	5.47718	4.58323	4.99789
ACACB	6.99916	6.89807	6.99285	4.96373	5.91065	4.53563
ACAD10	6.60425	6.55247	6.54706	5.60081	6.31783	5.28712
ACAD11	8.64315	8.11408	8.49619	9.51881	9.76485	8.96122
ACAD8	5.1468	6.0131	5.78805	4.5165	4.63038	4.99283
ACAD9	8.69212	8.71007	8.77933	8.02602	6.96805	7.08798
ACADL	3.36705	4.3695	4.32176	3.86839	4.17192	4.40423
ACADM	10.3551	10.4141	10.243	8.88302	8.02007	8.34098
ACADS	6.62816	6.61717	6.42811	6.78701	6.90238	6.42488
ACADSB	6.97977	6.83912	6.86295	5.45955	4.75474	5.53545
ACADVL	11.2302	10.9728	11.4056	12.1496	12.1971	11.8254
ACAN	2.85933	2.70041	2.80067	2.12083	2.84662	1.90843
ACAP1	2.7887	3.88054	2.98952	4.61724	4.29482	3.56794
ACAP3	3.77584	3.57706	4.36022	3.89574	2.81115	3.20473
ACAT1	11.6459	11.7975	11.7893	11.2814	10.7842	11.0931
ACAT2	12.2523	12.2671	11.7882	9.6362	9.02417	8.87073
ACBD3	9.83034	10.3068	10.0971	11.5107	11.4104	11.4577
ACBD4	4.43016	5.31524	5.29051	5.20311	5.48054	5.43584
ACBD5	5.85846	5.40531	5.61095	5.75721	5.93823	6.26577
ACBD6	7.46183	7.00926	7.3116	7.27796	7.31957	6.91444
ACBD7	4.11482	5.6962	5.82022	3.72789	3.66204	4.19333
ACCN1	3.65389	3.37634	3.91605	3.67482	3.187	4.05917
ACCN2	3.41164	3.55848	3.73297	3.16936	3.83777	4.1711
ACCN3	5.40402	6.24183	5.21844	5.16438	5.53006	5.51536
ACCN5	4.43016	4.25665	4.83517	3.93628	5.14947	3.92927
ACCSL	4.2317	4.73849	4.85197	3.88209	5.01603	3.92131
ACD	8.26805	8.12842	8.18891	7.62042	7.17491	7.43734
ACE	3.846	4.31913	4.23344	4.60825	4.19061	4.22739
ACE2	5.12262	5.07425	4.54716	4.5826	4.15076	4.179
ACER1	4.2118	4.40759	4.36022	3.94967	4.28817	3.90533
ACER2	5.0763	4.67874	4.88508	5.95987	5.71936	6.1172
ACHE	4.79337	5.02056	4.59638	4.21461	4.98254	5.25537
ACIN1	8.87169	8.69086	8.71608	7.50342	7.26019	7.75748
ACLY	10.7561	10.5364	10.3811	9.61033	9.50392	9.13816
ACMSD	3.57598	3.17515	3.48902	2.68505	2.96287	4.39125
ACN9	9.03889	9.17699	9.11143	7.54733	7.92687	6.69464
ACO1	10.6989	10.5865	10.6151	10.2676	10.1395	10.4817
ACO2	8.16446	8.20663	7.99928	8.54365	8.94572	8.60257
ACOT1	9.06076	8.82843	8.57269	8.18105	7.37101	7.46194
ACOT11	5.60939	5.71854	5.6798	4.5422	4.68007	4.85667
ACOT12	4.27583	4.07575	3.27926	3.76358	4.21365	4.95025
ACOT2	9.12726	8.92089	8.97424	8.60355	8.11883	8.00527
ACOT4	3.46929	4.62177	4.00659	4.25128	4.0272	4.69222
ACOT7	5.52685	5.36433	5.64665	5.29419	5.14155	5.18615
ACOT8	7.20618	6.79448	6.84032	5.5033	6.10053	5.72606
ACOT9	9.14227	9.04153	9.07097	9.41536	9.38514	9.79281
ACOX1	6.77216	6.83345	6.9829	6.17031	5.89351	5.61975
ACOX2	10.3051	10.8563	10.7262	9.51142	9.23266	9.31267
ACOX3	7.25253	7.30027	7.30416	7.01407	6.43615	6.6273
ACOXL	3.38633	4.74751	2.65304	3.7989	3.91297	3.97653
ACP1	10.6683	10.87	10.6299	11.0734	10.7283	10.9741
ACPL2	6.68573	6.74721	6.72652	3.88892	4.60218	4.65289
ACPP	4.6552	4.45026	3.33222	3.33021	4.70172	3.68967
ACPT	4.72196	4.01869	3.66998	4.91058	4.36661	3.62055
ACR	4.28552	4.59751	4.16658	4.0091	4.31465	4.66421
ACRBP	2.99565	3.52536	3.64152	4.02861	4.32122	3.46097
ACRC	6.35732	5.01761	5.76936	5.73265	6.6243	5.63528
ACRV1	3.58218	3.15194	3.42226	3.43812	4.13655	3.80759
ACSBG2	4.3938	3.16741	3.49639	3.0248	3.48206	2.80792
ACSF3	4.46587	4.64096	3.96172	4.39923	4.84137	4.38473
ACSL1	10.2605	9.83022	10.1524	9.42463	9.1319	8.73277
ACSL3	8.29297	8.69341	8.61406	8.5007	8.23522	7.69585
ACSL4	7.34336	7.57503	7.19048	6.58488	6.03412	6.23339
ACSL5	6.02045	6.12043	6.29187	7.86202	7.94162	7.62318
ACSL6	3.38889	3.81396	3.99361	4.45353	3.71695	3.96861
ACSM1	2.53298	1.65726	2.77829	2.97779	2.23132	2.30865
ACSM2A	4.55659	4.58771	5.33161	5.34609	3.49949	4.18618
ACSM2B	6.79226	6.90678	6.77933	5.65306	5.79237	5.82756
ACSM3	4.95439	5.93487	5.43984	5.00766	5.2733	6.03498
ACSM4	3.06753	3.13646	3.59125	3.94967	3.14324	3.16767
ACSM5	5.01061	5.15188	4.32675	4.3375	4.63296	4.57663
ACSS1	7.71749	7.52103	7.53017	5.47427	5.2143	4.36503
ACSS2	7.3729	7.32496	6.78604	6.7662	6.80035	6.79628
ACSS3	7.09163	7.30448	7.53795	6.14402	5.98471	6.0165
ACTA2	10.6765	10.8485	10.8257	10.936	10.9737	9.8934
ACTB	13.8344	13.6806	13.6179	13.7522	13.6348	14.0931
ACTC1	3.20357	3.34958	3.35461	3.95473	3.79482	3.78753
ACTG1	13.6669	13.78	13.4783	14.4604	14.5302	14.7098
ACTG2	3.81101	3.42798	3.24889	5.84939	4.69633	5.42873
ACTL6A	10.9897	11.0194	11.0704	10.7551	10.278	10.5244
ACTL6B	4.49659	3.94719	4.69005	4.5826	4.80113	4.2358
ACTL7A	2.71881	3.07452	3.11163	2.54407	2.18613	1.97055
ACTL7B	4.29516	4.50232	4.06937	3.64811	4.42977	4.31158
ACTL8	4.57339	5.17151	4.69005	4.1364	4.55032	3.96871
ACTN2	3.59456	3.06678	2.9363	4.07993	4.5386	4.42995
ACTN3	3.45024	3.2215	2.81563	2.76093	3.98209	3.3429
ACTN4	10.3099	10.2138	10.3915	8.81206	8.26069	9.04033
ACTR10	9.56435	9.72147	9.55409	9.7793	9.57059	9.36322
ACTR1A	9.35517	9.16729	9.1538	8.80301	8.65274	8.26524
ACTR1B	9.64668	9.30797	9.38576	9.53784	9.96055	9.62368
ACTR3	10.8537	10.937	11.0188	11.2645	11.4075	11.8503
ACTR3B	4.86811	4.70466	4.53632	4.68636	4.29218	3.51441
ACTR5	7.86216	7.44833	7.50656	5.8744	5.59371	5.21943
ACTR6	8.83718	8.88726	8.86183	8.86719	8.3843	8.97651
ACTR8	6.77114	6.72986	6.31019	7.05107	6.3043	6.72942
ACTRT1	5.54547	5.6937	5.70943	5.57632	6.05986	5.81451
ACVR1	9.43976	9.27783	9.53685	10.1877	9.9338	9.97733
ACVR1B	3.77217	3.99511	4.15212	4.24876	4.00459	4.20728
ACVR1C	4.46587	4.174	4.64364	4.46937	4.69633	5.52544
ACVR2A	5.564	5.48475	5.80422	5.23752	5.52681	5.1144
ACVR2B	3.17716	3.7114	4.29899	4.08264	4.85502	4.5392
ACVRL1	2.85288	2.17915	2.24641	2.67753	2.98085	2.22173
ACY1	9.24432	9.38309	9.34512	8.52177	7.97638	7.81026
ACY3	4.00286	4.23335	3.24129	3.88892	4.12941	3.05636
ACYP1	6.51334	6.91739	6.31542	5.30044	4.96637	5.37167
ACYP2	5.25135	5.18544	5.34405	5.65648	5.21826	5.78936
ADA	6.73379	6.79448	6.9363	7.0419	7.44845	7.2261
ADAD1	4.23665	4.752	4.16062	3.57417	4.04206	4.22173
ADAD2	3.53858	3.19834	3.33976	2.76093	2.6885	3.36119
ADAL	7.00354	6.84374	6.59504	6.28407	6.56205	6.31017
ADAM10	8.51586	9.00752	8.96585	7.72231	7.85297	7.63858
ADAM11	3.06098	3.77767	3.64152	3.63342	4.53271	3.58555
ADAM12	4.54214	4.93019	4.37094	4.85648	4.76948	4.59296
ADAM15	7.27576	7.26326	7.2174	7.53421	7.33399	7.44899
ADAM17	5.85275	5.5188	5.80881	6.84542	6.93053	6.30818
ADAM19	4.29924	3.61364	3.76125	3.40313	3.8402	3.96837
ADAM2	5.42431	5.42927	4.82246	5.60889	5.3255	5.25164
ADAM20	2.29311	2.7754	2.63125	2.86096	2.31617	2.40656
ADAM21	4.30954	3.19834	2.77829	4.52167	4.14367	2.75362
ADAM22	4.94691	4.87014	5.12869	3.37518	4.12361	4.1909
ADAM28	3.20285	3.42021	3.08078	2.52355	2.50959	2.85648
ADAM32	4.66785	4.408	4.41572	4.69555	4.58614	5.16977
ADAM33	3.9826	2.8076	3.42676	3.52561	3.17449	3.16258
ADAM3A	4.08841	3.40877	3.86778	3.92276	4.15043	4.59289
ADAM5	3.58795	3.46987	3.6285	3.53286	3.50816	4.32539
ADAM6	4.54389	4.21571	5.31277	5.00742	5.14533	4.21467
ADAM7	4.88391	3.98643	3.69822	4.33791	4.91436	3.51473
ADAM8	2.91107	3.03583	3.49639	3.11117	3.78586	2.77167
ADAM9	7.70516	7.83235	8.20724	7.65898	7.52028	8.03414
ADAMDEC1	4.11482	3.92072	3.60567	3.8477	4.10064	3.79099
ADAMTS1	4.13558	3.74967	3.73323	4.46406	4.69093	3.69823
ADAMTS10	3.37991	3.64267	4.46626	3.06405	3.24236	3.68967
ADAMTS12	2.89811	3.36729	2.89087	2.0894	2.14173	1.6954
ADAMTS13	4.11482	4.57786	4.01294	3.76358	3.20637	2.96379
ADAMTS14	3.43624	3.44954	3.4859	3.53608	3.95867	3.55857
ADAMTS15	4.55237	5.64277	5.18116	5.2307	5.20633	5.11874
ADAMTS16	4.43915	4.11307	3.25649	3.86151	3.7696	3.88119
ADAMTS17	4.7181	4.06318	3.98104	4.4957	4.84633	5.39268
ADAMTS18	3.34685	3.74047	3.61564	4.09267	4.01881	3.7801
ADAMTS19	2.85933	3.07452	3.43716	2.94652	3.00786	2.69981
ADAMTS2	4.73196	4.21224	4.003	4.28119	4.22634	3.97977
ADAMTS20	3.50933	3.55198	3.60708	3.71769	4.06384	3.8159
ADAMTS3	4.13558	3.9406	4.25415	4.78123	4.19288	4.67547
ADAMTS5	2.75048	2.21774	3.15745	2.90754	2.56869	3.57675
ADAMTS6	5.08255	5.42927	4.61044	5.11739	3.95924	4.7843
ADAMTS8	3.81684	4.48685	5.33473	4.85142	5.24575	5.46047
ADAMTS9	3.17218	2.59722	3.14218	3.01696	3.58577	1.73872
ADAMTSL1	3.6811	3.64338	2.90432	3.63589	3.63996	3.53648
ADAMTSL2	8.82184	8.19533	8.33676	9.34335	8.89444	8.45763
ADAMTSL3	4.98617	5.4352	5.59258	4.90225	5.59059	4.95504
ADAMTSL4	4.03027	3.65225	4.13526	4.22822	4.27087	4.83781
ADAMTSL5	5.03506	4.43968	4.86446	4.26889	5.85917	4.96457
ADAP2	5.8941	6.09203	5.65972	7.21317	7.34932	6.81503
ADAR	8.2161	7.5982	7.72691	7.82429	8.13918	7.12628
ADARB1	5.39081	5.45101	5.13714	5.40634	5.24941	4.10292
ADARB2	4.56921	4.37499	4.48169	4.80347	4.46672	4.3048
ADAT1	7.88849	7.3245	7.24148	6.13837	5.81937	6.00189
ADAT3	7.23028	6.79448	6.74246	5.91883	5.24186	5.22754
ADC	3.88588	2.91248	3.1269	4.40471	4.15783	4.66421
ADCK1	6.14446	5.42629	5.06754	5.26118	5.1536	4.20047
ADCK2	8.846	8.65465	8.81155	7.70042	7.73198	7.28544
ADCK4	6.1366	6.67525	6.1927	5.80754	6.37818	5.66614
ADCK5	5.72768	6.06096	5.9919	5.79808	5.11606	4.8516
ADCY1	2.25954	4.34741	4.22534	2.31803	2.91801	3.75755
ADCY2	4.83399	3.27543	4.31064	4.73129	4.86114	4.60687
ADCY3	3.8573	3.35205	2.96669	3.80592	4.14367	2.86263
ADCY5	5.23155	4.57786	4.59119	4.7857	5.17409	4.46791
ADCY6	6.57527	6.81697	6.41901	6.67454	6.98524	7.11461
ADCY7	5.42179	6.05506	5.86059	5.61692	6.34643	4.93581
ADCY8	4.13041	4.52276	3.79537	4.5165	4.79093	3.953
ADCY9	7.68073	7.42145	7.77738	3.92283	4.84633	4.90656
ADCYAP1	3.41836	2.76786	2.6385	1.85811	2.28502	2.70874
ADCYAP1R1	3.04137	3.18288	3.24129	2.7533	2.94491	2.13757
ADD1	11.4696	11.5376	11.5529	10.7009	10.6425	10.5884
ADD2	3.92283	3.98102	3.6981	4.0725	3.93969	3.18624
ADD3	7.20015	7.07753	7.13202	6.86801	6.64695	6.54176
ADH1A	3.32834	3.99291	3.43716	4.44805	3.9439	4.48661
ADH1B	2.85288	2.6707	3.30199	2.79156	3.56864	3.10274
ADH1C	3.04791	4.31947	4.32729	3.49901	3.88954	4.79483
ADH4	6.43147	6.43687	5.82249	4.25716	3.9745	4.61848
ADH5	7.85733	7.76974	7.62223	6.28236	6.53074	6.93015
ADH6	7.48269	7.93212	7.70943	6.02245	6.03445	5.98466
ADHFE1	4.37999	4.40759	4.32729	4.4957	3.53419	3.77431
ADI1	9.94541	9.84883	9.77248	8.15665	7.40888	7.88499
ADIG	2.41375	3.26005	2.76341	2.89976	2.43599	3.59432
ADIPOQ	4.36609	4.9983	4.90546	5.11003	5.86961	5.62903
ADIPOR1	9.25024	9.23338	9.44219	9.44144	9.43401	9.41276
ADK	6.95621	6.46965	6.78316	6.29718	5.95663	5.64101
ADM	9.55166	9.32157	9.94689	13.4575	13.3767	13.6477
ADM2	5.86603	6.87229	6.43714	7.12525	7.56598	6.38006
ADNP	7.91877	8.00331	8.14539	7.40233	6.839	7.11372
ADO	9.201	9.08827	9.14082	8.12363	7.85833	7.806
ADORA1	5.07002	5.48475	5.57132	5.40232	5.62458	4.68665
ADORA2A	6.03552	6.24183	5.86942	4.86427	5.76741	5.27145
ADORA2B	9.11777	8.94945	8.83763	10.139	9.95571	9.77397
ADORA3	3.78184	4.43215	4.17004	4.38099	4.09341	3.86568
ADPGK	8.53964	8.34322	8.54764	7.60665	7.30593	7.89104
ADPRH	4.83399	4.54298	4.37648	4.56251	4.08613	3.59432
ADPRHL1	3.972	3.60353	3.87273	3.85148	3.80081	3.71711
ADPRHL2	9.1202	9.20162	9.11119	9.80641	9.73891	9.15253
ADRA1A	3.88934	3.55582	3.50875	3.37474	3.70163	3.24297
ADRA1B	3.91981	3.29848	3.26408	3.69183	2.73201	4.3518
ADRA1D	3.82265	3.40528	3.14981	3.62606	3.00786	4.83117
ADRA2A	5.55939	5.77655	5.8338	5.17149	5.6845	5.50182
ADRA2B	5.73593	5.68617	5.80422	5.82162	5.98711	5.1057
ADRA2C	4.55598	4.37025	4.94134	3.9923	4.14154	4.80028
ADRB1	4.53964	4.8941	4.16658	4.56755	4.70709	4.13545
ADRB2	3.98096	4.83095	4.78377	4.71277	5.55264	4.90164
ADRB3	4.13558	4.01227	3.94226	4.63675	4.51494	4.7843
ADRBK1	2.76319	3.63543	4.19615	3.86839	3.85801	4.00758
ADRBK2	4.83037	4.70196	4.44027	3.19752	2.82001	4.179
ADRM1	11.8401	11.6257	11.6179	12.143	11.9301	12.1995
ADSL	11.7654	11.615	11.5731	11.1622	10.9786	10.5124
ADSS	9.27243	9.14347	9.36718	8.88559	8.62312	8.86355
ADSSL1	4.91298	5.06973	4.83297	6.08467	6.18652	6.36693
AEBP1	4.13558	4.82665	4.61999	3.72071	4.36661	4.8363
AEBP2	7.84075	8.19032	8.16624	7.1291	7.07515	6.75166
AES	7.54785	7.25097	7.45419	6.8292	6.6209	6.94266
AFAP1	4.36786	4.17042	4.35928	4.26613	4.71847	3.69902
AFAP1L1	5.39634	4.71574	5.54705	3.72789	5.02051	3.72377
AFAP1L2	3.86304	2.81324	2.77829	2.35922	3.25135	3.7407
AFAR3	4.88742	4.49202	4.78811	4.32656	5.37651	5.23562
AFARP1	2.74413	2.54652	3.21084	2.52224	2.19361	3.01928
AFF1	5.50053	5.65052	5.32536	5.62757	4.66914	5.07487
AFF2	3.22441	3.70724	4.26556	2.81462	4.19288	3.57675
AFF3	3.41462	2.72751	3.00487	2.51151	2.33975	2.80391
AFF4	7.7863	7.84629	8.12121	8.96424	8.55086	8.50626
AFG3L1	4.95442	5.00777	5.04946	4.6651	4.59088	4.55672
AFM	4.22675	4.18599	4.52224	2.49332	2.39554	2.4905
AFMID	9.50472	9.65199	9.53703	8.3395	8.09292	8.32714
AFP	14.2952	14.5123	14.4196	14.1726	14.5044	14.7245
AFTPH	6.02196	5.89509	5.71431	5.97892	5.51373	5.6934
AGA	7.78935	7.49769	7.75569	7.70172	6.79935	7.14302
AGAP2	3.19831	2.24379	3.66288	3.8477	3.65363	3.56794
AGBL1	4.14589	3.7637	4.00659	4.69407	4.51494	4.12811
AGBL2	4.81946	4.13152	3.30199	3.74935	4.52088	3.1584
AGBL3	3.64374	3.62818	3.99385	3.96963	4.12225	4.5537
AGC1	4.61475	3.73558	4.48169	4.97576	4.85621	4.29117
AGER	4.88814	3.70811	4.23219	4.48836	4.32739	4.40369
AGFG2	6.68693	6.68215	6.51802	6.66988	7.32397	7.03997
AGGF1	6.38557	6.1523	6.16768	5.37446	5.34391	5.2949
AGK	8.73552	8.83603	8.87588	8.36143	7.96276	8.59268
AGL	5.33486	4.71091	5.23097	5.02309	4.95104	4.62892
AGMAT	10.6413	10.5924	10.527	9.28043	8.30062	8.4957
AGPAT1	5.39612	5.51167	5.18493	4.83537	4.49692	4.69089
AGPAT2	6.55475	5.97778	5.71491	8.23644	8.53748	7.5111
AGPAT3	6.28362	6.45757	5.57429	4.97133	4.29244	3.93838
AGPAT4	3.04683	2.81581	3.87254	3.38785	2.99801	3.39455
AGPAT5	8.45818	8.67792	8.64665	8.54798	8.49558	7.68809
AGPAT6	6.62703	6.45202	6.29703	6.90271	6.44324	6.80371
AGPAT9	8.6677	7.84282	8.12404	10.4548	9.97328	9.84823
AGPS	10.5991	10.6745	10.8885	10.1636	10.118	10.5814
AGR2	6.23715	5.07425	4.81394	5.03078	5.6845	5.6133
AGR3	4.60168	5.20866	4.55651	4.43055	4.61924	5.45497
AGRN	9.17398	8.806	8.90358	9.65123	9.45452	9.53482
AGRP	4.41819	3.75587	4.26715	4.65205	3.77682	3.4641
AGT	12.4241	12.7712	12.5017	11.1344	10.7481	11.0371
AGTPBP1	8.15463	7.93267	8.34728	8.78995	9.19844	8.75177
AGTR1	4.91179	3.8398	5.05276	5.12835	4.9427	3.56794
AGTR2	3.21789	3.17515	4.24841	3.01696	3.88954	3.1584
AGTRAP	7.08008	7.27563	6.91479	5.94057	5.51701	5.87161
AGXT	9.61316	10.177	9.7225	9.29449	9.44609	9.22792
AGXT2	2.69361	2.7528	2.2986	3.18968	2.08374	3.84052
AGXT2L1	7.01484	6.46402	6.23635	5.17503	5.1076	6.04529
AGXT2L2	4.87917	5.2213	4.97688	5.90862	5.30228	5.89699
AHCTF1	6.62214	6.58186	6.8657	6.32571	6.17946	5.84057
AHCY	12.8122	12.9131	12.8574	12.7241	12.8098	12.899
AHCYL1	10.8836	10.5209	10.8878	10.6037	10.6256	10.2846
AHCYL2	5.14079	5.09637	5.13242	4.62214	5.53331	4.96931
AHDC1	4.0568	3.95377	4.80537	3.86839	4.42354	3.94511
AHI1	6.30198	6.24703	6.46393	6.91167	7.01543	6.20726
AHNAK	5.437	5.37096	5.12811	5.8752	6.25255	5.96067
AHR	11.1378	11.0791	11.226	11.2748	11.3269	11.2197
AHRR	3.53858	3.18288	3.21846	3.49901	2.88225	2.10766
AHSA1	10.61	10.426	10.3747	9.43404	9.05807	8.9803
AHSA2	8.09419	8.24574	8.63415	7.56239	7.69354	8.24014
AHSG	14.369	14.355	14.2982	14.6268	14.652	14.5937
AHSP	5.27091	5.41133	5.91706	5.9894	5.65783	6.12172
AIF1	5.50098	5.46554	5.63327	5.48869	5.64287	5.59721
AIF1L	8.64989	8.60457	8.62186	7.15389	7.08202	7.34441
AIFM1	7.73329	7.66782	7.7054	6.35317	6.6488	6.01581
AIFM2	6.68573	6.32132	5.80192	6.25815	6.09383	5.75804
AIFM3	5.02217	5.15746	4.81394	5.38069	5.29559	5.1144
AIG1	9.23632	9.50906	9.52317	8.73806	8.59127	8.82255
AIM1	6.93286	6.78851	6.86183	5.4115	5.69329	5.16987
AIM1L	3.6103	3.9009	3.15159	4.28401	3.06555	3.52563
AIM2	4.59419	5.80008	5.65212	5.57632	5.91318	5.58778
AIMP2	11.5239	11.2316	11.276	10.8228	10.0353	10.2336
AIRE	3.51082	3.24334	3.96814	3.89179	3.10269	2.98719
AJAP1	3.80518	2.79808	3.11926	2.35922	1.95832	2.29264
AK1	8.19702	8.10251	8.09744	7.4185	7.63624	7.0465
AK2	9.94568	9.69723	9.84538	9.89499	10.1735	9.64327
AK3	10.5902	10.6993	10.7127	10.4251	9.89616	10.428
AK3L1	8.40099	8.44273	8.5604	8.88428	8.94526	9.1546
AK5	3.43113	4.08201	4.91354	4.63675	4.87582	4.5477
AK7	3.74029	3.01263	2.83813	3.96963	4.22739	3.20473
AKAP1	6.87983	6.50216	6.75337	5.64424	5.52202	6.00308
AKAP10	5.93072	6.03123	6.29538	6.20851	6.11163	6.16621
AKAP11	5.6627	6.15527	5.96673	5.79012	5.86862	5.32949
AKAP12	5.90365	5.71416	5.84406	9.74146	9.79032	10.4246
AKAP13	4.01569	3.62941	4.29421	4.61613	4.04941	4.64114
AKAP14	3.66701	3.68676	3.48142	3.64848	2.90286	3.52832
AKAP2	4.39941	3.91448	4.31442	4.15437	4.91724	4.48731
AKAP3	2.95004	3.64267	3.38487	3.97625	4.32122	2.91769
AKAP4	4.72196	3.98643	3.82938	4.03508	3.61984	2.43988
AKAP5	4.49659	3.45811	4.16658	3.87525	4.52088	5.06147
AKAP6	3.28298	3.31381	3.38487	2.32485	2.92697	2.95455
AKAP7	6.88396	7.32926	7.2307	6.60044	6.19517	6.56894
AKAP8	7.75178	7.65369	7.56035	7.66231	7.46959	7.20145
AKAP8L	6.34094	5.5188	5.19821	7.047	6.9631	7.45651
AKIRIN1	7.86489	7.96608	7.98506	8.30299	7.41762	7.94771
AKNA	5.32282	6.06879	5.78107	6.77111	6.74713	6.55336
AKR1A1	8.4457	8.46483	8.3979	7.48405	7.77239	7.70097
AKR1B1	11.5107	11.1687	11.3196	11.1615	10.8918	10.8788
AKR1B10	12.0602	11.2338	11.3519	10.1019	8.83685	9.88903
AKR1C1	2.93704	3.43552	2.83813	2.89976	2.43599	2.40656
AKR1C2	4.23197	4.33809	3.84621	4.04962	3.631	3.88711
AKR1C3	13.1799	12.9951	12.9417	11.6062	11.6457	11.2538
AKR1C4	8.92226	9.10475	8.1389	8.01748	7.71312	7.87454
AKR1CL1	4.52682	4.174	4.80107	4.43191	4.46061	4.73072
AKR1D1	8.96403	8.92938	8.88007	6.55698	6.69149	6.51408
AKR1E2	4.41206	4.2098	3.90292	4.29214	4.16489	4.72527
AKR7A2	11.6584	11.5198	11.688	11.1876	11.3803	10.9119
AKR7A3	3.92543	4.15589	3.4148	4.46406	4.30145	4.91637
AKT1	5.17358	5.56851	5.26468	4.5165	5.3255	4.64149
AKT1S1	6.3188	6.11113	6.36166	5.8146	5.39788	5.79498
AKT2	4.59832	4.64096	3.85633	3.12688	3.071	3.28782
AKT3	4.57024	4.83726	5.05552	3.94423	4.09029	4.77274
AKTIP	8.63751	8.37684	8.33228	8.53275	7.90049	8.09955
ALAD	6.05929	6.0186	5.75875	4.76051	5.2087	4.12883
ALAS1	3.76008	3.67896	4.38966	4.8634	3.69555	4.2284
ALAS2	2.65603	4.2392	3.11163	2.57337	2.89118	3.42485
ALB	14.5058	14.5253	14.5523	14.8463	14.8551	14.8028
ALCAM	7.49893	7.46196	7.53795	7.74387	6.90882	6.9598
ALDH16A1	7.60022	6.99789	7.30084	6.81472	5.63675	6.76776
ALDH1A1	12.7709	12.6513	12.6584	10.7502	9.90704	10.4128
ALDH1A2	5.37568	4.95898	4.80107	5.57082	5.23403	5.66002
ALDH1A3	3.79347	4.41298	4.77506	4.57759	3.43825	3.89731
ALDH1B1	9.06916	9.35347	9.19943	5.86988	5.09055	5.81728
ALDH1L1	6.64053	6.45653	6.26363	7.03166	6.16593	6.14191
ALDH1L2	5.74004	5.67607	5.02281	7.44039	7.19829	6.82905
ALDH2	10.2983	10.1886	9.97497	10.2443	9.54462	9.51271
ALDH3A1	6.10795	4.08825	4.57663	4.79461	4.01973	3.39764
ALDH3A2	9.57371	9.44087	9.36501	8.26331	7.7796	7.77292
ALDH3B1	5.28999	4.73347	4.57194	4.2214	5.18585	3.66227
ALDH3B2	3.27187	3.05922	3.21544	3.33696	3.43871	3.56765
ALDH4A1	9.98421	9.43699	9.57592	8.33002	7.98731	7.79079
ALDH6A1	8.51955	8.9727	8.75734	7.98878	7.87561	7.53159
ALDH7A1	10.8823	11.1174	11.0782	10.2197	9.96379	10.103
ALDH8A1	4.59018	4.45335	4.65118	3.65177	4.70678	3.93167
ALDH9A1	11.0814	11.1869	11.1849	11.3552	11.2144	11.038
ALDOA	9.37381	9.50119	9.47165	10.493	10.3677	10.5353
ALDOB	5.11346	4.76541	4.56195	4.91473	5.41196	3.71528
ALDOC	9.92391	10.0715	9.82122	11.4561	11.7347	11.192
ALG1	8.05415	7.55959	7.79816	6.51071	5.32179	5.5086
ALG10B	6.05692	6.20136	6.32706	5.31294	5.03551	5.29014
ALG11	7.43936	7.48958	7.79757	8.49806	8.34998	8.42366
ALG12	5.5686	5.78128	5.72645	6.09813	5.79225	5.89281
ALG13	9.76781	9.73732	9.87665	9.91215	9.72245	9.91885
ALG14	7.95297	7.98138	7.92183	6.83369	5.93076	6.77936
ALG1L	4.70258	4.65522	5.4137	4.36601	4.17893	3.46997
ALG2	5.69953	5.29848	5.10569	6.99162	6.39729	6.47248
ALG3	8.6091	8.69732	8.25777	8.03183	7.92198	8.1526
ALG5	9.82016	10.0315	10.0611	9.85581	9.83438	9.55469
ALG6	7.98127	7.86979	8.09936	5.18913	5.92074	5.80059
ALG8	9.9461	10.0184	9.95803	8.71864	8.1693	8.02438
ALG9	8.97816	9.12761	9.21034	9.67109	10.0189	9.39462
ALK	6.10956	5.2927	5.03786	5.98731	5.14947	6.10584
ALKBH1	7.23699	7.45743	7.43033	7.60111	7.5782	7.64097
ALKBH2	8.22548	7.76852	7.9126	6.77357	6.92418	6.93795
ALKBH4	5.28749	4.86492	5.30961	4.09259	4.01973	3.37943
ALKBH5	12.4954	12.3806	12.3453	12.9348	13.1184	12.8991
ALKBH6	8.29265	7.7861	7.70943	7.44272	7.41706	7.32369
ALKBH7	8.12513	7.79151	7.60482	7.80608	8.08036	7.72395
ALKBH8	4.22675	5.19236	5.2516	5.22727	3.78586	3.77431
ALLC	4.08515	3.6157	3.4434	3.47204	3.42509	3.45253
ALMS1	6.01685	5.42629	6.03586	5.65648	5.9157	5.96222
ALOX12	3.68629	4.05687	4.31064	3.95634	4.17893	4.31158
ALOX12B	3.28947	2.85127	2.46093	3.41513	3.42064	2.55047
ALOX12P2	4.87686	4.13152	3.75407	4.52682	4.36019	5.65387
ALOX15	4.49742	4.43481	4.18646	4.20284	4.38049	4.82106
ALOX15B	3.52605	4.88996	3.5404	4.5422	4.35374	4.10595
ALOX5	4.28344	4.55447	4.27694	4.95635	5.25582	4.45069
ALOX5AP	5.96648	4.99051	4.96907	4.70812	3.10712	3.47895
ALOXE3	4.41206	4.50745	5.01524	6.94151	7.28324	6.49316
ALPI	4.60655	4.92279	4.39797	4.9597	5.10336	4.91147
ALPK2	6.6008	6.15783	6.68653	7.86167	7.91471	6.31017
ALPK3	4.55659	2.99718	4.48169	4.66564	3.19736	4.09107
ALPL	4.71036	4.91464	4.80107	5.7252	4.99799	4.8105
ALPP	10.251	10.2304	10.3484	10.3038	10.5011	10.4355
ALPPL2	4.63913	5.64794	5.21844	4.7587	5.13285	5.44996
ALS2	9.12786	8.91924	8.96822	8.95256	8.74719	8.17763
ALS2CL	3.19743	3.39511	3.19419	3.33653	3.14744	3.76024
ALS2CR11	2.98261	2.88182	2.5028	2.2707	2.71456	2.20622
ALS2CR12	5.42179	4.97482	5.16738	4.66564	4.94738	5.36694
ALS2CR14	7.00266	6.57759	6.26532	6.07267	6.48162	6.38195
ALS2CR16	4.27097	3.65711	2.94389	4.4265	4.44833	4.10595
ALS2CR4	9.58984	9.72792	9.63067	9.3564	8.93212	9.63155
ALS2CR8	3.48195	3.59173	2.65304	3.0719	3.12518	3.06563
ALX3	5.05739	4.70196	4.53225	3.84078	4.53271	4.52958
ALX4	3.50089	3.49557	3.90292	4.29792	4.80621	3.40672
AMAC1	4.28552	3.1442	3.13454	3.97625	4.3794	3.21398
AMAC1L1	4.36144	4.35849	3.76789	3.67731	4.17192	5.00215
AMAC1L2	4.5011	5.13267	5.33204	5.28482	4.90377	4.89326
AMACR	6.77536	6.48792	6.48442	5.52248	5.87372	5.72229
AMBN	4.22095	4.22157	3.87784	3.97007	4.35294	3.60484
AMBP	9.43863	9.14653	8.785	9.05669	8.9003	8.97365
AMBRA1	5.1287	6.38733	4.52725	4.93532	5.30687	5.61013
AMD1	10.8199	10.7668	10.927	10.8671	11.6388	11.5452
AMDHD1	6.66055	7.2072	6.88302	5.66944	5.80587	5.63839
AMDHD2	7.13774	7.0981	7.13556	6.33955	6.61174	5.99207
AMELY	3.98645	4.77429	5.03786	3.68458	4.35374	5.10133
AMFR	7.33098	7.31303	7.21986	7.79175	7.70898	7.60643
AMH	3.23093	3.32913	3.36986	2.50053	2.15644	2.13757
AMHR2	3.79933	3.67868	4.00022	3.81292	3.03491	3.66389
AMICA1	5.92528	5.6659	5.69468	6.12698	6.17444	5.91371
AMIGO1	5.30661	5.07053	4.86861	5.23411	5.77019	5.70238
AMIGO2	4.88742	5.08166	4.4868	3.97625	5.1536	4.58931
AMIGO3	3.20484	4.13763	3.93574	3.50658	4.40474	3.92131
AMMECR1	5.76434	6.06067	6.58946	4.60958	5.29512	5.30753
AMMECR1L	7.97235	7.84455	7.88399	8.27427	7.59032	7.73072
AMN	4.25633	3.39011	3.82938	4.25716	5.16592	4.5174
AMN1	5.03185	4.86071	4.85614	5.82162	6.36891	6.43769
AMOT	4.77887	4.68806	4.89734	5.54024	5.35121	4.82086
AMOTL1	4.83037	5.07425	4.52224	4.32086	4.80621	5.14024
AMOTL2	6.31601	6.19595	5.82022	5.37133	6.21006	5.97722
AMPD1	2.75048	3.28312	2.39227	2.61029	3.72035	2.96379
AMPD2	2.93824	2.89036	2.73476	3.71003	3.30791	2.79241
AMPD3	3.51573	3.68441	3.84756	4.68835	4.78184	4.26189
AMPH	4.43897	3.58773	3.93584	4.52466	4.55488	3.83856
AMT	9.0578	8.95483	9.02379	6.45075	6.65828	6.09208
AMTN	3.50719	3.59904	3.48902	2.95433	3.13421	3.46097
AMY1A	4.63104	4.21571	4.65769	5.55977	3.64521	4.59518
AMY1B	8.00554	8.27482	7.92561	9.20209	9.55375	10.1949
AMY1C	13.5	13.5258	13.1703	13.8285	13.8772	13.9665
AMY2A	4.54595	4.69765	4.24082	4.65933	4.98708	4.39546
AMY2B	4.64316	4.43968	4.68086	3.65543	5.03387	4.13545
AMZ1	2.51484	2.39843	2.60236	3.52168	2.56026	2.43988
AMZ2	10.8673	10.8604	10.7817	9.80294	10.2581	9.32715
ANAPC1	7.72597	7.37052	7.53439	7.68911	7.59329	7.14263
ANAPC10	9.11534	9.10433	9.08555	9.11803	8.75475	9.48847
ANAPC11	5.59089	5.86534	5.41614	5.64634	6.20644	6.20245
ANAPC13	11.7311	11.6377	11.7016	10.8266	10.9088	10.7125
ANAPC2	5.11285	5.00018	4.86575	5.25839	4.40371	4.2997
ANAPC4	8.89575	8.46499	8.5413	7.69783	7.10243	7.25243
ANAPC5	10.7499	10.9547	10.8393	10.2697	10.0452	10.1636
ANG	10.988	11.5466	11.2279	12.536	12.6449	11.7112
ANGEL1	7.21903	7.75381	7.36822	5.84249	6.11384	6.55168
ANGEL2	8.8941	9.0026	9.11048	8.03942	7.80592	7.4985
ANGPT1	4.63104	4.56299	4.64364	4.79904	3.46458	5.1907
ANGPT2	2.49679	2.81324	2.19521	4.23352	3.52553	3.35205
ANGPT4	3.82845	3.43552	2.50983	1.92671	2.41975	2.42318
ANGPTL1	4.88039	5.44406	4.68546	4.52682	4.33429	4.02296
ANGPTL2	5.36787	5.91036	5.50851	6.6547	6.9779	4.44902
ANGPTL3	5.08255	5.40832	5.16045	5.42365	5.55584	5.32944
ANGPTL4	5.16886	5.94311	5.53977	9.13929	9.35469	9.44104
ANGPTL6	3.81684	4.77871	4.71734	4.14259	5.38009	4.68107
ANGPTL7	3.95888	2.95862	3.71927	3.82688	2.51004	3.30621
ANK1	4.04611	3.55497	4.99616	3.18184	2.86442	2.76264
ANK2	4.42886	4.14762	4.96185	3.65265	3.75638	3.80636
ANK3	4.62764	4.51819	4.558	4.94017	4.76254	5.12301
ANKDD1A	3.61307	3.57706	3.68413	4.52682	2.63676	2.94533
ANKFN1	2.86578	3.0513	2.89087	3.12688	3.14324	2.6731
ANKFY1	6.18157	5.558	5.95854	5.99107	5.45846	5.99806
ANKH	4.20688	4.4099	4.09365	3.69938	4.19464	4.10042
ANKHD1	5.91853	5.84614	5.74047	5.4022	5.64304	5.97954
ANKHD1-EIF4EBP3	4.457	4.78753	4.72184	5.66686	4.26137	4.0761
ANKK1	3.45659	3.68584	2.3118	3.7063	3.58577	2.77167
ANKMY1	5.03479	4.83078	4.949	5.05451	5.2314	4.46926
ANKMY2	8.20199	7.84975	8.02772	7.28489	7.29906	7.0038
ANKRA2	6.78844	7.63843	7.08053	8.61324	8.73558	8.35371
ANKRD1	10.5522	10.1555	10.357	8.95936	8.31385	9.96971
ANKRD10	6.84697	7.51014	7.47006	6.82305	7.44934	7.26179
ANKRD11	4.4166	4.50745	4.80966	4.78123	4.64154	5.61013
ANKRD12	7.53571	7.5232	7.79344	8.73204	8.83889	8.38982
ANKRD13A	9.4715	9.54837	9.63662	9.73194	9.46994	9.85806
ANKRD13B	4.19173	4.71116	5.12178	3.69183	3.41182	5.15723
ANKRD13D	4.66042	4.64206	4.55532	4.3978	4.44246	4.64758
ANKRD16	6.7135	6.64897	6.96009	6.18658	6.53711	5.8036
ANKRD17	6.93191	7.02645	7.47412	6.45795	6.59334	6.58368
ANKRD19	2.50881	2.60452	3.4148	2.64752	4.24784	2.18313
ANKRD2	4.02997	3.94719	3.81582	4.0544	3.85801	3.53253
ANKRD20A1	4.53243	4.01496	4.62857	4.71029	4.70486	4.85132
ANKRD20B	2.34204	2.91519	2.29714	2.75388	3.07772	2.34625
ANKRD21	4.13041	3.56971	3.72626	5.07653	4.86114	3.59432
ANKRD22	3.46929	4.27397	3.62722	2.82232	4.11507	4.50514
ANKRD23	4.52682	4.7963	4.47142	4.60247	5.26895	5.58456
ANKRD24	5.55244	3.99938	5.12178	4.59752	4.88553	4.44268
ANKRD26	6.08202	6.28295	6.16768	4.9394	4.38577	5.05699
ANKRD27	7.07094	6.80518	7.28328	7.20498	7.31957	7.2834
ANKRD28	5.24006	4.14982	5.85616	5.28449	5.82474	4.64149
ANKRD29	3.72836	3.82609	4.38726	3.85461	3.9362	4.31833
ANKRD30A	3.21309	3.85885	3.23814	3.16851	3.35808	3.02106
ANKRD30B	10.6583	10.5992	10.6988	10.731	10.746	10.9724
ANKRD31	3.38633	4.04421	3.47425	5.30094	3.81009	4.1718
ANKRD32	6.89479	6.86662	7.11305	4.60247	4.58505	4.94064
ANKRD33	8.57576	8.84126	8.61384	8.82671	8.87241	8.48905
ANKRD34B	1.71545	1.90793	3.10399	2.78389	2.85552	2.49901
ANKRD34C	5.75027	5.11819	5.06386	5.3869	5.69329	5.89544
ANKRD35	4.28552	4.88996	5.35945	3.33021	4.36661	5.28322
ANKRD36	3.78683	3.42619	4.39505	4.1886	4.61741	4.74403
ANKRD36B	6.79047	6.31802	6.39448	5.61959	6.1829	6.80371
ANKRD37	7.41523	7.09228	7.51088	12.1344	12.6695	12.3894
ANKRD38	9.0949	9.57376	9.4546	6.86861	6.54565	6.6715
ANKRD39	8.0818	8.17659	7.82907	6.80033	7.01902	7.12945
ANKRD40	8.60523	8.46763	8.52428	7.93629	7.89854	8.22796
ANKRD41	4.51823	3.83295	4.65769	5.10265	3.82615	5.06147
ANKRD42	2.74413	2.6707	3.02763	2.78389	2.16383	3.09346
ANKRD43	6.71582	6.82867	6.65321	3.99601	4.49098	4.79483
ANKRD44	3.63763	4.09448	4.21371	3.46865	3.35865	4.44268
ANKRD45	4.59005	3.53278	4.19027	4.30368	3.71208	4.8105
ANKRD46	8.77741	9.07401	8.82668	7.97436	8.12218	8.19895
ANKRD47	4.63104	4.76095	4.84778	4.99562	5.60304	5.41441
ANKRD49	7.13695	7.22683	7.08825	6.90271	6.27487	5.80338
ANKRD5	4.64381	3.41632	3.80929	4.12298	4.26754	3.60694
ANKRD53	3.89724	3.65711	4.85197	4.21563	4.56197	4.26366
ANKRD54	9.02405	8.6008	8.68578	7.45353	7.30299	7.39446
ANKRD57	10.5795	11.0083	10.8009	10.2848	10.8979	9.96716
ANKRD58	4.24651	3.96033	3.39236	4.88968	4.97977	3.97653
ANKRD6	3.64374	4.68341	3.81582	4.91886	4.64709	3.4339
ANKRD7	4.13041	3.09	3.07343	4.12396	3.14324	3.6811
ANKRD9	7.86525	7.75278	8.04078	7.66637	8.28896	7.46866
ANKS1A	9.03589	9.1989	8.97841	8.89498	8.81288	8.46803
ANKS1B	4.38076	4.13799	4.61429	5.12126	4.2489	4.69144
ANKS3	5.39891	4.60725	5.10749	5.27454	4.83139	5.27538
ANKS6	4.30476	3.77069	4.0507	3.75647	3.49078	4.37162
ANKZF1	6.92182	6.84834	7.17052	7.92523	7.87164	7.79024
ANLN	9.45235	9.41505	9.73581	7.69197	6.681	7.68886
ANO10	6.68247	6.38418	5.71431	6.69541	7.08088	6.45582
ANO5	2.76956	3.17515	2.72637	3.43047	2.96287	2.37357
ANO6	9.404	9.58802	9.5418	9.84056	10.0055	9.8169
ANO7	4.10631	4.30891	3.97375	4.26791	4.46101	3.83853
ANO8	5.96294	6.0997	6.04371	6.07465	5.55584	6.38762
ANO9	5.26215	5.01438	5.28681	5.56809	5.07259	5.5158
ANP32A	8.51556	8.56329	8.20635	7.03986	7.32441	7.88634
ANP32B	13.1048	13.35	13.1979	13.0435	13.258	13.4039
ANP32C	8.99656	8.89119	8.53317	7.44659	7.55448	7.75969
ANP32D	4.05146	4.39136	3.66288	4.50613	4.43598	4.71432
ANP32E	4.29034	5.1645	4.56195	5.3682	5.84073	5.00215
ANPEP	9.63696	9.25817	8.98491	8.04659	7.70696	7.89708
ANRIL	3.78761	2.57542	4.64364	3.34571	4.59078	4.09853
ANTXR1	6.80783	6.6419	7.00966	5.53551	5.08308	5.57157
ANTXR2	7.88374	7.52681	7.96921	8.8547	9.4472	8.84215
ANTXRL	4.63913	3.53278	3.68413	3.08761	4.90959	4.49899
ANUBL1	3.87448	3.40528	3.26408	3.42281	3.15226	3.39764
ANXA10	4.7181	4.38592	5.09308	4.87702	4.97058	5.11006
ANXA11	5.91108	5.6255	5.76895	5.93166	5.61533	5.51997
ANXA13	3.8658	4.0606	3.75369	3.72955	3.9575	4.29275
ANXA2	4.81633	4.85822	4.60409	5.47718	5.83481	5.70524
ANXA2P1	8.75282	8.60808	9.0097	9.56778	9.95161	10.2277
ANXA2P3	3.75218	4.30252	4.64834	5.06142	5.41546	5.94199
ANXA3	7.78069	7.12781	7.53865	8.87843	8.58401	9.43506
ANXA4	9.60985	9.75946	9.7015	9.49448	7.92623	8.73502
ANXA5	12.3534	12.044	12.0165	13.3965	13.4062	13.2256
ANXA6	6.66826	6.88018	6.41139	6.41513	6.07581	5.81728
ANXA7	6.86277	6.86312	7.08348	7.24571	6.93352	6.50406
ANXA8	4.84481	4.51257	4.04444	4.71277	4.2815	4.5235
AOAH	5.29844	4.81803	4.18437	4.47995	4.80113	4.34515
AOC2	4.83451	4.79832	4.4198	4.71742	4.81646	4.28544
AOC3	6.53611	7.64109	7.01426	5.86308	5.63372	5.96473
AOF2	10.8644	10.6561	10.9163	10.2484	10.0301	10.1828
AOX1	7.91528	7.28758	7.47743	8.29505	8.27229	7.70651
AOX2P	4.44363	5.17151	4.4455	4.83414	5.13285	5.00679
AP1B1	8.84723	8.52621	8.95239	8.28945	7.7077	7.59145
AP1G2	8.4763	8.34568	8.5067	8.41463	8.53838	8.36294
AP1GBP1	4.68299	3.83295	3.23368	3.86151	4.12225	3.45196
AP1M1	10.644	10.4476	10.6429	10.5154	10.5988	10.2166
AP1M2	8.12594	7.59164	7.23192	5.27454	5.52355	5.36323
AP1S1	8.76029	9.12869	8.6465	7.28685	7.44176	7.64095
AP1S2	8.95997	8.40814	8.94761	9.23183	9.01099	9.04305
AP1S3	5.82971	5.54661	5.24832	5.20658	4.98434	5.51872
AP2A1	5.70122	5.57729	5.25974	5.41495	5.09792	5.83687
AP2A2	5.99448	5.57122	6.08619	5.72769	4.67461	5.2793
AP2B1	6.69978	5.95315	6.42205	6.86515	6.62742	6.26782
AP2M1	9.09696	9.08435	9.08796	8.91835	9.0929	8.80803
AP2S1	11.813	11.8858	11.8095	11.3343	11.2772	11.3826
AP3B1	10.7762	10.9417	10.904	10.6297	10.7437	10.552
AP3B2	3.30893	4.20387	4.48169	4.91058	4.92386	2.78072
AP3D1	9.71107	9.74214	9.47542	10.0993	10.0837	9.54126
AP3M1	6.35178	6.23569	6.61568	5.85968	6.59879	6.001
AP3M2	6.70515	6.66094	6.77978	7.12332	6.9889	6.97377
AP3S2	6.37755	6.28295	6.39911	6.99416	7.03325	6.79373
AP4B1	7.93333	7.99031	7.89451	7.64893	6.79658	7.07625
AP4E1	7.45992	7.63107	7.66552	7.97006	7.43239	7.5538
AP4M1	4.72966	4.71574	4.29946	4.11772	3.46458	2.79884
AP4S1	5.27368	5.129	4.69005	4.82106	5.48724	5.1445
APAF1	8.46997	8.59496	8.65156	8.6517	8.41191	8.00589
APBA1	4.38921	3.79851	4.71734	4.52167	2.94491	4.93581
APBA2	3.28298	2.21127	3.5477	3.53673	2.6282	2.61136
APBA3	8.55617	8.37042	8.50308	9.2428	9.43961	9.16759
APBB1	3.74683	3.77241	3.15589	4.43554	3.53382	3.35918
APBB1IP	6.53732	6.26424	6.34576	5.71772	5.89539	5.51872
APBB2	4.52682	4.91055	4.29946	4.4957	4.71245	4.77902
APBB3	5.62274	5.20952	5.02281	4.9597	4.79093	3.96086
APC	4.22675	3.80543	5.33784	4.67991	5.71936	4.56564
APC2	3.23093	3.13646	3.60567	3.53673	2.81115	2.22173
APCDD1	5.28749	5.05559	4.497	5.31397	4.22739	4.8768
APCDD1L	4.28068	2.76786	4.01294	2.81462	2.60259	2.77167
APCS	3.86877	4.85226	3.03526	4.23946	3.27827	2.34093
APEG1	5.17063	4.62177	5.09308	5.61959	5.65483	5.42158
APEH	10.7952	10.7111	10.6681	10.4062	9.95618	10.3526
APEX1	12.0005	11.9551	11.9262	11.5456	11.4166	11.503
APEX2	8.96876	8.744	8.92482	7.80366	7.75657	7.53331
APH1A	9.27716	9.52253	9.24993	8.99924	9.0789	8.53192
APH1B	4.31431	4.60725	4.99616	4.94348	5.07331	4.39125
API5	9.64387	9.60676	9.70434	8.95664	8.65544	8.70092
APIP	9.32233	9.47185	9.36976	8.94956	8.73412	8.73014
APITD1	7.48967	7.60794	7.48416	5.00176	5.01517	4.07566
APLF	4.56081	4.83523	5.19481	5.28449	5.79225	5.20718
APLN	4.67905	4.14982	5.31593	4.72668	4.12225	4.42355
APLNR	3.37348	4.67406	3.27168	3.52168	3.85801	2.85349
APLP1	3.75811	3.72852	4.497	5.66168	5.54943	5.591
APLP2	8.64203	8.61344	8.47013	9.18315	9.14787	9.11935
APM-1	4.81946	5.38709	4.90951	4.5165	5.24186	4.59518
APOA1	14.3435	14.1307	14.091	13.7751	13.7174	13.3261
APOA1BP	10.4008	10.2584	10.2856	9.51697	9.10958	9.51489
APOA2	14.6283	14.3387	14.5296	14.7552	14.7328	14.4924
APOA4	6.96011	6.32296	5.84725	7.57092	7.13142	6.14191
APOA5	8.63497	9.30881	8.99833	7.2446	6.91139	6.44134
APOB	13.823	13.6502	13.6601	13.1866	12.3843	13.5661
APOB48R	4.15103	2.98946	4.08174	4.41564	3.39414	2.90849
APOBEC1	4.43016	3.44306	3.48902	3.22102	3.53419	2.64654
APOBEC2	3.56977	3.73558	3.32467	2.55137	3.35865	2.45667
APOBEC3A	3.68024	2.81324	3.42226	2.53678	4.36661	4.73072
APOBEC3C	6.25617	5.86632	6.03191	6.72362	6.21831	6.22842
APOBEC3D	3.59456	4.43968	2.9363	3.64811	4.07884	3.9921
APOBEC3F	5.26219	5.02526	5.40227	5.37378	5.42534	5.57546
APOBEC3G	3.87448	4.41835	3.21846	4.25128	4.27481	4.56564
APOBEC3H	3.15911	3.00491	2.90599	3.3069	2.73201	3.2694
APOBEC4	3.11332	4.19793	3.93574	4.50092	4.33429	4.93097
APOC1	12.2709	12.4657	12.2134	12.1368	12.3685	12.5671
APOC2	11.2716	11.4023	11.1312	10.2831	10.2502	10.1093
APOC3	10.0184	10.6464	9.94263	10.1985	10.0954	8.83344
APOC4	5.13476	3.75669	4.73976	4.55745	4.19288	4.43632
APOD	1.90758	3.01263	2.2271	2.63259	1.80162	2.12257
APOE	12.7572	12.6389	12.5213	12.9892	12.8451	12.6517
APOF	7.19856	7.29605	7.32882	5.0385	5.72795	4.93581
APOH	13.6266	13.8377	13.6248	12.8283	13.0643	13.6273
APOL1	4.47147	4.96444	4.62705	5.10093	5.57068	5.43046
APOL2	3.19178	3.57706	4.39262	4.16719	3.86593	4.04587
APOL3	5.40146	5.85735	5.64703	5.81694	5.19029	5.20718
APOL4	4.38308	4.41637	4.41122	4.39485	4.51002	4.56794
APOL5	2.61256	2.74529	3.14981	3.29133	2.30835	3.1584
APOL6	4.27583	3.59173	4.27125	4.41564	3.66204	3.66389
APOLD1	3.91981	4.02509	3.64152	4.86427	4.06419	4.65289
APOM	10.7726	11.5355	11.3412	11.0657	11.2275	11.4707
APOO	8.94178	8.64437	8.55638	7.48397	7.2046	7.25138
APOOL	7.77557	8.21606	7.99568	8.06233	8.04555	8.3316
APP	6.17703	6.30142	6.61912	7.00467	7.5717	7.54444
APPBP2	6.07218	5.53555	5.30327	5.67202	5.64582	5.60696
APPL1	8.09461	8.33087	8.32493	8.10463	8.06132	8.61034
APPL2	7.68892	7.73208	7.77499	8.16561	8.23979	8.02499
APRIN	3.27649	3.35205	3.8022	3.63342	3.88169	3.68967
APRT	9.90318	9.48533	9.46758	9.18162	8.70032	8.6338
APTX	8.65073	8.50402	8.45374	7.95219	7.7751	7.47184
AQP1	3.93626	4.13208	4.09512	4.3701	3.75543	3.20895
AQP11	9.41327	9.20365	8.97136	6.79308	7.08772	6.60957
AQP12A	7.53268	7.36132	7.31818	7.85236	7.91084	7.64814
AQP2	3.88019	4.23335	3.75407	3.75647	4.12225	4.8768
AQP3	3.80518	3.59904	2.59516	6.23176	5.65783	5.80896
AQP4	3.26542	3.30053	3.08903	2.48955	2.82978	2.81612
AQP5	2.73146	2.95092	2.27892	2.53678	2.42786	3.14913
AQP6	3.86986	3.37594	3.61129	4.18153	3.17509	3.89018
AQP7	4.02997	3.04356	4.01294	7.1291	8.10987	8.15878
AQP7P2	5.59826	5.55378	5.63386	9.24133	9.77265	9.79488
AQP8	5.80828	5.50187	5.84502	7.20772	7.5668	7.08798
AQP9	3.75218	3.35205	3.86303	3.36892	3.77774	3.07491
AQR	8.21151	7.80228	8.08782	7.75827	7.31082	7.77868
AR	3.29988	4.44392	3.15264	3.47571	3.04008	3.00614
ARAF	8.5913	8.37924	8.40962	8.92253	8.92862	8.22316
ARAP2	3.86304	3.06678	3.18797	3.15044	3.18835	2.56777
ARAP3	5.36001	5.07053	5.29051	5.99981	6.11384	5.56837
ARC	4.29516	4.48166	4.88508	4.67041	4.47889	4.42995
ARCN1	10.8935	10.8876	10.7785	11.361	11.4128	10.8503
ARD1A	10.4159	9.7345	10.0134	9.08308	9.36102	9.14635
AREG	2.84	3.04356	1.98288	2.40097	2.06236	2.05619
ARF1	8.726	8.63424	8.61401	9.07805	9.19123	8.69652
ARF3	8.33889	8.13412	8.29179	7.76325	7.38219	7.39351
ARF4	11.6542	11.4579	11.4784	12.2865	12.2192	11.7523
ARF5	9.36732	9.21692	9.05993	8.79999	8.83311	8.78976
ARF6	5.75231	5.86855	6.36481	6.41513	6.30235	6.25961
ARFGAP1	9.31263	8.64071	8.62086	10.0756	10.2809	9.69992
ARFGAP2	7.95297	7.57431	7.32882	8.12072	7.5879	7.80457
ARFGAP3	9.64105	9.43481	9.79366	11.2293	11.146	10.8543
ARFGEF1	8.69998	8.73933	8.64074	8.92392	9.09518	8.62698
ARFGEF2	7.34447	7.44833	7.34664	7.7445	7.493	7.31472
ARFIP1	6.70193	6.00904	6.32484	6.35269	5.98952	5.63216
ARFIP2	4.74114	4.86911	4.79676	5.60889	6.12922	4.42355
ARFRP1	4.88391	4.88996	5.13947	4.90225	4.6855	3.88926
ARG1	4.55237	5.01377	5.30327	5.25782	5.9005	5.19484
ARG2	7.88326	8.02902	8.17716	10.0448	10.6519	9.62348
ARG99	3.63763	4.76541	3.10399	3.82688	3.77774	4.86173
ARGFX	2.73779	3.03583	3.51844	2.33169	3.58577	3.62055
ARGFXP2	3.90855	4.62659	3.5477	3.51413	4.36661	4.04587
ARGLU1	10.6866	10.5688	10.7075	10.3234	9.77782	10.2146
ARHGAP1	9.64077	9.43558	9.27856	9.37564	9.16095	8.60257
ARHGAP10	7.213	6.66876	6.54567	5.29766	5.2143	5.80059
ARHGAP11A	4.95395	4.72588	5.11113	4.2155	4.67394	4.40115
ARHGAP12	9.33301	9.25665	9.58726	9.42719	9.33624	9.15952
ARHGAP17	7.76908	7.66336	7.5234	7.53544	7.38387	6.89574
ARHGAP18	9.41508	9.7221	9.85411	9.76741	9.59108	10.577
ARHGAP19	7.07344	6.99269	7.17052	6.67848	6.94063	6.60144
ARHGAP20	3.82265	4.63618	4.52725	5.19962	4.71245	3.03782
ARHGAP21	9.70798	9.29701	9.54356	10.4178	10.3472	10.3456
ARHGAP22	2.72513	3.27543	2.95149	3.84078	3.15226	2.49901
ARHGAP23	3.61176	3.87653	4.26359	3.60675	4.0174	4.80283
ARHGAP24	3.632	3.4112	3.29541	3.39624	3.52597	3.71697
ARHGAP25	4.61436	4.66575	4.81955	4.50063	4.90836	4.90133
ARHGAP26	3.47562	3.46563	4.10629	2.83775	2.40359	2.04169
ARHGAP28	3.64404	3.71402	3.8054	3.12182	3.63946	3.70891
ARHGAP29	4.14074	3.97341	5.07853	3.73506	3.54282	4.20758
ARHGAP30	3.58657	4.1589	4.16947	3.93186	4.11101	4.99977
ARHGAP4	5.25976	5.1889	5.13242	4.94348	4.72843	5.17823
ARHGAP6	4.76495	4.44979	4.64303	4.59763	4.41773	4.67467
ARHGAP9	4.6552	5.13973	5.32536	5.2477	4.78067	4.93097
ARHGDIA	10.6429	10.2272	10.2353	10.7946	10.9017	11.095
ARHGDIB	4.02997	3.33677	3.24889	2.64752	2.67984	2.54184
ARHGDIG	4.18167	3.59298	3.83154	3.68591	4.08947	4.79634
ARHGEF1	6.52404	6.55949	6.21207	6.78457	6.88679	6.87305
ARHGEF10L	5.62719	5.991	5.79569	5.56941	5.66334	5.27648
ARHGEF11	4.578	4.7309	4.14342	3.99779	4.27203	4.3425
ARHGEF12	5.66645	5.74782	6.10699	4.65125	5.17815	5.47438
ARHGEF15	3.69836	2.62647	3.44459	2.42912	3.01687	3.81585
ARHGEF16	8.57694	8.35628	8.67167	9.03831	9.30417	8.65852
ARHGEF17	5.34152	5.43224	4.78377	3.27574	4.57354	3.54141
ARHGEF18	10.0859	9.86862	9.91363	10.9732	10.5554	10.5298
ARHGEF19	5.05422	4.55302	4.4455	4.65125	4.46061	4.34515
ARHGEF2	8.97771	9.32094	9.37887	12.1057	12.4141	12.268
ARHGEF3	10.0278	10.0056	9.92921	8.54365	8.25715	8.41247
ARHGEF4	2.14525	2.63381	2.10189	2.15909	1.66208	2.35721
ARHGEF5	4.90833	3.61364	5.05647	5.27454	5.52681	5.58456
ARHGEF6	3.50089	3.54758	4.36565	3.98944	4.37302	4.0761
ARHGEF7	5.96042	5.94081	6.06746	6.46809	6.27469	5.6186
ARHGEF9	4.63508	3.86024	5.15349	4.79016	4.69633	5.1445
ARID1A	6.29114	6.51657	6.56721	5.75011	5.75305	6.25735
ARID1B	4.70648	5.2927	4.5422	5.02303	4.47889	5.16987
ARID2	6.60654	6.74721	6.7004	6.90271	6.5324	6.6931
ARID3A	11.5685	11.6338	11.825	11.4331	11.6734	10.7635
ARID3B	8.0818	8.10927	8.07083	9.95716	10.3884	9.70375
ARID3C	4.18162	4.50232	3.83614	5.09894	5.31435	5.47091
ARID4A	6.29683	6.57267	6.47161	6.2344	6.31798	6.23645
ARID4B	6.21489	6.39204	6.31835	6.37057	6.00385	6.40264
ARID5A	4.41206	4.34741	5.02659	6.44922	6.27487	6.05713
ARID5B	8.27315	9.15403	8.83101	6.33459	7.09226	5.95719
ARIH1	7.93929	7.96231	8.04174	9.44687	9.46115	9.58451
ARIH2	8.21719	8.24705	8.3014	7.96467	7.60074	7.62492
ARL1	9.50394	9.71578	9.61115	10.4899	10.654	10.4153
ARL10	3.42475	3.29848	2.6385	2.45751	4.85621	2.61136
ARL11	3.61307	4.37499	3.27168	4.64643	2.65395	3.9921
ARL13A	3.6315	3.66432	3.66998	4.1794	3.80203	4.21467
ARL13B	3.83424	3.79158	3.99385	4.67991	3.87382	3.9921
ARL15	6.35188	5.90819	6.13119	5.77899	5.81668	4.68107
ARL16	7.7057	7.35078	7.48623	7.46578	7.50585	7.98023
ARL17P1	4.7826	4.3695	4.52224	4.59752	4.96596	5.27538
ARL2	10.1171	10.3741	10.1269	8.40191	8.97688	8.56851
ARL2BP	11.173	11.2049	11.0396	11.4872	11.4912	11.0383
ARL3	3.39275	3.19061	3.37737	2.89976	2.89118	2.62891
ARL4A	7.96112	7.39709	7.58306	6.02861	5.44316	5.43073
ARL4C	4.63508	5.11095	3.43716	4.53196	3.63677	4.49899
ARL4D	4.95277	5.90383	5.46613	5.4772	5.51701	5.29877
ARL5A	10.3566	10.4202	10.4072	9.59525	9.51069	9.45716
ARL5B	8.33889	8.71197	8.76822	10.4927	10.0783	10.6031
ARL5C	4.16637	3.3977	3.88968	4.91058	4.15076	4.8818
ARL6	3.30981	3.73293	3.55294	3.49229	3.62	3.36838
ARL6IP1	12.7236	12.832	12.8103	12.427	12.177	12.4805
ARL6IP4	6.17296	5.81973	6.1735	6.43541	6.10192	6.02169
ARL6IP5	10.5538	10.4171	10.5467	9.02566	9.02179	8.6789
ARL6IP6	10.3017	10.6021	10.6743	9.09548	9.16772	8.72223
ARL8A	5.7665	4.68806	5.31277	4.65606	4.503	3.48791
ARL8B	9.64836	9.81433	9.85822	10.2258	10.4686	10.4744
ARL9	3.09369	2.31001	2.2986	2.25066	2.53507	2.43152
ARMC1	9.92194	9.99407	9.90269	9.78513	9.49016	10.0797
ARMC10	7.53044	7.55594	7.80277	7.78375	7.87894	7.99191
ARMC2	5.00917	5.07425	4.59119	4.59752	4.15076	4.86677
ARMC4	3.11332	3.11323	2.53099	2.15267	2.61965	2.65538
ARMC5	7.17934	6.94076	6.75823	6.13647	5.39079	5.46047
ARMC6	7.18166	6.84258	6.7449	5.6823	6.05757	6.06653
ARMC7	7.28311	6.61177	6.81965	4.82543	4.71779	3.28782
ARMC8	5.59352	5.4184	5.71298	5.31155	4.91624	5.14866
ARMC9	4.92556	4.77871	5.14999	5.38069	4.92859	4.69777
ARMCX1	3.15257	3.46563	4.0507	3.87525	3.90518	4.44902
ARMCX2	2.61256	2.12234	2.28546	2.40097	2.90906	2.59387
ARMCX3	4.92602	5.29459	4.50301	4.83111	5.4406	5.57198
ARMCX4	4.17655	4.03148	4.5422	5.19264	4.23423	4.42355
ARMCX5	7.67689	7.83118	7.42576	8.2699	7.64324	8.33703
ARMCX6	6.6813	6.72884	6.13962	6.61507	6.66937	6.29581
ARNT	5.1468	4.76985	5.22513	5.28118	5.71072	4.91637
ARNT2	3.3348	3.29848	4.40863	3.12688	4.25461	4.8818
ARNTL	5.17358	4.70656	3.92266	4.59256	4.15783	4.2428
ARNTL2	5.23439	5.06308	4.50207	3.29912	4.43598	3.8241
ARPC1A	10.9953	10.6894	10.932	10.2468	10.257	9.99088
ARPC2	8.3576	8.44469	8.14773	8.88453	8.66511	8.66551
ARPC3	11.6824	11.824	11.8641	11.7936	11.9991	12.1226
ARPC4	6.61076	7.1157	6.46377	6.48266	6.57263	6.31682
ARPC5	12.0553	11.771	11.9079	11.3012	11.1869	11.0117
ARPC5L	9.49274	9.1307	9.15679	8.85412	8.55788	8.55246
ARPM1	4.65919	4.76985	4.39797	3.17399	3.60284	3.30621
ARPM2	4.06214	4.34185	4.28258	4.12396	4.75474	3.25095
ARPP-21	4.08	4.37613	4.28197	4.02865	4.07233	4.4461
ARPP19	9.01255	8.97587	9.02682	7.99302	8.11492	7.75748
ARR3	4.7181	3.09774	4.61522	3.99601	4.57354	3.94511
ARRB1	7.86023	7.62771	7.63417	6.46597	6.1638	6.01407
ARRB2	5.2287	4.21571	5.21509	5.45659	4.49098	5.19484
ARRDC1	4.89092	3.81233	3.86303	3.36119	2.77586	3.79099
ARRDC2	5.39656	5.56851	5.04424	5.73372	5.58558	5.64844
ARRDC4	6.07711	5.77892	5.75044	7.33081	7.4261	7.27726
ARS2	4.25633	4.25665	4.53225	3.85461	4.63596	4.65856
ARSA	6.42907	6.24912	6.40203	7.12014	7.02823	6.88816
ARSB	7.17831	7.17764	7.28619	5.78954	5.93456	5.37315
ARSD	5.32188	5.3699	5.39377	5.56627	5.96939	4.94228
ARSE	7.3208	7.01439	7.06791	6.33128	6.42007	6.7546
ARSF	3.34126	2.33694	2.35848	2.80692	3.67879	2.37357
ARSG	6.35461	5.95946	5.99595	5.55977	5.42592	5.32944
ARSH	3.56354	3.31381	3.48902	4.12396	2.91801	3.38854
ARSI	5.57547	5.47612	4.99616	4.88547	4.54447	3.29702
ARSJ	4.60244	4.31383	4.33282	4.5165	5.25352	4.46791
ARSK	6.17856	6.47445	6.06317	5.04234	5.75062	5.5942
ART1	6.75673	6.24876	6.55679	6.60597	6.76994	6.33774
ART3	3.18525	3.04356	2.53807	3.36119	3.41182	2.34093
ART4	6.71795	7.22239	6.84715	6.01836	5.4432	4.94064
ART5	2.75048	2.33018	2.7932	1.73803	3.17933	2.25302
ARTN	3.35349	3.15108	2.97114	3.0247	2.87077	2.74309
ARV1	8.39376	8.48816	8.59324	6.35106	6.40018	6.13521
ARVCF	5.18241	4.19793	3.83614	6.12126	6.12703	4.74696
ARVP6125	4.53538	3.46563	2.98952	3.79187	3.70378	3.08419
ARX	4.24651	3.16741	4.45591	3.67731	3.35865	3.7407
AS3MT	8.07931	8.26836	8.29514	6.45533	6.94816	6.69769
ASAH1	6.5026	6.26308	6.37946	5.98294	6.12194	5.83759
ASAH2	5.33314	4.77716	5.24773	4.76944	4.92322	4.86019
ASAH2B	3.88019	3.98643	2.95149	4.00256	4.04946	4.5537
ASAM	2.65603	3.6499	2.65304	3.5667	2.44414	2.8993
ASAP1	8.89126	8.82432	9.18053	9.49803	9.62864	9.75803
ASAP3	8.492	8.61412	8.70542	6.86631	6.681	6.6715
ASB1	8.4687	8.19123	8.36969	8.37898	8.24543	8.35566
ASB10	4.28552	3.75669	3.90951	4.5422	4.30145	2.9269
ASB11	4.17849	3.86122	3.0323	3.19223	4.07366	3.08208
ASB12	2.98261	2.23073	3.26408	3.68458	3.08003	2.4905
ASB13	6.98597	6.73484	6.70541	5.38069	5.06463	4.19333
ASB14	2.94354	2.59722	2.46788	2.67001	2.27728	3.2694
ASB15	2.73779	3.19834	3.17271	3.69183	2.39554	3.08419
ASB16	3.78761	4.31383	4.50207	4.0544	4.52088	4.32507
ASB17	4.52682	4.20387	4.9846	5.17149	5.21032	4.7843
ASB2	4.78632	3.87378	4.56195	7.05916	6.34265	6.44315
ASB3	7.89936	8.05126	8.1027	8.12072	8.21232	8.43891
ASB4	5.83035	5.19729	4.45813	4.61571	5.07322	3.80319
ASB5	4.37999	3.35205	4.32729	4.67041	4.27481	4.38473
ASB6	3.85213	3.74691	3.61078	3.63846	3.9316	3.10712
ASB7	5.45888	5.22253	5.30441	5.26239	4.35853	4.58962
ASB8	6.9646	6.88018	6.65321	6.41199	6.55223	6.20299
ASB9	7.93884	7.82533	7.63549	6.08644	5.8513	5.3483
ASCC1	9.21546	9.38229	9.18121	9.72238	10.2463	9.71462
ASCC2	10.4274	10.0243	10.2959	10.3411	10.1603	10.0614
ASCC3	7.10054	7.15034	7.03135	8.19071	7.72226	7.93086
ASCL1	5.17947	3.19834	3.61287	3.89574	3.78586	3.24171
ASCL2	3.64985	4.27971	3.04289	3.5667	4.16489	3.55911
ASCL3	4.05146	5.07796	3.85633	4.7587	4.64154	3.29702
ASCL4	2.19362	2.28998	2.37195	2.27741	2.51836	2.44827
ASF1A	9.72988	9.81685	9.73071	8.75066	8.0619	7.89708
ASF1B	8.33157	8.06226	8.04024	6.83015	5.75343	6.03815
ASGR1	13.5721	13.7007	13.6548	13.898	13.6698	13.4896
ASGR2	9.3668	9.3513	9.26725	9.39498	9.28108	9.05935
ASH1L	4.98286	4.62177	4.7663	5.26787	4.81633	4.74156
ASH2L	10.329	10.2503	10.205	9.52579	9.37816	8.99695
ASIP	3.96442	3.47313	3.55498	5.61157	5.12867	5.07931
ASL	4.31691	4.64796	4.10535	3.92818	3.80106	3.78283
ASMT	3.12641	3.06678	3.11163	3.06405	2.38751	2.66423
ASMTL	6.13147	6.49365	6.23494	6.73777	6.31223	6.39561
ASNA1	6.09504	5.61666	6.18381	7.07721	6.37077	5.9033
ASNS	10.863	11.116	11.2631	13.4924	12.9511	12.5194
ASPA	3.48827	5.19924	4.11847	5.08778	2.67984	4.73615
ASPH	7.60356	7.35861	7.22382	8.19868	8.51306	8.35428
ASPHD1	6.14693	6.41877	6.33092	6.3861	6.99484	7.00784
ASPM	9.909	10.0956	10.3061	7.0642	6.06215	6.96235
ASPRV1	4.02997	3.52536	4.18437	3.7063	4.0272	3.7407
ASPSCR1	10.5779	10.5372	10.2242	9.50473	9.30429	9.07217
ASRGL1	7.06341	6.84374	6.94163	4.41564	4.78067	4.69777
ASS1	7.97045	8.31439	7.95046	7.9036	8.11842	7.93002
ASTE1	7.1886	6.89361	6.58013	6.23354	6.29455	6.00189
ASTL	4.55237	3.25235	2.90599	3.7063	3.34975	3.38854
ASTN1	3.30867	2.78392	3.62383	3.9128	3.02177	2.75683
ASTN2	6.34782	5.65862	5.63771	5.38444	6.03311	3.65956
ASXL1	8.83816	8.79854	8.79686	8.94298	8.58684	8.4499
ASXL2	9.54263	9.73575	9.96239	9.85391	9.74181	9.56632
ASXL3	3.71639	3.19834	3.01238	3.54424	3.33193	3.35205
ASZ1	3.71074	2.9489	3.23061	3.58627	3.19556	3.47355
ATAD1	8.45786	8.8057	9.05623	9.49091	9.63706	9.79155
ATAD2	10.1905	10.3832	10.4164	7.96844	7.02734	7.81239
ATAD3A	8.91686	9.0204	9.09567	8.20458	7.40979	7.72395
ATAD5	4.94601	5.175	4.41923	3.22102	4.12941	5.26751
ATCAY	2.95655	3.20606	3.16508	2.49332	2.98085	3.3429
ATE1	6.27465	5.78408	5.57623	6.16345	5.63752	6.08991
ATF1	7.74761	8.07613	8.02772	7.77068	7.13142	7.52555
ATF2	7.86265	7.60262	7.68732	9.17149	8.76621	8.80018
ATF3	4.04054	3.14359	2.45802	3.36163	2.72353	3.4506
ATF4	9.75069	9.60815	9.54882	10.3989	10.3041	10.2928
ATF5	9.09223	8.85886	8.77063	8.63549	8.87902	8.99914
ATF6	9.50982	9.74804	9.91771	10.6692	10.5851	10.5125
ATF7	5.15279	5.55486	5.07121	5.47134	6.03678	5.19896
ATF7IP	5.40912	5.82784	4.82246	5.50617	5.0559	4.94064
ATF7IP2	7.39135	7.15041	7.46264	6.87892	6.63519	6.70683
ATG10	6.94109	7.27734	7.1687	6.27892	7.28424	6.67305
ATG12	5.30117	5.65052	5.42844	6.67848	6.97298	7.06442
ATG16L1	9.60711	9.06608	9.29852	9.93841	9.54774	9.32168
ATG16L2	5.07316	4.70656	5.04905	5.5318	5.8877	6.29217
ATG2A	7.0079	7.23214	7.41274	8.5393	8.77013	9.16008
ATG2B	5.60715	5.447	5.48888	3.96299	4.61915	5.23964
ATG3	9.50022	9.46112	9.19226	8.98091	8.78358	9.27916
ATG4A	4.26122	3.9007	3.77478	4.94755	4.35374	3.72377
ATG4B	4.09389	4.14373	4.47142	3.94967	4.31465	4.31158
ATG4C	7.73078	8.08694	8.05068	6.45075	6.54235	6.69004
ATG4D	5.918	6.10161	6.33936	6.46748	6.48506	6.12172
ATG5	6.90697	6.8368	6.91154	7.76263	7.8523	7.91502
ATG7	7.71321	7.43457	7.72687	7.15483	7.44044	6.4175
ATG9A	8.44048	8.69825	8.52286	9.01812	9.12996	9.36443
ATG9B	3.3348	2.7528	3.45202	2.73046	2.10533	2.89012
ATHL1	5.20572	4.85649	5.11465	5.48886	5.11606	4.3518
ATIC	12.578	12.5266	12.6333	11.9867	11.6581	11.868
ATL2	8.5787	8.52874	8.74759	7.79822	7.65097	7.75305
ATL3	4.10961	4.19197	3.5477	3.3069	3.48206	3.57675
ATM	5.46322	5.60788	5.43439	5.06962	5.01667	4.90129
ATMIN	7.10065	6.84374	6.6674	5.61692	5.95306	6.16401
ATN1	4.99807	4.7154	4.68326	4.78395	5.01072	5.22305
ATOH1	3.21137	2.67811	3.39236	4.22161	3.29619	3.04709
ATOH7	5.05105	4.22748	4.99616	5.45955	5.45688	5.6904
ATOH8	5.25976	3.61364	4.3493	4.66086	4.38577	5.153
ATOX1	10.3037	10.199	10.0251	8.37491	8.13824	8.11803
ATP10A	4.30954	5.129	4.82246	4.7857	5.33657	4.09107
ATP10B	3.88588	3.9406	3.14218	3.99601	3.88169	4.12811
ATP10D	3.79933	3.34441	3.91609	3.0405	3.99721	3.36119
ATP11A	3.89487	4.06352	3.95011	4.46926	4.35642	3.68431
ATP11B	5.76043	5.67099	5.48888	6.38023	5.63372	5.32944
ATP11C	6.41617	6.92053	6.90454	5.97776	6.05312	5.57248
ATP12A	4.9324	4.60239	4.84359	4.06081	4.10787	4.5477
ATP13A2	6.90697	6.62656	6.85055	6.87091	7.21297	6.79373
ATP13A3	4.73076	4.62108	4.73863	5.18925	3.72344	5.104
ATP13A4	4.58174	4.38046	3.98104	4.74961	4.32776	3.86499
ATP13A5	2.55121	1.91931	2.39227	2.83775	1.78285	3.08419
ATP1A1	11.0401	10.6982	10.877	11.1791	11.0661	11.1359
ATP1A2	3.05445	2.10369	3.10399	2.40097	3.05295	2.55911
ATP1A3	4.40751	4.22748	5.1039	4.91473	5.02942	4.13545
ATP1A4	3.46872	2.81223	3.25003	3.1848	3.17143	3.48907
ATP1B1	11.5624	11.665	11.599	10.9819	11.0193	11.2366
ATP1B2	4.70258	4.18599	4.01294	3.29133	3.91297	5.44996
ATP1B3	8.01494	7.92196	8.0698	7.64423	7.23881	7.49678
ATP1B4	3.08061	3.20606	2.86069	3.66274	3.22438	3.35205
ATP2A1	3.60539	3.80073	3.31985	3.59912	3.79947	3.90595
ATP2A2	9.83296	9.68865	9.75463	10.9739	10.6091	10.433
ATP2A3	5.25416	4.05055	4.59602	5.23411	4.64709	4.00758
ATP2B1	5.63931	5.21551	5.30472	5.42607	5.29224	5.57273
ATP2B2	3.44541	3.39642	3.81952	3.46813	3.69542	3.61463
ATP2B3	4.0505	3.77787	3.74922	4.23659	4.13989	4.05053
ATP2B4	5.51149	5.79336	5.99033	5.53385	4.559	5.29934
ATP2C1	7.44123	7.5852	7.93524	7.67085	7.71479	7.52042
ATP2C2	4.26122	3.07452	4.18437	5.08404	3.66204	4.44902
ATP4B	3.87001	3.61652	3.60681	3.87284	4.13111	3.6227
ATP5A1	13.2903	13.4229	13.4425	12.8453	12.8299	12.9166
ATP5B	14.2294	14.1973	14.0195	14.0786	13.9438	13.8474
ATP5C1	11.756	11.9456	11.8079	11.1416	10.836	11.3861
ATP5D	10.3227	9.9093	9.84231	9.28678	8.97115	9.08955
ATP5EP2	14.3699	14.2992	14.2258	13.9581	13.9501	14.1466
ATP5F1	11.701	11.6361	11.5909	11.0627	11.0452	11.2573
ATP5G1	10.0684	9.84466	9.86226	8.38861	8.07253	7.84545
ATP5G2	6.62256	6.69247	6.78844	6.89916	6.86677	6.10156
ATP5G3	7.85829	7.80822	8.14274	6.01631	6.19549	6.00189
ATP5H	12.8858	12.9303	12.7855	12.3203	12.3342	12.5262
ATP5I	8.697	8.58693	8.85101	8.41883	8.14004	8.25838
ATP5J	11.2717	11.261	10.9806	10.2607	9.99391	9.82566
ATP5L	12.4326	12.5071	12.4083	12.0604	12.0667	11.9872
ATP5O	12.2306	12.3732	12.1919	11.68	11.5711	11.6173
ATP5S	8.42857	8.66959	8.56164	8.9615	8.85739	8.97264
ATP5SL	9.46816	9.43038	9.32683	9.05211	9.08406	8.91998
ATP6AP1	11.5436	11.4324	11.4098	11.3899	11.324	11.1546
ATP6AP1L	5.43686	5.5047	4.90951	3.92957	5.0383	3.96871
ATP6AP2	11.44	11.5197	11.4923	11.6204	11.6279	11.4398
ATP6V0A1	9.55271	9.53963	9.42585	9.1335	9.39256	9.09154
ATP6V0A2	7.72016	7.15972	7.0786	7.28748	6.95565	6.71741
ATP6V0A4	3.87423	4.21258	3.83532	3.69512	3.40704	4.42779
ATP6V0B	11.1488	10.8159	10.7261	10.5711	10.4065	10.2913
ATP6V0C	8.72795	8.5844	8.60871	8.34774	7.84532	7.95466
ATP6V0D1	9.16558	8.25622	8.4154	8.66474	7.8523	7.72546
ATP6V0D2	5.47391	5.5047	5.05647	6.35922	6.21625	5.98714
ATP6V0E1	10.6326	10.6735	10.9058	9.58117	9.74688	9.92657
ATP6V0E2	12.6104	12.458	12.3232	10.6501	9.80586	10.0742
ATP6V1A	11.628	11.4726	11.6636	11.0147	10.8969	11.2774
ATP6V1B1	5.24854	4.97875	4.74865	5.60351	5.17815	5.23158
ATP6V1B2	10.8031	10.6679	10.7288	10.938	11.1185	11.1616
ATP6V1C1	7.45326	7.37997	7.54741	6.75912	6.45063	6.9934
ATP6V1C2	2.60022	2.63381	2.69691	2.61029	2.04116	1.95659
ATP6V1D	10.2233	9.77048	10.1302	10.5675	10.6204	10.6277
ATP6V1E1	10.9439	10.6567	10.7798	10.871	10.8482	10.399
ATP6V1E2	5.50533	5.67099	5.574	4.60741	5.48389	4.22878
ATP6V1G1	11.7984	11.8619	11.7596	12.017	11.51	11.9343
ATP6V1G2	4.06785	3.95831	3.37908	4.568	3.76344	3.44036
ATP6V1G3	4.10438	5.18544	5.13242	4.67991	5.31435	4.55968
ATP6V1H	5.45179	6.01917	5.63424	6.81352	6.16166	6.21576
ATP7A	4.77139	4.54801	5.32849	5.79571	5.09055	3.89731
ATP7B	7.2932	7.72484	7.64016	7.03436	6.91244	6.74528
ATP8A1	4.55237	5.04428	4.94945	4.77225	5.76463	5.09256
ATP8A2	4.74495	4.14373	3.96817	4.92711	4.80113	3.94511
ATP8B1	5.13173	4.35296	5.20836	5.32045	5.33657	6.14635
ATP8B2	6.80083	6.9235	6.86639	6.00708	6.22765	5.9214
ATP8B3	3.36061	3.53278	2.48879	2.70015	2.6282	2.68199
ATP8B4	5.26813	4.743	5.56058	5.08778	5.53655	4.50514
ATP9A	4.53668	4.53996	4.09376	4.10673	3.73623	2.82524
ATP9B	5.22298	5.82784	5.70453	5.03464	5.0383	4.48661
ATPAF1	10.0177	10.1799	9.9042	9.53037	9.44542	9.13958
ATPAF2	6.01172	5.51318	5.86501	4.9877	4.51494	4.53563
ATPBD1B	8.07055	8.05377	8.10223	8.26024	8.10762	8.32116
ATPBD3	6.18468	6.42464	5.73849	7.10388	6.27685	6.5949
ATPBD4	5.46657	5.06308	4.83517	4.82543	5.24575	5.30264
ATPGD1	4.83761	4.59751	5.83154	5.3838	4.74426	5.11874
ATPIF1	9.09639	9.22156	9.04916	8.03236	7.58921	7.62463
ATR	3.53429	3.98017	4.72667	3.40843	3.29019	3.55212
ATRIP	6.46592	6.61986	6.25686	4.69407	4.5268	3.8731
ATRN	7.50356	7.34457	7.41798	7.67887	7.99807	7.44892
ATRNL1	4.42113	5.04806	4.77506	3.11903	4.33429	4.49281
ATRX	4.39158	5.41216	5.1368	4.77652	4.58003	5.05999
ATXN1	8.27823	8.14826	8.33838	8.79543	9.21395	8.29246
ATXN10	6.27782	6.09011	6.34736	5.59269	5.86179	5.87161
ATXN2	9.91822	9.68132	9.64715	9.96961	9.78259	9.74041
ATXN2L	4.30841	4.40011	4.37714	5.01837	5.17022	4.46476
ATXN3	3.01523	3.33677	2.72637	4.60247	4.01973	3.88119
ATXN3L	3.43113	3.85344	4.04444	3.66274	4.0934	4.04587
ATXN7	3.45659	3.42798	3.82261	4.16107	2.98985	3.03782
ATXN7L1	3.46929	3.73558	3.63438	3.50658	2.47694	2.62891
ATXN7L2	5.68784	4.82665	5.22846	6.44462	5.58433	5.8474
ATXN7L3	8.82159	8.69022	8.59867	8.34242	8.37358	8.46668
AUP1	6.9071	7.19143	6.6457	7.43904	6.76516	7.27231
AURKA	11.819	11.7221	11.9241	9.35784	8.42552	9.02785
AURKAIP1	12.362	12.3815	12.2316	11.6544	11.5823	11.4178
AURKB	9.99808	9.39778	9.86006	7.07621	6.01805	7.27109
AURKC	2.47981	2.31345	2.41091	2.46663	2.70987	2.83552
AUTS2	5.27922	5.22651	4.01294	5.06142	5.0991	5.61013
AVEN	8.04097	8.25448	8.40227	7.51083	7.64169	8.41434
AVIL	4.66716	4.84376	4.66235	5.51191	5.45688	5.80896
AVL9	6.74009	6.80518	7.09784	7.29865	7.47308	7.26282
AVP	5.31744	5.05183	4.94945	4.32086	4.93331	5.33323
AVPI1	10.8112	11.0185	11.0962	10.1417	9.83472	9.46088
AVPR1A	2.45502	2.97403	2.23352	2.74568	2.01321	2.16025
AVPR1B	4.30954	4.05055	4.03189	3.64077	3.34975	3.96871
AVPR2	5.65347	5.81864	6.02796	6.45381	7.02021	6.99011
AWAT2	2.59406	3.34441	2.7932	2.73806	3.42945	3.20473
AXIN1	6.7553	6.6234	6.18662	7.65944	7.92495	7.85164
AXIN2	10.925	10.8408	11.0241	9.69818	9.95414	8.73951
AXL	6.84112	5.96156	6.90391	10.3561	10.4283	9.98994
AXUD1	8.70646	8.1412	8.32616	11.9513	11.6241	11.4161
AYP1P1	8.31083	8.66387	8.44811	7.96034	7.46433	7.61683
AZGP1	8.46488	8.59462	8.59052	9.46285	9.43491	9.32168
AZI1	6.74273	6.94355	7.07239	6.7979	7.02096	6.8482
AZI2	7.27661	6.98224	7.54709	8.99607	8.81839	8.3576
AZIN1	9.14329	9.29148	9.12087	9.47942	9.34276	9.55507
AZU1	4.17147	3.35205	3.5477	3.77776	3.08906	5.08815
B2M	12.7215	12.5342	12.5643	12.7752	12.815	13.078
B3GALNT1	4.15342	4.48508	4.29384	5.05853	4.97738	4.38434
B3GALNT2	7.09901	7.09228	7.23801	6.75006	6.4643	6.72343
B3GALT1	3.52605	3.89399	4.04444	4.50092	3.77774	3.6811
B3GALT2	4.46587	4.59751	4.7575	4.79016	5.23795	3.99985
B3GALT3	3.60492	3.10193	4.15249	4.08667	3.44434	3.57175
B3GALT4	3.32834	2.03053	3.33222	3.58162	2.64535	2.14511
B3GALT5	3.61182	2.8406	3.40631	2.70797	4.16076	3.04327
B3GALT6	7.24145	7.68891	7.82097	7.0419	6.5863	6.51754
B3GALTL	6.67921	6.19415	6.16407	3.93628	4.49098	3.8487
B3GAT1	4.19243	4.11312	4.50802	4.74094	4.81735	4.54546
B3GAT2	3.15257	2.79051	2.34507	2.70015	3.10712	3.02855
B3GN-T6	5.60491	5.07796	5.74089	5.84019	5.8644	5.92406
B3GNT2	8.09378	7.70493	7.93583	7.21136	7.26423	6.92624
B3GNT3	6.35596	5.82784	6.01603	7.27275	7.28324	6.78225
B3GNT4	4.81215	4.55302	4.5422	5.25446	5.19029	5.153
B3GNT5	2.73146	3.5844	3.17271	3.5667	3.95924	2.52465
B3GNT6	9.50781	9.45847	9.74104	5.5954	5.51701	6.09668
B3GNT7	3.96995	4.57292	3.14218	4.02212	4.81128	3.88926
B3GNT8	5.80041	5.61138	5.10749	5.28779	5.87739	4.93581
B3GNT9	4.86269	4.53795	4.4455	5.40844	3.72861	4.06103
B3GNTL1	5.87732	5.9968	6.14407	6.2049	6.01097	6.4138
B4GALNT1	7.57039	7.22683	7.17143	5.01134	5.02051	4.20758
B4GALNT2	2.75048	2.70787	3.02	2.46464	1.97191	3.54141
B4GALNT3	4.14589	4.18599	4.03189	5.16081	4.54447	4.77371
B4GALNT4	6.27782	6.57343	6.52035	6.04677	5.83542	6.49316
B4GALT1	7.84026	7.81533	7.80756	7.68412	7.36726	7.8258
B4GALT2	5.42032	4.75499	5.00635	5.37927	5.19425	5.0213
B4GALT3	9.67021	9.66648	9.70087	9.97001	9.89044	9.70203
B4GALT4	8.6409	8.74679	8.68034	9.04931	9.21839	8.7654
B4GALT5	10.5949	10.3604	10.5265	9.96082	9.86734	9.85875
B4GALT6	4.56501	4.90645	5.20498	2.92312	2.89118	3.7993
B4GALT7	8.92382	9.37228	9.19495	9.73115	10.0132	9.23456
B9D2	7.33546	7.53543	7.37376	7.30036	7.10468	5.98219
BAALC	3.91016	3.64959	3.62278	3.62618	3.76947	4.10806
BAAT	8.42518	7.90129	7.92399	6.90496	6.18921	5.39632
BACE1	3.86877	3.96033	3.82261	3.26013	4.21365	3.29702
BACE2	4.04074	4.34741	4.61999	5.31397	5.09055	4.56564
BACH1	4.20579	4.35473	4.59958	4.69387	4.74585	4.2898
BACH2	5.00819	4.24291	5.0679	5.13224	4.7009	4.96581
BAD	5.65523	5.64363	4.72723	5.16474	4.93897	5.2192
BAG1	3.71039	4.06947	4.56195	3.47626	3.78586	2.85349
BAG3	9.90278	9.20365	9.38635	9.89961	9.90315	9.44586
BAG4	7.60427	7.89739	8.13108	6.76618	6.31398	7.15534
BAG5	5.47033	5.25921	5.35516	5.81333	5.46658	4.95455
BAGE	4.89092	5.21293	5.14649	5.52897	5.63675	5.45347
BAGE4	3.65595	4.52276	5.11822	4.57258	4.13655	3.13058
BAHD1	5.08255	6.03123	6.21381	5.52614	5.46028	5.48128
BAI1	3.87332	4.08649	4.12873	4.32802	4.73151	4.47393
BAI2	2.4079	1.94804	2.98952	2.60288	2.15644	2.43152
BAI3	4.61883	3.79158	3.90951	4.67991	3.92073	4.20758
BAIAP2	5.90896	6.41722	6.28431	6.5836	6.34614	6.45745
BAIAP2L1	9.85619	9.53676	9.84956	11.4767	11.5656	11.4357
BAIAP2L2	9.26202	9.23449	9.09278	10.5018	10.5551	10.8127
BAIAP3	3.60691	4.6927	4.62949	4.93122	5.25352	5.29101
BAK1	6.81154	6.45803	6.91479	7.62726	7.16524	6.92493
BAMBI	11.2441	11.1285	11.2381	9.35082	8.88428	9.11475
BANF1	8.01513	7.61827	7.56451	6.50924	5.99431	6.20299
BANF2	4.63508	4.93897	5.03411	4.25128	4.14367	4.59518
BANK1	4.57339	4.01869	4.98846	4.38822	4.75995	3.79099
BANP	8.91043	8.83242	8.98463	7.90213	7.56825	7.61953
BAP1	7.62718	7.33194	7.42652	7.32829	7.10693	7.21222
BAPX1	4.24651	4.80502	5.2516	4.44269	4.13655	4.04587
BARHL1	2.84	2.87418	2.71162	2.87646	3.17031	3.7407
BARHL2	2.76319	3.29848	3.91609	4.95566	4.44833	3.49687
BARX1	3.96442	3.33677	3.24889	5.01524	3.95924	3.02855
BARX2	2.88516	2.50357	3.39236	2.89976	2.51836	3.09346
BASP1	5.26813	5.11095	4.64364	5.09523	4.37302	5.49841
BAT1	9.3487	9.16842	9.04147	8.5461	8.30147	8.69629
BAT2	8.10404	7.8306	7.70314	8.57834	7.9917	8.19133
BAT2D1	9.63668	9.62188	10.0029	9.63586	9.47997	8.93016
BAT3	8.94749	8.67824	8.49982	9.50493	9.50456	8.77782
BAT4	5.51249	4.68341	5.60572	6.10201	5.56857	4.8967
BATF	6.62477	5.45872	5.66224	5.01914	3.88169	4.96457
BATF2	4.53538	4.752	4.99231	4.77675	3.21537	4.2428
BATF3	3.08061	3.70012	3.11163	3.39976	2.53507	3.51473
BAX	7.01831	7.17174	7.30995	7.01615	7.17169	7.17087
BAZ1A	8.375	8.57507	8.86508	8.56766	8.02006	8.34045
BAZ1B	6.02189	6.7547	6.39879	6.09697	5.7828	5.95622
BAZ2A	4.59005	4.76541	5.01903	4.88547	4.72843	4.93097
BAZ2B	6.25472	6.29306	6.51181	6.36896	6.42366	6.45762
BBC3	6.9771	6.89918	6.89954	7.34248	7.55613	7.80529
BBOX1	3.71639	3.20606	2.76341	2.87646	2.69717	2.59387
BBS1	6.72853	6.62656	6.87414	7.15955	7.26221	7.25138
BBS10	6.50697	6.25049	6.62045	5.20658	5.69621	4.82602
BBS2	9.27516	9.35062	9.59203	8.88673	9.52768	9.28735
BBS4	5.95762	6.16882	6.07473	6.95999	7.34837	7.25451
BBS5	4.71849	4.67123	4.20537	4.48787	3.71793	4.58051
BBS7	5.94533	6.02435	5.97709	6.11106	6.6499	6.16082
BBS9	5.82389	5.66335	6.26194	5.45659	5.64582	4.8105
BBX	8.3126	8.77867	9.14036	9.45035	9.6253	9.74915
BCAM	5.18106	4.0911	4.71389	4.26491	3.94595	4.14493
BCAN	4.87483	4.44615	4.53849	4.52691	4.40992	5.10276
BCAP29	5.97808	5.90213	5.72482	5.81843	6.00439	5.59702
BCAP31	11.2791	11.3571	11.1985	10.9173	10.8661	10.6496
BCAR1	7.62319	7.02156	7.17597	8.56876	8.26373	8.38982
BCAR3	7.76992	7.21258	7.328	7.1029	7.82109	7.75453
BCAS1	4.5859	3.77069	3.60567	4.07993	2.41975	3.36119
BCAS2	7.4413	7.62637	7.50512	7.82107	7.61188	9.0506
BCAS4	7.94387	7.9294	7.94864	6.56266	6.76143	6.45941
BCAT1	9.84558	9.91599	9.98603	9.85901	9.30491	9.01619
BCAT2	6.00828	6.52978	5.75282	5.83788	5.92074	5.60696
BCCIP	9.44909	9.11125	9.23965	7.94546	8.07112	8.29811
BCDIN3D	6.82344	6.66616	6.44613	5.74989	6.51735	5.72018
BCHE	4.80481	4.43437	4.47656	4.03508	4.44833	5.01142
BCKDHA	7.4413	7.72644	7.6169	9.41398	9.66793	8.52803
BCKDHB	6.96815	6.89868	6.64508	5.96031	6.01996	5.92197
BCKDK	10.8894	10.9336	11.0395	12.4164	12.8233	12.0916
BCL10	5.73496	5.93793	6.07764	6.98911	6.73943	6.74343
BCL11A	4.33895	4.03936	4.10263	3.98172	3.65759	4.18909
BCL11B	3.63354	3.30188	3.0333	3.36002	3.14396	2.92483
BCL2	4.71228	4.91216	4.60834	4.81466	4.32959	4.69065
BCL2A1	6.20589	5.25664	6.14772	6.172	5.92826	5.72018
BCL2L1	11.0987	11.0142	11.0024	11.4185	11.2244	11.5046
BCL2L10	4.36609	4.06947	4.59602	4.25716	4.71779	4.0761
BCL2L11	3.80938	4.64087	4.43934	4.35966	4.31992	3.97376
BCL2L12	8.154	7.63491	7.45117	7.30682	7.08024	7.14098
BCL2L14	4.4838	3.78213	4.39304	4.66336	4.14327	4.07279
BCL2L15	2.63995	2.375	2.56081	1.82076	2.90249	3.08458
BCL2L2	9.46179	9.78127	9.88167	11.269	11.4203	11.3687
BCL3	8.30444	8.06325	8.17762	8.51181	8.6481	8.412
BCL6	6.47311	6.91481	6.71805	7.02206	7.19204	7.47094
BCL6B	5.82971	5.44112	5.41666	5.85168	5.6845	5.71427
BCL7A	4.721	4.70597	5.027	4.14029	5.02087	4.48165
BCL7B	6.25617	6.29641	5.96323	6.82897	5.98471	6.10584
BCL7C	5.46558	5.52254	5.31777	5.16762	6.14163	5.32543
BCL8	3.84003	3.79158	3.42226	5.03078	5.34756	4.21467
BCL9	7.24071	6.87906	6.96903	6.33128	6.14228	6.48964
BCL9L	5.57776	6.21376	5.77874	5.06521	5.35485	5.16567
BCLAF1	9.69029	9.76449	9.77943	9.80754	9.52157	9.96039
BCMO1	3.77584	3.54758	3.22607	4.50613	3.22438	3.20473
BCOR	5.91643	6.0465	5.71851	5.14129	5.71674	5.98317
BCORL1	4.98617	5.7718	5.11822	5.01914	5.42592	5.27538
BCORL2	4.60655	3.64267	4.22534	3.73506	3.30514	4.29117
BCR	4.60988	4.54138	4.59802	4.36609	3.74256	4.17677
BCS1L	8.51125	8.10445	8.31424	6.22286	5.9506	6.51235
BCYRN1	9.58706	9.25708	9.83654	8.96802	8.85976	8.90341
BDH1	5.59639	5.11001	5.0619	5.91933	5.28288	5.34765
BDH2	3.95334	3.71435	3.09635	3.55174	3.16129	2.52465
BDKRB1	2.38459	3.30615	3.38487	2.68505	3.70378	3.13985
BDKRB2	4.52682	4.38592	4.60565	4.0989	4.21365	4.54167
BDNF	4.1312	4.16641	4.17116	4.27003	4.36639	4.13485
BDP1	5.29844	4.94299	5.05647	5.30421	4.59649	5.16987
BEAN	3.981	3.86461	4.1465	4.24341	4.70493	4.64515
BECN1	9.44332	9.36361	9.27178	9.47392	9.29975	9.50789
BECN1L1	3.56354	3.82609	2.92114	4.72206	4.15076	4.41069
BEGAIN	5.68996	5.0405	5.16738	5.77658	4.53271	3.62055
BEND3	5.86414	4.56796	5.31908	4.4957	4.17893	3.92927
BEND4	4.72221	4.5009	4.53556	4.82027	4.7587	4.71538
BEND6	2.40205	2.16641	2.36521	2.34542	2.23132	2.02011
BEST1	4.49223	4.00583	3.58402	4.99166	5.60304	4.73072
BEST2	4.18668	2.69297	3.77478	4.56755	2.51004	3.18621
BEST4	6.42629	6.47889	6.37581	7.69848	7.13252	7.24825
BET1	8.10199	8.21651	8.13575	9.20621	9.11911	8.99508
BEX1	7.54476	7.5631	7.54428	6.18854	6.23469	6.26372
BEX5	3.62537	5.01761	4.49191	4.00256	4.08613	4.31833
BEXL1	4.11218	4.92314	4.17502	4.7136	5.28251	5.19508
BFAR	9.6841	10.2348	10.2523	9.82798	10.3292	9.9411
BFSP1	3.8573	3.98643	4.48169	3.95634	3.73685	3.32457
BFSP2	5.17653	4.86911	4.22534	5.34291	4.75474	4.48661
BGLAP	5.60491	5.64794	5.4747	4.77225	5.32919	4.82086
BHLHA15	4.52682	3.46563	3.22607	5.08029	4.12941	4.58342
BHLHB2	9.30855	9.54142	9.99224	12.5629	12.8726	12.7127
BHLHB3	2.52088	2.86653	3.27168	2.78389	4.15076	4.01528
BHLHB4	3.04791	3.71435	2.69691	3.55174	4.22053	3.77431
BHLHB9	5.98927	5.72836	5.31908	5.42667	5.35485	5.44292
BHLHE22	4.18162	4.31383	4.84359	4.80788	4.25461	4.03826
BHMT	6.09504	5.65566	6.54567	4.9877	5.31435	5.37434
BHMT2	6.48472	6.33116	6.41749	6.03668	5.34391	5.58134
BICC1	3.53858	4.49718	3.30955	3.53673	2.93593	3.83232
BICD1	4.48786	4.92685	4.71282	4.56251	4.55032	4.8363
BICD2	3.39275	4.55801	4.4868	3.44577	4.0934	4.29117
BID	8.55706	8.35465	8.37721	7.40425	7.17812	7.42535
BIK	7.5757	6.88018	7.10165	7.7564	7.13802	7.63537
BIN1	6.44048	5.86408	5.97353	6.56266	6.11825	5.81728
BIN2	2.94354	2.73778	2.70426	2.71528	2.60259	2.00584
BIN3	4.67509	4.58771	4.23113	5.36192	4.72843	5.45698
BIRC1	4.62291	5.19236	4.71282	5.01524	4.91436	4.49899
BIRC2	7.90594	7.68116	7.94011	8.39752	7.84287	7.64734
BIRC3	6.67412	5.70034	6.17641	8.26772	7.31473	7.30688
BIRC5	6.51431	7.05286	6.9554	4.23352	3.78586	4.40423
BIRC6	8.21264	7.82592	8.0984	8.30533	8.29421	8.09372
BIRC7	3.30893	2.85127	3.48164	9.1481	9.86551	9.57178
BIRC8	4.16127	2.91248	3.21846	2.33169	2.6885	2.62891
BIVM	8.69511	8.81401	8.61048	7.86572	7.6339	7.75895
BLCAP	9.76173	9.15496	9.29036	9.58838	9.18116	9.23244
BLID	4.68693	4.58279	3.90292	4.79461	4.2815	4.27057
BLK	2.61874	3.25235	2.70426	2.70771	2.26957	2.63772
BLM	6.67593	6.26766	6.54288	3.39206	2.67984	3.67251
BLMH	8.98506	9.06906	9.36559	8.60806	8.39817	8.43061
BLOC1S2	5.56579	5.5665	5.34563	6.55814	6.86045	6.4789
BLOC1S3	3.82845	2.61182	2.41956	2.41501	2.61965	2.4905
BLR1	2.84644	2.52499	2.83062	2.60288	2.82887	3.46097
BLVRA	10.8949	11.0046	10.9367	10.2326	10.1918	9.93671
BLVRB	6.55047	6.50238	6.76785	8.60737	8.71429	8.17818
BMF	3.58178	3.52493	4.08399	3.10185	3.3801	3.12152
BMI1	10.6107	10.4038	10.4858	9.94747	9.83012	9.83588
BMP1	5.1458	5.2651	4.84524	4.97389	5.3376	5.05574
BMP10	2.8787	3.47313	4.78811	3.55923	3.9362	4.2358
BMP15	3.47562	3.01263	4.16658	3.15829	3.55144	3.38854
BMP2	3.72836	4.174	3.96817	2.74568	3.47332	2.37357
BMP2K	5.81887	5.39683	5.11058	5.1016	5.72871	5.55854
BMP2KL	4.13041	4.48166	4.52224	4.00256	5.26895	5.5454
BMP3	4.60655	3.70012	4.29946	4.5422	3.75326	4.46163
BMP4	8.45121	7.72113	8.17756	4.70172	4.6737	4.71525
BMP5	5.74414	5.30883	5.12178	4.87278	5.81668	5.76378
BMP6	4.51392	3.88054	3.36986	7.39627	7.49816	7.032
BMP7	2.95004	3.9007	2.50983	3.85461	3.43825	3.42485
BMP8A	2.95004	3.15967	2.39907	3.94298	2.6885	3.30621
BMPER	2.96957	2.48937	2.39227	3.29133	3.38528	2.89012
BMPR1A	8.48417	8.58841	8.50127	6.80754	6.99497	6.77212
BMPR1B	3.69233	4.72943	4.03189	4.7587	4.69633	4.70882
BMPR2	7.21677	6.86889	6.99079	4.40471	4.7858	4.86677
BMS1	7.20956	7.06065	6.9837	7.18148	7.06912	7.22031
BMX	5.40194	5.09957	4.94411	5.24433	5.26512	5.47601
BNC1	4.30605	4.57594	4.43198	4.30208	4.54593	4.06916
BNC2	3.64985	3.30615	3.86972	3.36119	3.81009	3.05636
BNIP1	6.64946	6.70598	5.99999	7.50416	7.35501	7.11002
BNIP2	9.03846	9.22851	9.2849	9.36051	8.88953	9.15029
BNIP3	12.3274	12.495	12.32	14.5635	14.3031	14.0912
BNIP3L	8.51745	9.33246	9.53874	12.413	12.2885	12.3436
BNIPL	3.83085	3.87044	3.83786	3.72958	3.95259	3.42082
BOAT	4.16071	4.84759	4.86423	4.83578	4.09815	5.64715
BOC	2.91756	3.17515	2.1388	2.76093	2.08374	1.90163
BOK	8.31542	8.36438	8.26515	8.3602	8.21389	8.1209
BOLA1	3.74029	4.29684	4.0879	3.52921	2.89118	3.47895
BOLA2	9.91279	9.74862	9.8673	9.53415	9.36515	9.22745
BOLA3	12.116	12.4447	12.2519	11.7627	11.7562	12.1202
BOLL	4.26464	3.08137	4.05562	4.2684	3.57669	3.93589
BOP1	10.9783	10.8195	10.8273	11.1401	10.8207	11.0824
BPESC1	4.62291	4.174	5.03786	4.37714	4.65263	4.8967
BPGM	4.0568	3.46563	3.48902	4.00256	4.13655	4.37818
BPHL	8.71773	8.59565	8.6765	7.37369	7.059	6.74724
BPI	5.20861	4.752	4.99999	5.25108	5.39434	5.38903
BPIL1	9.59348	9.44191	9.0336	10.0211	10.0137	9.40548
BPIL2	3.50089	3.05904	2.74856	2.98562	3.33193	2.98227
BPIL3	4.77139	4.13152	4.45591	4.0672	4.43598	4.04587
BPNT1	6.24009	6.50964	7.1007	5.88115	5.6845	6.6885
BPTF	5.59636	5.44846	5.4668	5.02793	5.65541	4.88525
BPY2	3.66063	3.98677	3.17269	3.65411	3.76546	4.58712
BRAF	4.51823	3.71435	4.54716	4.88125	4.61915	5.418
BRAP	3.32834	3.01263	3.46685	4.40471	2.47694	5.28322
BRCA1	6.33228	6.52917	6.26767	5.83036	5.39515	6.03235
BRCA2	4.47029	5.08903	4.27692	2.89976	2.97186	3.33374
BRCC3	8.14036	7.48142	8.07473	7.12332	6.99376	6.6257
BRD1	6.43534	6.48921	6.61646	6.74255	6.63674	6.32992
BRD2	10.9039	10.6881	10.9005	12.0656	12.0131	11.9097
BRD3	9.25209	9.02986	9.32129	8.9091	8.58885	8.89405
BRD4	4.98834	4.63957	4.67879	6.16339	6.08617	6.22645
BRD7	10.0818	10.1229	10.06	9.68182	9.16961	9.32218
BRD8	5.08442	5.61793	5.38782	4.7327	5.28184	4.99877
BRD9	6.59452	6.52356	6.49202	6.84619	6.19574	6.213
BRDG1	4.12522	3.11323	3.97462	2.95433	3.64521	4.15005
BRDT	2.49055	2.51518	2.45079	2.40116	2.79674	2.96136
BRE	6.66993	6.25198	6.54173	6.64045	6.19215	5.67867
BRF1	4.1191	3.89275	4.35945	4.47525	3.50456	3.7607
BRF2	6.92367	7.09616	6.88191	7.68149	7.73562	7.3057
BRI3	10.0547	10.0529	9.88973	10.1614	10.1575	10.5205
BRI3BP	8.60904	8.27399	8.57398	6.82634	6.61788	7.13911
BRIP1	5.32282	5.35313	4.3162	5.68485	5.55264	5.62276
BRIX1	11.2985	11.3498	11.1038	10.6157	9.86185	10.707
BRMS1	7.27878	6.36032	6.32322	6.18488	5.78951	5.8228
BRMS1L	8.83027	9.15169	9.47948	9.1224	8.7526	9.11158
BRP44	10.5723	10.3695	10.3886	9.12844	9.0832	8.98787
BRP44L	9.91332	10.3711	9.9988	8.86922	8.76371	8.91404
BRPF1	6.63492	6.27618	6.14772	6.68892	6.58951	7.19604
BRPF3	9.98137	9.71213	9.80384	11.663	11.5036	11.395
BRS3	4.04611	3.35205	2.70426	3.98285	3.06198	3.76594
BRSK2	4.68299	5.01761	4.44027	3.55174	4.65815	5.33701
BRUNOL4	3.67528	4.07103	4.06884	4.38718	4.49567	4.86302
BRUNOL5	4.14074	4.66937	4.23113	3.51413	4.92859	4.82602
BRUNOL6	4.68299	5.23997	4.75308	5.09894	5.14533	4.60104
BRWD1	5.49634	5.79902	5.87041	6.17722	5.67447	6.11624
BRWD2	7.79189	7.63575	7.38007	7.69131	7.4034	7.17418
BRWD3	4.79004	5.1254	5.15697	5.98521	6.71958	6.87846
BSCL2	8.48449	8.13364	8.17943	7.61768	7.48351	6.6637
BSDC1	9.60726	9.41758	9.53136	9.43794	9.56466	9.68274
BSG	8.62685	7.9006	7.82997	8.39147	7.78644	7.72984
BSN	5.39377	5.64277	5.16392	5.29766	2.80231	5.27538
BSND	4.72581	4.45553	2.86069	5.14647	4.69093	4.22878
BST1	3.16565	2.58267	2.43329	2.61029	2.56869	3.05636
BST2	10.5788	10.1136	10.2318	9.07233	8.74176	8.99851
BTAF1	8.83373	8.74896	9.15978	10.7482	10.6863	10.4274
BTBD1	8.33122	8.5668	8.4154	8.15523	7.84962	7.88026
BTBD10	8.41797	7.80882	8.0242	9.2126	9.02477	9.24222
BTBD11	4.99377	4.29607	4.44122	3.99463	4.08415	4.7123
BTBD12	7.25694	6.58173	6.76904	4.60741	5.35848	4.21467
BTBD15	7.11931	7.31369	7.48988	6.63459	6.93432	7.34538
BTBD16	8.28365	7.81887	8.06888	6.89143	6.45556	6.02856
BTBD3	6.46317	6.13164	6.53056	6.7481	7.08658	6.71546
BTBD6	5.73387	5.59009	5.43137	5.90122	5.70203	5.96724
BTBD7	7.053	7.16405	7.0724	7.38668	7.28538	6.40782
BTBD8	4.27182	4.26434	4.32358	4.27092	4.68745	3.99703
BTBD9	4.37074	5.33745	4.07556	5.18562	5.38009	5.54209
BTD	6.86532	6.41076	6.25346	5.35244	6.39105	5.31418
BTF3	13.3485	13.4773	13.1899	13.3884	13.4349	13.7219
BTF3L4	9.40466	9.40996	9.09399	9.13278	8.81461	8.87549
BTG1	9.45363	10.2057	10.1587	12.9633	13.1193	12.8007
BTG2	6.89761	6.57066	6.74002	7.59484	7.12367	7.30268
BTG3	9.38308	9.28361	9.71564	10.9842	10.8383	11.2413
BTG4	4.50094	4.73396	3.88968	3.44577	3.65363	4.82086
BTK	4.83399	3.85344	4.52224	3.58162	4.04946	3.37943
BTLA	3.24396	4.45026	4.04444	4.90642	3.98209	4.29117
BTN1A1	4.99607	4.78312	3.70525	3.90932	4.04946	4.27746
BTN2A1	4.94601	3.72852	4.69919	4.24538	4.29482	4.92125
BTN2A2	4.9595	3.1442	3.71927	4.68936	3.47332	4.64149
BTN2A3	4.58174	5.05933	3.56226	4.5165	4.87582	4.48661
BTN3A1	4.41814	4.88331	5.50068	4.6945	4.97669	4.49885
BTN3A2	6.71443	7.11638	6.82143	6.06122	6.16297	5.74498
BTNL2	3.23093	3.52536	3.72626	3.46865	4.0272	2.89012
BTNL3	4.33437	3.83765	4.64994	3.761	4.4997	4.72424
BTNL8	2.65782	3.31958	2.90634	3.13265	2.87152	3.46688
BTNL9	2.75048	2.7528	3.55498	2.60288	2.81115	2.21396
BTRC	5.31306	5.15946	5.31438	4.46486	4.98343	4.77849
BUB1B	8.53661	8.76374	8.72044	6.2494	5.74499	6.01892
BUB3	10.9733	10.96	10.9255	10.98	10.2686	10.5134
BUD13	8.17423	7.81355	7.98017	7.87495	7.68302	7.59475
BUD31	10.4953	10.3378	10.5158	11.2095	11.3967	11.4951
BVES	3.76809	3.94217	3.68524	4.18327	3.98825	3.8212
BYSL	9.49383	9.13686	9.43632	8.57869	7.9559	8.90408
BZRPL1	4.92213	5.03671	4.58635	5.27121	4.71779	4.95025
BZW1	5.04583	5.01906	4.94607	5.27784	4.40999	5.90098
BZW2	10.9473	10.8851	10.8961	10.764	10.6648	11.0645
C10ORF10	7.14092	9.28446	8.20502	6.18121	5.80587	5.34455
C10ORF104	6.83819	7.23831	7.37297	7.19307	6.99618	7.11919
C10ORF107	2.76956	3.4881	2.49579	2.38699	2.26187	2.84435
C10ORF108	5.79051	4.86492	5.19141	4.70345	5.63675	5.97971
C10ORF11	7.49333	7.66684	7.58992	5.51476	4.04206	5.21536
C10ORF110	4.08862	4.2216	3.21084	4.38822	4.68007	3.59432
C10ORF111	2.94354	2.7228	3.39985	3.52168	2.81115	2.62013
C10ORF113	2.4669	2.47522	3.07343	2.81462	1.82057	2.55047
C10ORF115	3.75811	4.08201	4.08174	3.71351	3.53419	3.64661
C10ORF116	4.04074	4.2098	3.88968	3.69907	4.44833	5.00215
C10ORF118	6.3668	5.99064	6.05542	7.32997	7.23985	6.99011
C10ORF119	6.14289	6.03323	5.59522	5.51761	4.65815	3.41579
C10ORF12	5.62274	5.8596	5.73609	6.13079	5.92074	6.33188
C10ORF120	3.72238	5.23661	4.38726	4.90642	5.02497	4.99283
C10ORF122	4.59005	4.97875	5.14999	4.61724	5.98711	5.60059
C10ORF125	7.48269	7.0041	6.8562	7.70883	7.40705	7.28951
C10ORF128	6.1647	6.00904	5.77171	5.96836	6.12703	5.5974
C10ORF129	4.9595	2.91248	3.74714	4.84711	4.56197	4.25673
C10ORF136	3.89157	4.73396	3.75407	4.65125	3.95158	4.50514
C10ORF137	8.157	7.89907	8.34607	7.87897	7.47482	7.95604
C10ORF141	3.09369	2.65591	2.67493	2.7533	3.04393	2.63772
C10ORF18	4.54389	4.12538	4.50207	4.07993	4.52088	4.0761
C10ORF2	8.48166	8.63938	8.51821	7.52773	6.544	7.15087
C10ORF21	4.97955	5.57393	5.87819	5.81694	5.81399	5.53212
C10ORF26	7.16769	6.67265	6.53025	6.42451	6.32743	5.83105
C10ORF27	4.5859	3.57706	3.90951	3.88892	4.62477	3.78266
C10ORF30	3.51349	2.52499	2.5028	3.8477	2.66256	4.37818
C10ORF31	4.47469	4.43968	4.68086	4.98373	4.9427	4.8516
C10ORF32	9.16538	9.0114	8.56577	9.2343	8.72093	8.83309
C10ORF33	2.84644	2.46817	2.96669	3.16614	2.82887	3.19547
C10ORF35	6.58925	5.80241	6.48298	6.94261	6.70486	6.98886
C10ORF37	4.90486	5.31524	5.53065	4.81668	4.7858	5.89806
C10ORF39	4.95614	4.66466	4.61044	5.11739	4.81128	4.7198
C10ORF4	3.81401	3.86948	3.57947	3.9206	4.03744	3.69356
C10ORF41	6.14446	6.21022	5.73369	5.07277	5.25739	4.69777
C10ORF46	6.12235	5.81633	5.69715	5.70011	4.97058	5.37803
C10ORF47	6.14603	6.52549	6.38673	6.64937	6.15952	5.8796
C10ORF51	5.81024	5.5216	5.70207	6.01014	5.60613	4.84652
C10ORF53	3.99193	4.2392	3.75407	3.19752	4.27481	5.35579
C10ORF55	3.40557	4.2392	3.96172	4.18548	3.41182	3.59432
C10ORF57	8.05203	8.26577	8.00797	6.9072	7.08316	6.47727
C10ORF58	10.0749	10.0609	10.0532	8.01197	7.79479	7.84326
C10ORF59	4.34809	4.01254	4.05407	4.74665	4.78554	4.60772
C10ORF6	9.68026	9.19822	9.59866	8.13039	8.51862	7.08447
C10ORF61	6.69993	6.73568	6.87687	5.65814	5.99866	5.92109
C10ORF62	3.23093	2.53215	2.74116	2.73806	2.04116	2.07811
C10ORF64	4.61883	4.82235	4.67625	5.01134	4.53271	4.91637
C10ORF65	7.71535	7.52897	7.40348	5.58453	5.1536	5.1907
C10ORF67	3.76403	4.02509	4.13663	4.53196	4.80621	5.12737
C10ORF68	6.04057	5.87966	5.26793	5.75721	5.61538	6.11946
C10ORF71	5.20572	4.19197	3.88304	4.30942	5.17409	4.49899
C10ORF72	4.20064	4.39361	4.535	3.10922	4.86898	4.39016
C10ORF73	4.06746	4.68806	4.66699	4.15492	5.40141	4.84652
C10ORF76	6.2022	6.27972	6.01369	6.14257	5.68204	6.23234
C10ORF78	7.81303	7.67857	7.56382	7.86977	8.18964	7.5029
C10ORF79	3.99193	4.34185	4.33833	4.1364	4.74951	5.00679
C10ORF81	3.56977	3.45059	2.95909	2.90754	3.24236	3.05636
C10ORF82	5.32282	6.50383	5.52514	4.72668	5.17409	5.52208
C10ORF85	3.95334	3.12097	4.31064	4.30942	3.67879	4.65289
C10ORF88	7.21677	7.2027	7.36822	6.96861	6.85244	6.75019
C10ORF90	2.36722	2.23073	3.30955	2.15267	2.52671	2.73563
C10ORF91	5.23155	5.26985	5.60048	4.74047	5.66081	4.25673
C10ORF92	4.26122	3.04356	3.24129	3.48385	3.20637	2.76264
C10ORF93	4.247	3.91751	4.40071	4.0018	3.73093	4.39362
C10ORF95	3.89157	3.04356	3.21084	3.5667	3.61135	3.79099
C10ORF96	3.79933	4.66466	2.98191	3.44577	3.09809	4.69222
C10ORF99	3.16565	3.30615	3.48164	3.81292	3.42064	3.62055
C11ORF1	2.76319	4.66466	3.35482	3.22885	5.0559	3.4339
C11ORF10	12.3471	12.4746	12.2121	12.445	12.5517	12.0815
C11ORF16	4.51823	3.83295	4.4868	4.55238	4.51494	4.39125
C11ORF17	6.90055	6.70091	6.9777	6.55842	6.00493	6.38596
C11ORF24	7.69164	7.55818	7.67132	7.50342	7.85766	6.92101
C11ORF30	4.7181	5.51036	4.87687	5.35876	4.24104	5.92663
C11ORF31	3.32187	3.88054	2.92872	3.5667	3.56864	3.79099
C11ORF34	4.25707	3.43056	4.37329	4.04791	4.25894	4.38077
C11ORF35	4.22675	3.97341	3.75407	4.15492	4.20675	2.4905
C11ORF36	3.39916	4.11923	3.28684	3.97625	3.34085	3.46097
C11ORF37	3.81684	2.91248	3.13454	3.34571	3.90518	4.5235
C11ORF39	3.34126	4.47646	3.38487	3.60389	3.76144	2.78072
C11ORF40	3.90855	3.57706	4.36022	4.27472	4.30806	4.91147
C11ORF41	3.39024	4.69329	4.64153	3.91463	4.28929	5.1295
C11ORF42	2.99565	2.93553	4.02559	3.94967	3.38528	3.42485
C11ORF44	2.23738	2.73778	2.27238	3.15044	2.6885	3.37032
C11ORF45	2.87224	3.35205	3.08871	3.08761	2.51004	2.62013
C11ORF46	7.36368	7.25405	7.34099	7.8761	7.45376	7.52468
C11ORF47	5.40912	5.2061	4.83094	5.54864	5.22222	5.34078
C11ORF48	9.77348	9.40467	9.51025	8.15334	7.77013	7.53588
C11ORF49	4.74973	4.16986	4.20115	4.05477	3.84992	3.87959
C11ORF51	7.24441	7.3245	7.73736	6.08839	6.16166	5.61013
C11ORF52	5.32013	5.95104	5.37774	3.46865	3.34085	5.03436
C11ORF53	4.2118	4.01227	3.46685	3.65543	3.05295	3.01002
C11ORF54	6.46844	6.65176	6.76064	5.92974	6.49874	5.49158
C11ORF55	4.39838	3.47313	4.61522	4.03508	4.503	5.30649
C11ORF57	8.07514	8.23915	8.16349	8.41938	8.44525	8.68821
C11ORF58	6.9209	7.21079	7.02132	7.19307	7.12034	7.35611
C11ORF59	10.5535	10.3715	10.247	9.7405	9.71895	9.36588
C11ORF60	5.45426	5.51318	5.48605	5.2307	3.35865	5.49158
C11ORF61	6.28354	6.35066	6.36324	5.57906	5.19432	5.42516
C11ORF63	4.44715	4.1331	4.35315	4.428	4.30293	4.56762
C11ORF65	3.34771	4.18599	3.64152	3.59648	3.43825	3.11202
C11ORF66	3.75811	3.64267	4.03817	3.90253	3.34085	2.43152
C11ORF67	8.83225	8.9927	8.79597	7.42479	7.43418	7.10078
C11ORF68	7.30456	6.91683	6.94482	8.11197	7.99109	8.20382
C11ORF70	3.91981	4.24503	3.85633	4.81668	4.06419	3.47895
C11ORF71	6.18468	5.40832	5.68229	4.62703	5.17409	4.77902
C11ORF72	4.00286	2.99718	3.18034	4.66564	3.57721	3.75755
C11ORF73	8.79812	8.85198	8.86055	7.5295	7.46473	7.68246
C11ORF74	8.72758	8.63871	8.64829	6.98463	7.32054	6.39515
C11ORF75	10.1399	9.69231	9.71954	9.60184	9.926	9.19508
C11ORF76	3.64985	3.81233	4.55703	4.30368	5.02497	3.73225
C11ORF80	6.75776	6.27957	6.80687	6.78457	6.88549	5.74068
C11ORF82	8.6883	8.41829	8.71076	7.6828	6.5123	7.65606
C11ORF84	6.7137	6.34419	6.02399	6.52533	6.02978	6.55505
C11ORF85	3.15257	3.79851	2.34507	4.32656	2.60259	3.20473
C11ORF87	2.4848	2.14113	2.82312	3.5667	3.44704	2.78072
C11ORF88	3.98096	3.55497	3.71927	4.43191	3.77774	4.16457
C11ORF9	6.90883	7.00203	6.88965	6.04072	5.69037	5.63216
C11ORF92	2.89163	2.99718	2.96669	3.43812	2.97186	2.20622
C12ORF10	10.431	10.2252	10.0929	10.4901	10.206	10.0795
C12ORF12	3.65595	3.70724	3.71227	4.4534	4.43598	4.61848
C12ORF23	9.57619	9.18844	9.39105	10.331	10.145	10.0366
C12ORF26	6.91349	7.0378	6.96485	6.07859	6.01805	5.46396
C12ORF28	3.86877	3.60634	4.01927	3.61868	3.071	2.86263
C12ORF29	8.09543	7.77217	8.13529	7.44194	7.23163	7.96819
C12ORF30	7.93057	7.66159	7.94704	7.20041	7.35406	7.67099
C12ORF34	6.99302	6.47593	6.30198	6.13079	5.84602	5.90591
C12ORF35	5.85656	6.07852	6.07281	5.64341	5.39788	5.67832
C12ORF36	4.75633	4.78753	4.46109	5.07277	4.30806	4.2358
C12ORF37	4.86625	4.83523	4.91757	5.16794	5.81399	4.80529
C12ORF39	3.34771	2.64854	2.71899	2.84548	2.83774	3.25095
C12ORF4	7.63058	6.98329	7.06693	7.17361	6.35958	6.5949
C12ORF40	4.15712	4.27557	4.09195	4.09331	3.89688	4.69796
C12ORF41	9.49133	9.4269	9.359	9.50474	9.17821	9.94012
C12ORF42	2.53904	2.70787	2.92872	2.51499	3.52553	2.45667
C12ORF43	7.74551	7.80941	7.84057	7.18753	7.07286	6.94699
C12ORF44	9.3351	9.25207	9.11878	9.13903	9.10226	8.55076
C12ORF45	8.25596	8.0229	8.5139	8.7869	8.50501	8.88159
C12ORF47	8.5657	8.83311	8.96585	9.33522	9.21055	9.30664
C12ORF48	7.31201	7.31695	7.86501	5.90035	5.35908	6.48759
C12ORF5	9.04848	8.72807	8.69023	9.99194	9.26331	9.70891
C12ORF50	3.43751	3.98643	3.21084	3.46865	4.55032	4.42995
C12ORF52	9.39834	8.76006	8.59698	7.85586	7.3569	7.38115
C12ORF53	2.99565	3.56234	2.91356	3.58162	3.63677	3.61182
C12ORF54	3.91981	4.05055	4.56195	3.60389	4.68007	4.34515
C12ORF56	3.78761	4.752	3.15745	4.22757	3.85008	2.87179
C12ORF57	10.4546	10.3062	10.3977	10.7753	10.975	10.9718
C12ORF59	4.27097	3.87378	4.26556	4.08627	3.67879	4.49281
C12ORF61	2.59406	2.6633	2.29202	2.97779	2.80231	2.1151
C12ORF62	8.95068	8.6367	8.50561	7.79154	7.97761	7.39446
C12ORF64	3.94799	3.9867	4.19458	4.27496	4.38892	4.15128
C12ORF65	7.50017	7.42764	7.45145	7.69588	7.3896	7.26593
C12ORF66	6.1938	6.05309	5.70453	4.56251	5.44663	4.42995
C12ORF67	3.64374	4.91055	3.76789	5.25446	4.93801	4.44268
C12ORF69	4.76387	4.29684	4.06316	4.34919	5.55903	4.60687
C12ORF71	3.63763	4.70196	4.57175	4.86853	4.22739	4.60104
C12ORF72	4.15616	3.57706	3.36235	2.88422	3.29619	3.13985
C12ORF76	7.11285	7.16528	7.02434	6.98675	7.07056	7.22291
C12ORF8	5.5686	4.947	4.85614	3.80592	5.12028	5.5942
C13ORF15	6.23567	6.605	6.43113	6.20128	5.93325	6.38574
C13ORF16	4.19173	3.56234	4.61522	4.81229	4.23423	3.04709
C13ORF18	4.62698	4.98268	5.30644	5.40232	5.53006	4.98816
C13ORF23	9.16597	9.07302	9.46431	8.79483	8.25917	8.51675
C13ORF25	5.36263	5.43224	5.6773	4.79461	5.72509	5.5487
C13ORF26	4.69477	4.28543	4.24267	3.22102	4.57354	5.23562
C13ORF27	4.51392	5.08903	4.63422	3.95634	3.59431	5.1057
C13ORF28	3.06753	3.41286	3.84289	3.34571	3.08906	3.16767
C13ORF3	7.45416	7.17081	7.3149	5.08404	4.64154	4.43632
C13ORF30	2.34995	2.84365	2.25937	2.93872	1.79534	2.33283
C13ORF31	4.46144	5.39622	4.95732	5.39309	5.70493	5.93689
C13ORF33	4.24651	4.66937	4.41394	4.07993	3.98209	4.8967
C13ORF34	9.01342	9.06856	9.11901	8.67403	7.79409	8.21621
C13ORF35	2.75048	2.18554	2.48181	2.0894	2.03414	2.2688
C13ORF39	3.32187	2.0486	3.11163	3.29133	3.44704	2.74462
C13ORF7	8.27932	7.99396	8.01509	7.77253	7.24292	7.37157
C14ORF1	3.43751	3.74263	3.52577	4.28635	4.94738	2.97302
C14ORF100	9.55151	9.56041	9.76751	8.51514	8.54588	8.54436
C14ORF101	5.19411	6.26595	5.64703	4.93122	4.97518	4.8516
C14ORF102	7.36163	7.73957	7.75447	7.17547	7.03679	7.13512
C14ORF104	9.26037	9.21333	9.37412	6.47352	6.20175	6.80087
C14ORF105	4.91524	4.67874	5.17772	5.48886	5.0991	5.1907
C14ORF106	8.84796	9.01217	9.31985	7.05208	5.81399	7.09148
C14ORF11	6.77114	7.27392	7.16323	7.31651	7.40888	8.34687
C14ORF112	10.2001	10.2865	10.2871	9.41793	9.54649	9.68855
C14ORF118	4.92556	4.41298	4.07556	6.12317	5.28042	5.94707
C14ORF119	4.44809	4.16194	4.35477	4.6319	4.25461	4.179
C14ORF121	4.09914	4.55302	5.2969	4.87702	5.39788	4.78957
C14ORF124	7.42963	7.57151	7.67902	7.50935	7.65406	7.12718
C14ORF125	6.74531	6.92993	7.99876	5.92102	6.21831	5.90852
C14ORF126	7.80953	7.63107	7.29418	5.60081	5.97504	5.99944
C14ORF128	6.1287	4.12538	5.28409	4.49046	5.3255	3.953
C14ORF129	8.51556	8.45555	8.75217	8.88044	8.48695	8.87004
C14ORF132	4.42565	4.39678	4.64834	4.43191	3.67879	5.35951
C14ORF133	6.46466	6.01715	6.09379	6.0122	6.08934	4.82602
C14ORF135	9.47766	9.51945	9.46524	8.85324	8.3158	8.0207
C14ORF138	6.46844	5.57664	5.51129	5.63022	4.86114	5.591
C14ORF139	4.34741	4.8395	5.0416	4.73129	4.83139	3.55911
C14ORF142	9.64148	9.66517	9.72762	7.99831	7.65097	7.35902
C14ORF143	4.60244	3.65711	4.23113	4.75416	4.44216	4.39125
C14ORF144	3.99728	3.87965	3.85265	4.27942	3.82957	4.08383
C14ORF145	5.50533	5.5047	5.41666	3.74935	4.56197	4.64149
C14ORF147	10.131	10.1315	10.157	10.1472	10.3012	10.3313
C14ORF148	2.64979	3.02036	2.98191	2.39397	3.11615	4.66421
C14ORF149	8.07723	7.77703	7.69683	6.31291	5.64582	6.38762
C14ORF153	4.13558	4.79192	3.14981	5.25108	4.12225	4.86677
C14ORF156	13.2164	13.3265	13.1244	12.7763	12.5703	12.8263
C14ORF159	7.68291	7.32533	7.24925	5.77418	5.20234	5.8283
C14ORF162	5.38087	5.24999	4.98073	5.39617	4.82137	4.57159
C14ORF165	5.2115	5.35001	4.35477	4.16107	5.02497	4.98346
C14ORF166	11.6326	11.6569	11.464	11.6473	11.6841	11.9088
C14ORF166B	5.37048	5.36247	5.188	5.35244	5.78676	5.39268
C14ORF169	8.47503	8.68732	8.26686	6.56549	4.87094	6.35327
C14ORF173	4.35677	4.50232	4.32729	3.90253	4.80113	4.3518
C14ORF177	2.37879	3.27543	2.71899	2.82232	3.92848	2.79884
C14ORF178	3.86304	4.83095	3.64152	4.1364	4.32776	4.02296
C14ORF179	4.28552	5.2061	5.51129	4.67041	5.06898	4.93097
C14ORF180	5.26813	4.37499	4.09404	4.94348	5.09055	4.93581
C14ORF181	4.19676	3.84662	4.09404	4.00256	4.70172	2.63772
C14ORF182	4.09389	4.54298	4.96125	3.88209	3.75326	4.58931
C14ORF183	3.76994	2.33694	3.22607	2.70771	3.39414	2.77167
C14ORF184	3.79347	3.79851	3.36986	4.39373	3.69547	3.20473
C14ORF19	3.52605	3.74967	4.21371	3.5667	4.05684	3.16767
C14ORF2	9.50982	9.51926	9.1846	8.68293	8.89313	8.8584
C14ORF21	6.14132	6.34257	6.53728	5.88787	5.66677	6.26782
C14ORF23	4.74495	4.10689	3.84289	3.41513	4.80621	4.31833
C14ORF28	6.13975	6.18154	5.93612	7.19214	7.64866	6.08516
C14ORF32	9.34604	9.26857	9.35419	8.68916	8.98364	8.07492
C14ORF37	4.71424	4.19197	4.63422	4.17331	4.23423	4.01528
C14ORF4	9.55196	10.0232	10.1101	9.75026	10.0896	9.79963
C14ORF43	8.28438	8.68441	8.36292	8.64396	8.28876	8.26161
C14ORF45	5.02863	5.76464	5.33161	4.80788	5.87998	4.7198
C14ORF48	4.26122	3.2908	3.49639	3.33021	3.61135	2.69089
C14ORF49	3.78173	3.37491	4.13059	4.29792	4.63038	3.66389
C14ORF68	5.12262	5.33114	4.83938	5.40844	5.63978	5.51198
C14ORF70	3.23093	2.85127	3.84289	3.08761	2.90906	4.43632
C14ORF72	4.25633	4.22748	4.97297	6.21929	6.4643	5.61646
C14ORF73	5.53612	6.34419	6.05542	6.15154	5.42939	5.12737
C14ORF78	4.33095	3.96833	4.63707	5.03581	4.0757	4.55501
C14ORF79	4.90486	4.38046	4.77068	5.26118	4.2815	3.9921
C14ORF80	8.43821	8.13412	8.23016	6.12888	5.10336	4.75771
C14ORF82	5.92165	5.42629	5.21844	5.18913	5.75062	5.60378
C14ORF93	7.61118	7.74701	7.74533	7.03986	7.55036	7.30771
C15ORF17	8.17462	8.10057	8.03924	9.49317	9.59329	9.49424
C15ORF2	5.40657	4.955	4.45591	4.02861	5.06027	4.45533
C15ORF20	5.37568	5.00991	4.33282	5.51191	4.93331	4.50514
C15ORF21	4.8615	4.86049	4.82401	4.48816	4.64321	4.81878
C15ORF23	8.05963	8.11696	8.12262	6.54268	6.38187	6.54661
C15ORF26	4.92898	4.10689	3.72626	3.99601	4.71779	4.68665
C15ORF27	3.9974	4.22748	3.24889	3.58905	4.88553	5.23964
C15ORF28	4.56921	4.00583	4.82671	3.94967	4.94738	5.1824
C15ORF29	7.26279	7.04986	7.14854	7.44581	6.94063	7.7126
C15ORF32	4.3938	4.05687	4.0507	4.14876	3.68714	4.59518
C15ORF33	4.2068	3.74967	4.15465	4.76775	3.33193	4.64149
C15ORF37	3.53858	2.98175	2.92114	2.23077	3.17031	2.90849
C15ORF39	9.03889	8.60012	8.76249	7.6543	7.96463	8.02621
C15ORF40	6.57994	6.52692	6.19801	6.39937	6.02276	5.35205
C15ORF41	6.4558	5.83242	6.11448	5.58453	5.52355	6.16182
C15ORF42	6.44432	6.04914	6.31019	5.17857	5.14947	4.82086
C15ORF43	5.34152	4.8941	4.17253	5.42667	4.34728	5.07487
C15ORF44	6.59566	6.75345	6.69792	6.11917	6.12894	5.95664
C15ORF48	4.39046	3.51657	4.68622	4.88398	4.4765	4.41999
C15ORF5	3.78173	3.42042	3.77478	4.7857	2.77586	4.03826
C15ORF51	3.08715	2.68554	3.84289	3.97625	2.22373	3.42485
C15ORF52	8.22397	7.49179	7.99362	7.31566	7.47046	7.56477
C15ORF53	4.61883	3.54758	4.12454	3.6113	4.53271	4.0761
C15ORF54	5.25976	5.73569	5.04533	5.17149	5.24575	4.82602
C15ORF55	2.8787	2.88182	2.98952	3.51413	3.40298	2.63772
C15ORF57	8.98417	8.67564	8.69879	8.86256	8.87008	8.60421
C15ORF58	3.51977	3.6499	3.33976	3.71351	3.7696	2.96379
C15ORF63	4.0083	5.32797	4.57663	4.8428	4.23423	4.20758
C16ORF13	9.26568	9.28297	9.18821	8.79148	9.00193	8.7676
C16ORF3	3.70438	2.51783	3.59847	3.12688	3.56005	3.26018
C16ORF30	3.42475	2.93553	2.33172	3.73506	3.11615	2.73563
C16ORF33	11.0585	11.0829	11.0023	8.80664	8.26877	8.41668
C16ORF35	5.65564	5.83926	5.80422	5.32368	6.01805	5.0298
C16ORF38	5.564	5.5047	5.69961	5.13562	5.66379	5.28322
C16ORF42	7.39936	7.21794	7.06204	6.08644	6.25492	6.34553
C16ORF45	4.64718	3.31381	3.21084	4.4957	3.2693	4.75771
C16ORF46	4.48786	3.86024	4.40863	4.6319	5.09483	5.153
C16ORF47	4.53111	4.83095	4.03817	4.79016	4.77551	4.19333
C16ORF48	9.87369	9.28275	9.45423	9.02747	8.90937	8.50714
C16ORF5	6.96729	6.70978	7.39182	6.8732	6.93306	7.15087
C16ORF50	4.29515	4.52383	4.35089	4.3916	4.14625	4.7983
C16ORF52	7.47072	7.37499	7.89616	6.92943	6.83361	6.788
C16ORF53	8.50445	8.27353	7.75326	7.15861	7.34932	6.97251
C16ORF54	5.30389	5.7136	4.64364	5.66686	5.75904	5.65387
C16ORF55	4.28068	5.01377	4.38726	3.94298	4.17192	4.75235
C16ORF56	8.44759	7.92228	8.23016	7.7056	6.90109	7.4401
C16ORF57	10.6488	10.4992	10.5942	9.42227	8.67076	9.52359
C16ORF58	10.6327	10.6788	10.4546	11.7286	12.1558	11.5195
C16ORF59	8.59741	8.35058	8.53317	6.40095	5.34756	5.41081
C16ORF61	11.4709	11.4144	11.3796	10.6769	10.1635	10.4711
C16ORF62	3.22441	2.81324	2.00034	2.38699	3.02589	2.04169
C16ORF63	10.4064	10.6472	10.6276	9.9204	9.82345	10.2899
C16ORF65	3.30245	3.61364	2.95909	2.61771	3.31408	2.35721
C16ORF68	8.64203	8.59186	8.66068	8.84709	8.45147	8.62335
C16ORF7	7.33407	6.69581	6.52742	8.11392	7.44845	6.60632
C16ORF70	7.30598	7.31786	7.25011	5.78139	5.22222	5.22754
C16ORF71	4.12003	3.02036	3.46685	3.71351	2.31617	3.25095
C16ORF72	8.54537	8.73278	8.85476	9.72334	9.79471	9.5404
C16ORF73	4.75633	4.39678	4.23691	3.79187	3.86593	5.33701
C16ORF74	3.51349	4.364	3.16508	4.90225	4.739	4.15732
C16ORF75	10.1644	10.3256	10.3428	8.19953	7.35122	7.28748
C16ORF79	5.29571	5.23661	5.31908	4.95161	4.69633	4.87179
C16ORF82	2.46095	2.58267	3.24889	2.47179	2.20863	3.14913
C16ORF85	3.9029	5.07796	4.19615	4.62703	4.10787	4.85667
C16ORF86	5.01243	5.17151	5.08582	4.26303	4.5386	4.68107
C16ORF87	8.85259	8.87823	8.86747	8.33491	8.6345	8.92196
C16ORF89	4.80849	4.26244	4.31064	4.78123	4.19982	3.62925
C16ORF90	4.19164	4.14203	4.43599	3.36883	3.67949	4.26328
C16ORF91	8.29623	8.03258	7.98173	7.8972	7.14569	7.31672
C17ORF101	7.12712	7.22364	7.04112	6.50696	6.49064	6.2313
C17ORF102	4.24159	4.33628	4.38188	4.61724	5.05152	4.82602
C17ORF103	3.08715	4.37499	4.16658	3.28354	4.82137	3.50581
C17ORF28	5.46902	5.3406	5.68726	7.99249	7.94146	7.40765
C17ORF37	6.95741	6.83796	6.44762	5.33653	5.44663	5.63839
C17ORF38	5.17947	4.7963	4.74421	5.31721	5.65183	5.35579
C17ORF39	5.81611	6.23486	6.07856	5.99357	6.35208	5.43938
C17ORF41	5.05973	4.72521	4.86344	4.38499	4.6008	4.54573
C17ORF42	2.68105	3.00491	3.35482	2.67753	3.34085	2.96379
C17ORF44	4.64316	5.14329	4.62949	5.37446	5.11606	4.87179
C17ORF45	12.7328	12.6127	12.5149	13.2783	13.4266	13.3963
C17ORF46	4.06214	4.80937	3.66998	5.03464	4.81128	4.20758
C17ORF47	5.33086	5.32162	4.21371	4.72206	4.82639	4.26366
C17ORF48	6.07711	5.98858	6.26194	7.68412	7.80938	7.8897
C17ORF49	9.30126	9.14958	8.81272	8.6239	9.11043	9.10028
C17ORF50	3.75811	3.92072	4.35477	4.26889	5.05152	5.63528
C17ORF51	5.8193	5.37881	5.3573	5.81216	5.8376	5.43122
C17ORF53	8.62475	8.52477	8.61652	8.08189	7.34932	7.63377
C17ORF54	3.45024	4.23335	3.56226	3.39206	4.05684	3.17694
C17ORF55	3.47562	4.4022	3.32467	4.70345	4.57931	5.07487
C17ORF57	3.94778	3.82609	3.47425	2.82232	2.98985	3.58555
C17ORF58	7.15684	6.91316	7.12928	6.76189	7.02313	6.72832
C17ORF60	4.52682	4.55302	3.33976	4.71742	4.71245	3.78266
C17ORF62	7.56625	7.32202	7.20909	6.87778	6.75144	6.67305
C17ORF63	8.29014	8.34568	8.4204	8.77892	8.60649	8.92754
C17ORF64	5.23439	4.68806	5.59258	4.49046	4.88068	5.38903
C17ORF65	5.19411	4.25085	4.0507	4.22757	3.42064	4.29117
C17ORF66	3.13295	3.01263	4.39262	3.11117	3.03491	4.22173
C17ORF67	5.5617	4.65995	5.34405	4.80347	5.38723	4.35842
C17ORF68	6.02767	5.81708	5.90691	6.94841	6.52002	6.87641
C17ORF69	4.8979	5.60874	4.63894	4.50613	5.14119	5.552
C17ORF70	9.70299	9.42147	9.49176	9.77853	9.63686	9.4137
C17ORF71	8.89315	9.02424	8.98309	8.39712	8.28975	8.43983
C17ORF73	3.75218	3.81922	4.36022	4.0989	3.64521	4.88678
C17ORF74	5.08878	5.51318	3.88968	5.95132	5.25739	4.92612
C17ORF75	4.93581	6.04319	5.72403	3.36119	3.32301	2.4651
C17ORF78	4.75633	5.44994	5.12888	5.80045	4.9889	5.16987
C17ORF79	10.5515	10.3631	10.0792	9.63688	9.28911	9.24669
C17ORF80	8.06678	7.86124	7.85764	7.09406	6.91139	6.41194
C17ORF81	6.61329	6.25407	6.1453	5.73724	5.60017	5.0722
C17ORF82	4.83037	5.1645	5.17428	5.26787	4.78067	4.84142
C17ORF87	4.47469	4.4237	4.45591	3.52168	5.06027	5.47438
C17ORF90	7.79757	7.97973	7.95528	6.9797	7.03988	7.24166
C17ORF95	6.89948	6.31802	6.56369	8.11392	7.8523	6.58008
C17ORF97	4.76495	5.13943	4.56799	4.55048	4.05614	3.83928
C18ORF10	9.06811	8.84242	9.00243	7.65094	7.88483	7.58731
C18ORF16	3.89157	3.88727	3.66288	3.18968	4.98434	3.39764
C18ORF19	7.58099	7.35322	7.8801	9.66827	9.77959	9.33236
C18ORF2	2.93054	4.28543	3.97462	4.33791	4.08613	4.00758
C18ORF20	4.93922	3.77069	3.81582	4.1794	4.2681	4.7684
C18ORF21	8.98105	9.33338	9.17827	9.27412	9.38398	10.0926
C18ORF22	7.2562	7.04484	6.88855	6.83015	6.5473	7.0198
C18ORF25	6.27626	6.39562	5.75537	6.07019	5.96132	5.91015
C18ORF26	5.04467	5.40832	4.16062	4.1364	5.2301	4.79483
C18ORF34	3.57598	4.47646	4.88508	3.0405	3.24236	4.31833
C18ORF45	5.45673	5.31524	5.45174	5.72022	5.7308	4.48661
C18ORF51	3.81687	4.38374	2.9968	6.11653	6.80899	6.81265
C18ORF54	6.5985	6.34905	6.93095	5.70768	4.81633	4.79483
C18ORF55	9.90595	9.78459	9.90858	8.97689	9.2355	9.0536
C18ORF56	10.1829	10.7792	10.6655	9.46973	9.29035	9.0578
C18ORF58	5.47147	5.83242	5.74567	4.86853	5.36932	6.0782
C18ORF8	8.59625	8.20347	8.27493	9.06881	8.64888	8.56473
C19ORF10	11.5886	11.0619	11.3515	12.5523	12.5026	12.1861
C19ORF12	7.57952	7.21737	7.37005	6.29685	6.09669	5.73706
C19ORF15	4.46144	4.45026	4.87274	5.04234	4.9889	5.70238
C19ORF16	5.03185	4.52276	4.68546	4.90642	5.2301	4.4804
C19ORF18	3.39916	2.51783	2.74856	2.87646	2.58561	2.65538
C19ORF2	11.2676	11.2472	11.2159	10.6816	10.7376	10.6616
C19ORF20	5.04467	3.09	4.91354	4.14259	4.9567	2.88095
C19ORF21	6.25617	5.73569	5.79037	7.12235	6.87499	6.28004
C19ORF22	10.0588	9.97316	9.81453	11.1397	11.0881	10.8995
C19ORF23	5.46166	4.93897	4.70829	4.74047	3.11615	4.46791
C19ORF24	8.29014	8.06076	7.5659	7.51673	7.51943	7.15199
C19ORF25	7.39736	6.94507	7.01729	6.51071	6.4643	6.23471
C19ORF26	4.42113	5.31843	4.50207	4.33791	4.64709	5.3483
C19ORF28	8.16329	7.44757	7.72687	9.68659	9.2789	9.58867
C19ORF30	5.5408	5.32162	5.82928	4.91058	5.69037	5.76665
C19ORF31	4.2317	4.59751	4.0507	3.79187	4.3794	4.4804
C19ORF33	4.09914	3.66432	3.86303	5.4684	5.34756	5.56184
C19ORF34	2.37879	3.18288	3.14218	3.16614	3.39414	2.6026
C19ORF35	4.02997	2.85127	2.82312	2.31803	2.6885	2.56777
C19ORF36	4.16314	3.99659	3.84138	4.37507	4.60591	4.26314
C19ORF39	4.06746	3.81922	4.30505	3.11117	4.55032	4.93097
C19ORF4	5.63818	4.364	4.39262	5.51761	4.85128	4.82086
C19ORF41	3.30245	2.96632	2.67493	3.33796	2.47694	2.30063
C19ORF42	8.44727	8.56645	8.39721	7.79275	7.51011	7.18515
C19ORF43	10.9966	10.8584	10.508	10.1738	9.96817	9.68274
C19ORF44	5.04467	5.75985	5.98376	5.52897	5.94567	4.90656
C19ORF45	3.34126	3.96688	3.82261	3.74935	3.85801	4.41069
C19ORF46	8.19855	8.19533	7.81282	7.32325	7.75872	7.49055
C19ORF47	5.22298	4.951	5.27765	5.10265	5.06027	5.2793
C19ORF48	7.30428	6.86365	6.9	7.48788	6.86422	6.95072
C19ORF50	9.23352	9.3805	9.31965	10.1363	10.2613	10.1797
C19ORF51	4.77139	5.00991	3.74714	5.53462	5.05152	5.25562
C19ORF52	7.39336	7.12496	7.20732	6.7147	6.10275	6.49667
C19ORF53	10.2615	10.3936	10.2413	9.93469	10.1521	9.81193
C19ORF54	7.36436	7.28758	7.15039	7.49223	7.68302	6.78225
C19ORF56	11.1707	10.6978	10.7015	10.456	10.5385	10.3151
C19ORF57	4.03081	4.01269	3.87099	4.18899	3.66325	3.65404
C19ORF59	3.25047	3.8398	2.89843	3.49901	4.30806	2.31669
C19ORF6	8.28117	8.28579	8.08536	8.36316	8.10749	7.79391
C19ORF61	6.39486	5.81633	5.65719	6.41356	5.64582	5.06147
C19ORF62	9.83884	9.50778	9.67297	9.48866	9.21474	9.30638
C19ORF63	4.26055	4.50754	4.10262	4.58023	4.6979	4.55968
C19ORF66	6.35868	6.31306	6.35849	5.73512	5.56222	5.88225
C19ORF67	4.02997	4.65522	4.11239	4.12396	4.22739	4.49281
C19ORF70	10.7915	10.885	10.641	9.92971	10.0277	9.84007
C19ORF73	3.15911	3.26005	3.33976	2.84548	3.54282	2.39002
C19ORF75	3.18525	2.82843	2.89087	3.25231	3.02589	2.51608
C1D	5.83164	6.27278	5.97559	5.29766	5.43631	7.14414
C1GALT1	10.1276	10.208	10.1584	8.91499	9.1865	8.78507
C1GALT1C1	6.94823	6.19379	6.56598	5.78898	6.2828	6.26168
C1ORF100	4.84121	4.9866	4.83938	4.53709	5.23403	5.75804
C1ORF101	4.14074	4.82235	5.06754	5.45955	5.35121	6.05713
C1ORF102	3.66203	2.98175	2.40588	3.0719	2.3795	2.61136
C1ORF103	6.62929	6.48627	6.99387	7.45737	7.0934	7.22078
C1ORF104	4.81581	5.42331	5.07487	4.99166	4.30806	4.84652
C1ORF105	5.15578	5.5272	5.72403	4.44269	6.0086	5.8796
C1ORF106	8.80282	8.58112	8.62186	8.17265	7.55283	7.33063
C1ORF107	4.50527	4.52276	4.65302	4.20362	4.14367	5.17405
C1ORF108	4.55659	5.38097	4.57663	5.39925	4.57931	4.33178
C1ORF110	3.98645	2.74529	2.92872	2.05838	2.16383	2.62891
C1ORF111	3.21137	3.70724	3.39985	3.0405	3.24236	2.39002
C1ORF112	8.45209	8.23385	8.49619	6.87892	6.42366	6.42488
C1ORF113	4.42565	4.25665	4.46109	4.56251	5.00704	4.45533
C1ORF114	4.02997	4.76541	4.42451	4.88968	4.26137	3.79099
C1ORF115	10.1983	10.337	9.97797	7.27883	6.61332	7.13172
C1ORF116	4.30218	4.36309	5.48268	5.02301	4.46938	4.5182
C1ORF117	2.96957	5.36866	4.50713	3.94298	4.51494	4.62426
C1ORF118	3.01523	3.31381	4.01927	3.58905	2.6282	2.34906
C1ORF120	4.47909	5.32797	4.56195	4.0672	4.89037	4.71432
C1ORF122	8.65073	8.22587	8.34929	8.86285	8.43497	8.56304
C1ORF124	5.55469	5.47043	5.92031	5.09666	4.76469	4.51907
C1ORF125	3.8411	4.68829	4.12726	4.26326	4.58141	4.37838
C1ORF126	4.19173	3.57706	4.14265	4.10519	4.38577	4.26366
C1ORF127	4.52253	4.85226	4.30505	5.10265	4.84137	5.01142
C1ORF128	9.95916	9.85905	9.64928	9.91761	9.34391	9.81583
C1ORF129	4.16127	2.89714	3.74714	2.29089	1.99247	2.89012
C1ORF131	9.87704	9.84926	9.93137	7.07322	6.56693	6.07354
C1ORF132	4.63508	4.7963	5.37167	4.53709	4.70709	4.0761
C1ORF135	7.65865	7.69919	7.8616	5.95346	5.17409	6.58174
C1ORF137	4.96286	4.34185	5.38379	5.20658	5.73933	5.95719
C1ORF138	4.28552	3.32147	3.39236	4.23946	4.24784	4.20758
C1ORF14	3.38633	3.47313	2.01794	3.20536	2.76706	2.45667
C1ORF140	2.87224	3.48062	2.65304	2.79156	3.27827	3.7993
C1ORF141	4.24159	4.07575	4.01927	4.32656	4.84137	5.02522
C1ORF144	10.1465	9.81137	9.97328	9.49204	9.45364	9.48669
C1ORF146	3.60074	2.92016	2.85316	3.18968	3.73685	4.79483
C1ORF147	5.13476	5.28295	4.57663	5.08404	4.95204	5.60059
C1ORF150	3.75218	3.79158	3.07343	3.36892	3.31408	3.68967
C1ORF151	6.44943	6.11302	6.26869	6.81113	6.95814	6.36864
C1ORF152	3.72824	3.53494	3.22929	2.66643	3.35234	3.09822
C1ORF156	6.06061	6.25222	6.70416	5.83325	5.92576	4.87179
C1ORF157	3.94778	5.09637	5.14299	5.33972	4.47282	2.71769
C1ORF158	4.49223	4.93494	4.21371	5.97259	4.57354	4.4804
C1ORF159	6.23272	5.86184	5.74806	3.88892	4.69093	3.67251
C1ORF161	5.46166	4.93494	5.44013	5.79571	5.65183	5.07042
C1ORF162	4.67509	4.9309	4.7663	4.82543	5.6845	4.65289
C1ORF163	7.85636	7.58542	7.67132	6.36572	5.57173	5.76378
C1ORF165	4.56921	3.19834	3.14218	3.55174	3.45581	3.46997
C1ORF166	8.59596	8.41166	8.14784	7.77869	7.62136	7.68886
C1ORF167	4.45255	4.55801	3.88304	4.44269	4.56776	5.45347
C1ORF168	5.29023	5.75264	5.80422	4.60247	4.11507	4.95025
C1ORF170	5.47559	5.23859	5.50859	5.72012	6.10764	6.1157
C1ORF172	5.98229	5.71607	5.54705	5.98521	5.46028	5.88754
C1ORF173	3.19831	2.68554	2.9363	3.33796	2.55184	2.43152
C1ORF175	4.62698	4.42904	4.20202	4.88547	4.34079	4.46163
C1ORF177	5.68784	4.48685	5.09669	4.5473	5.39079	5.71427
C1ORF180	4.29034	5.0927	3.1269	5.34927	5.02942	5.2949
C1ORF182	5.57776	5.26655	5.6773	5.41454	4.48494	4.97876
C1ORF183	5.29297	5.10368	5.34405	6.48104	5.3621	5.99207
C1ORF185	4.72581	4.62659	4.19615	3.90253	4.83639	5.12737
C1ORF186	3.69836	3.77767	4.80966	4.4957	4.42354	4.69777
C1ORF187	3.46202	3.45656	4.00117	3.45333	4.20624	3.6505
C1ORF188	4.53538	4.26244	3.69822	4.46937	3.06198	3.71528
C1ORF189	4.42113	4.60239	4.14866	4.93532	5.17001	4.8105
C1ORF19	9.4982	9.59423	9.65075	8.90319	8.29223	8.6083
C1ORF190	4.60655	3.79851	4.29384	5.04617	4.77551	4.16457
C1ORF192	4.12003	5.13616	3.84962	5.3869	4.84137	3.66389
C1ORF194	4.09914	3.57706	4.13059	4.14259	3.57721	4.57752
C1ORF198	7.51006	7.5875	7.65384	7.90904	7.6378	7.67021
C1ORF200	4.86269	5.04806	4.80966	5.21696	5.19833	5.03436
C1ORF21	2.43727	2.48229	2.33838	1.92671	2.30055	1.75759
C1ORF210	4.30476	4.52276	4.59119	4.40471	5.12867	5.58456
C1ORF212	7.34861	7.72644	7.54217	7.56168	7.19301	7.31372
C1ORF213	4.37822	4.22084	4.04796	4.89507	4.05184	4.19286
C1ORF215	3.00218	3.59173	3.68413	3.90253	3.59431	3.36119
C1ORF216	5.26535	5.63238	5.41073	5.01914	5.14947	4.69222
C1ORF218	6.83721	6.14118	7.32556	6.50039	6.27288	5.72312
C1ORF220	3.83424	2.64117	4.11847	3.16614	4.03464	3.8731
C1ORF222	5.09499	4.62659	5.0416	4.88125	5.28802	5.3817
C1ORF226	4.41594	4.40605	4.18042	4.22056	4.30404	4.26343
C1ORF227	2.01575	2.87418	3.02	3.85461	2.56026	3.16767
C1ORF229	5.92165	6.08239	5.76936	5.4327	5.42244	5.73485
C1ORF24	4.31431	4.06947	5.06754	5.28449	5.34024	5.17823
C1ORF25	7.68018	7.68181	7.6401	6.51071	7.2244	6.58669
C1ORF26	5.53846	5.49618	5.50572	6.60183	6.35584	5.16987
C1ORF27	5.55476	5.88188	4.84359	6.25815	5.61538	5.6133
C1ORF31	8.45241	8.22409	8.11743	7.32241	7.35879	7.64575
C1ORF35	7.45224	7.01029	6.69537	6.04274	6.18079	5.9292
C1ORF38	4.60244	5.5216	4.32176	4.67041	4.99346	5.31034
C1ORF41	9.25043	9.11853	9.09375	7.99989	7.68904	7.55718
C1ORF43	9.29794	9.82975	9.4466	9.8929	9.93818	9.95343
C1ORF49	3.46929	3.77767	3.82938	4.52682	5.11606	4.10595
C1ORF50	9.11005	8.81016	8.47715	9.94446	9.82687	10.0322
C1ORF51	2.71881	2.5107	4.0879	4.0544	3.56864	2.23733
C1ORF52	9.2655	8.96659	9.33173	8.88473	9.38932	9.53504
[truncated: 24,908 more rows]
