# Supplementary material for: A hypoxia-related signature for clinically predicting diagnosis, prognosis and immune microenvironment of hepatocellular carcinoma patients
Source: J Transl Med. 2020 Sep 4;18:342. doi: 10.1186/s12967-020-02492-9 (PMC7487492; doi:10.1186/s12967-020-02492-9)
Supplement: Supplementary file 3 — Additional file 3: Table S3. The mRNA-sequencing data in of Huh-7 cells under normoxia and hypoxia for 24 hours in GSE59729 dataset. [file 12967_2020_2492_MOESM3_ESM.xlsx]

## Sheet: GSE59729
geneNames	GSM1444515	GSM1444516	GSM1444535	GSM1444536
A1BG	6.98247	7.01124	6.48781	6.59367
A1CF	7.10539	6.89126	6.79779	6.70584
A26C3	6.92384	7.09142	6.6403	6.52634
A2BP1	6.82531	6.87607	6.52879	6.49143
A2M	6.4779	6.88223	6.21522	6.25516
A3GALT2	7.06351	6.82036	6.5605	6.49314
A4GALT	8.91679	8.68516	9.87799	9.83983
A4GNT	6.94229	7.01905	6.56405	6.72486
AAA1	6.75237	6.92989	6.48308	6.44057
AAAS	8.73006	8.90077	7.57054	7.89019
AACS	9.06997	8.84303	8.4935	8.51845
AACSL	7.47694	7.22733	7.22966	7.29629
AADAC	8.02984	7.97214	6.7881	7.15546
AADACL1	11.1595	11.3761	9.88069	9.72679
AADACL2	6.84717	6.87804	6.50059	6.41772
AADACL3	6.8462	6.9996	6.43575	6.58652
AADACL4	6.74469	6.9633	6.28168	6.61086
AADAT	7.81092	7.84571	6.83156	7.04211
AAK1	7.17545	7.40999	6.94604	7.07201
AAMP	9.97998	9.58985	8.85805	9.11296
AANAT	6.70109	6.7575	6.23	6.5982
AARS	13.4997	13.585	12.0408	12.0425
AARS2	9.42426	9.58362	8.61574	8.76152
AARSD1	10.4397	10.5201	8.25457	8.44727
AASDH	8.93814	8.71597	7.97162	7.95516
AASDHPPT	9.36153	9.53257	8.04071	8.19315
AASS	7.32286	7.17467	6.97672	7.13025
AATF	10.7928	10.9131	9.54736	9.67336
AATK	8.323	8.07857	7.78066	7.68749
ABAT	6.83284	7.01975	6.64158	6.49477
ABCA1	8.35627	8.67878	8.84207	8.62356
ABCA10	7.17773	6.97314	6.69965	6.81729
ABCA12	6.45623	6.60739	5.99918	6.1937
ABCA13	6.32664	6.5086	6.17209	6.26921
ABCA2	7.50644	7.46244	7.27515	7.41111
ABCA3	7.96767	8.05449	8.00315	8.04768
ABCA4	7.67497	7.85641	7.03265	7.02343
ABCA5	7.29829	7.31293	7.09706	7.00306
ABCA6	7.16883	7.06141	6.69942	6.68306
ABCA7	8.49686	8.54636	8.7381	8.84117
ABCA8	7.35956	7.34998	6.79176	6.91075
ABCA9	7.21155	7.37788	6.88304	7.08
ABCB1	7.25152	6.94913	6.60803	6.49344
ABCB10	9.8405	10.0314	8.22149	8.2882
ABCB4	6.86076	6.68483	6.1976	6.54226
ABCB5	6.5478	6.68053	6.31511	6.30891
ABCB7	10.45	10.6001	9.99095	9.6649
ABCB9	7.20883	7.06111	6.867	6.737
ABCC1	7.81077	7.62599	7.59082	7.45671
ABCC10	8.01019	7.8599	7.22614	7.38375
ABCC11	6.97009	7.04666	6.76736	6.63259
ABCC12	6.87567	6.78428	6.40302	6.68908
ABCC13	7.08515	7.15297	6.84222	6.95395
ABCC2	10.9857	11.0937	8.29029	8.36789
ABCC3	9.55779	9.55303	9.53377	9.79133
ABCC4	8.55872	8.66888	7.06741	7.23888
ABCC5	9.71405	9.89247	8.98418	9.01305
ABCC6	6.95552	7.0617	6.68066	6.63903
ABCC8	8.75292	9.12133	9.27099	9.29472
ABCC9	7.02483	7.07871	6.67718	6.56739
ABCD1	8.62057	8.54557	7.72233	7.98654
ABCD2	7.03759	6.97419	6.65193	6.57068
ABCD3	9.657	9.72824	8.66665	8.55423
ABCD4	7.06392	7.02219	6.70378	6.86769
ABCE1	10.4038	10.6709	7.85342	7.78092
ABCF1	13.1225	13.2371	11.6839	11.6198
ABCF2	9.89047	10.2928	8.00745	7.93011
ABCF3	8.50401	8.69627	8.52932	8.42303
ABCG1	7.68096	7.8114	7.87474	7.84338
ABCG2	6.71776	6.68591	6.39654	6.48775
ABCG4	7.29811	7.20731	6.8924	6.99434
ABCG5	7.06773	7.18312	6.70084	6.7916
ABCG8	7.0343	6.89454	6.62059	6.67662
ABHD1	6.87931	7.03887	6.52633	6.58589
ABHD10	9.83723	9.80126	8.69694	8.86863
ABHD11	7.24708	7.41774	6.86645	6.84908
ABHD12	9.34659	9.47416	8.43867	8.23282
ABHD12B	7.14946	7.14055	6.97845	7.08483
ABHD13	7.31135	7.30416	6.78257	6.72322
ABHD14A	10.2378	10.0722	10.1503	10.3392
ABHD15	9.19403	9.08248	8.62694	8.60149
ABHD2	8.08289	7.97059	7.19249	7.21025
ABHD3	11.1319	11.3982	10.0716	10.1957
ABHD4	8.48103	8.36362	8.25456	8.58433
ABHD5	10.5043	10.3164	8.37786	8.58716
ABHD6	10.3894	10.7629	9.32106	9.17778
ABHD7	7.30967	7.11356	6.91379	6.58293
ABHD8	9.87432	9.98346	10.1673	10.1455
ABHD9	7.30809	7.12178	6.72502	6.84129
ABI1	7.07735	7.18967	6.66081	6.95676
ABI2	8.00494	8.02679	7.6364	7.61869
ABI3	6.94388	7.02722	6.56489	6.79199
ABI3BP	7.33758	7.18261	6.98608	6.72988
ABL1	10.1079	10.288	11.0915	11.1323
ABL2	7.65237	7.68498	7.44951	7.31422
ABLIM1	8.59062	8.8013	8.44435	8.46457
ABLIM2	8.21098	8.44447	8.09321	8.15562
ABLIM3	7.14515	7.25322	7.54501	7.68895
ABO	6.53271	6.75105	6.43167	6.26718
ABP1	7.09828	7.12396	6.8028	6.57743
ABR	8.57337	8.53558	8.28338	8.39388
ABRA	6.73352	6.75088	6.56644	6.49052
ABT1	7.91334	7.98599	7.03966	7.24355
ABTB1	10.7148	10.4416	11.4337	11.3976
ABTB2	8.22896	8.24328	8.64279	8.85238
ACAA1	10.7573	10.7141	10.9236	10.8751
ACAA2	11.754	11.9171	10.9881	10.9492
ACACA	8.38496	8.30817	6.93418	7.04374
ACACB	8.58152	8.72331	8.40287	8.4413
ACAD10	8.26817	8.43312	7.76084	8.17466
ACAD11	9.25756	9.49415	9.77613	9.69037
ACAD8	7.31099	7.21781	6.81579	6.7425
ACAD9	11.3814	11.5936	10.7212	10.8125
ACADL	7.08831	6.40542	6.58889	6.65719
ACADM	10.6526	10.2074	9.14224	9.50843
ACADS	8.26034	7.98598	8.28105	8.38712
ACADSB	7.12306	7.06094	6.7623	6.67063
ACADVL	13.4707	13.5333	13.7848	13.8084
ACAN	6.52372	6.54177	6.14589	6.2374
ACAP1	6.75976	6.7945	6.65193	6.52773
ACAP3	6.77538	6.78207	6.65353	6.67813
ACAT1	12.4819	12.4866	11.465	11.485
ACAT2	12.5094	12.5587	11.95	11.7711
ACBD3	11.4746	11.2915	11.2506	11.2919
ACBD4	7.64122	7.46053	7.33351	7.35235
ACBD5	7.56435	7.4171	7.2323	7.36177
ACBD6	9.91207	9.77435	8.34779	8.55413
ACBD7	6.8146	6.742	6.37616	6.32907
ACCN1	6.80875	6.7558	6.55303	6.35898
ACCN2	7.62084	7.95645	7.74861	7.75282
ACCN3	7.15572	7.23824	7.33415	7.33212
ACCN5	6.90442	6.78621	6.51967	6.5082
ACCSL	7.11679	6.94099	6.36907	6.56594
ACD	9.66892	9.3213	8.83641	9.08116
ACE	6.89968	6.86394	6.59679	6.57617
ACE2	9.57089	9.57052	8.99854	9.01174
ACER1	6.32879	6.8795	6.37565	6.46212
ACER2	7.33082	7.35499	7.0047	7.01225
ACHE	7.01859	7.07918	6.87992	6.6799
ACIN1	10.5755	10.7522	9.76339	9.94414
ACLY	11.6704	11.6544	10.3621	10.5101
ACMSD	6.96238	6.70149	6.51535	6.64368
ACN9	10.1641	9.75782	9.1507	9.12938
ACO1	10.7331	10.5787	10.9786	10.9153
ACO2	9.5187	9.48974	8.79292	9.08011
ACOT1	9.74778	9.62893	9.57804	9.6691
ACOT11	8.43254	8.66572	8.70766	8.68783
ACOT12	6.73408	6.91557	6.52173	6.72783
ACOT2	9.32765	9.25832	8.96097	9.09069
ACOT4	6.79097	6.90115	6.6023	6.83567
ACOT7	8.19466	8.23433	7.67013	7.49315
ACOT8	8.63589	8.58348	8.3526	8.39202
ACOT9	12.0416	12.0692	10.4164	10.3769
ACOX1	7.49825	7.67689	7.12549	7.07945
ACOX2	7.45039	7.60086	6.86853	6.90386
ACOX3	8.26851	8.32193	7.50184	7.56057
ACOXL	6.75057	6.82371	6.50943	6.39964
ACP1	11.9606	11.8558	10.9216	11.1639
ACPL2	7.16094	7.32584	7.07137	7.28747
ACPP	7.2624	7.44076	6.91193	6.90259
ACPT	7.45529	7.17072	7.24454	7.41232
ACR	6.91281	7.00551	6.71972	6.47548
ACRBP	6.93161	7.19098	6.78787	6.85566
ACRC	7.22093	7.20578	6.8464	6.9543
ACRV1	6.96543	7.01271	6.46016	6.67404
ACSBG2	6.83089	6.8002	6.58877	6.54278
ACSF3	7.53274	7.35013	6.95484	7.12522
ACSL1	7.34821	7.30585	7.46022	7.23417
ACSL3	8.93012	8.68442	8.10183	8.19545
ACSL4	9.29151	9.30724	8.99444	8.87813
ACSL5	8.48389	8.36916	8.07673	8.07413
ACSL6	7.02496	7.00564	6.67668	6.67026
ACSM1	6.45509	6.5391	6.35542	6.21189
ACSM2A	6.68953	6.867	6.4353	6.37825
ACSM2B	6.89125	6.94927	6.60456	6.58323
ACSM3	6.99259	7.18903	6.7454	6.66141
ACSM4	6.78514	6.8626	6.78231	6.54499
ACSM5	6.90772	7.00785	6.36425	6.57147
ACSS1	6.93437	7.30589	6.76657	6.5795
ACSS2	8.85057	8.92353	8.55457	8.65
ACSS3	7.31567	7.3114	7.18002	7.22944
ACTA2	10.4241	10.5172	11.0658	11.1116
ACTB	14.7405	14.54	13.798	13.9548
ACTC1	7.70381	7.7635	6.72394	6.80587
ACTG1	14.166	12.6701	12.9173	13.2124
ACTG2	6.65382	6.82178	6.31216	6.3725
ACTL6A	12.6093	12.4653	11.0096	11.1932
ACTL6B	7.00793	6.99254	6.75519	6.66118
ACTL7A	6.63134	6.56303	6.21155	6.22663
ACTL7B	6.82193	6.92149	6.46705	6.42191
ACTL8	7.99694	8.02736	6.73374	6.87073
ACTN2	6.98269	6.93299	6.72093	6.54809
ACTN3	6.96281	6.91984	6.80237	6.75887
ACTN4	10.9352	10.7111	9.86911	10.0661
ACTR10	11.1413	11.2926	10.7727	10.7705
ACTR1A	11.2826	11.0581	10.1149	10.0936
ACTR1B	10.1297	10.3871	10.6896	10.8269
ACTR3	10.503	10.5631	9.77274	9.23889
ACTR3B	7.28672	7.14512	6.5638	6.66518
ACTR5	9.57419	9.68688	7.6663	7.76905
ACTR6	10.7662	10.9388	10.1212	9.8965
ACTR8	8.75986	8.84404	8.12402	8.04462
ACTRT1	7.64123	7.94646	7.56373	7.67058
ACVR1	9.96603	9.8055	9.27337	9.22635
ACVR1B	6.99384	7.0714	6.85819	6.67524
ACVR1C	7.07499	6.71786	6.44158	6.50779
ACVR2A	7.23497	7.46755	7.04375	7.13371
ACVR2B	6.96643	7.0579	6.46659	6.52593
ACVRL1	6.67691	6.63852	6.55288	6.78879
ACY1	9.85998	9.71883	9.79976	9.88185
ACY3	6.79278	6.64914	6.20601	6.30331
ACYP1	9.74004	9.97992	8.84323	8.76951
ACYP2	7.44312	7.45074	7.15509	7.38502
ADA	9.99941	9.89643	9.14685	9.20833
ADAD1	6.96094	6.97757	6.49344	6.60081
ADAD2	6.48222	6.53216	6.55083	6.35521
ADAL	8.87529	8.70815	7.9783	8.2931
ADAM10	9.63366	9.04883	8.87247	8.86967
ADAM11	7.12299	7.19578	6.85908	7.12302
ADAM12	7.152	7.2257	6.78303	6.80154
ADAM15	10.5869	10.5466	10.3842	10.3384
ADAM17	7.78273	7.8252	8.19232	8.4241
ADAM19	6.82637	7.02227	6.47365	6.45436
ADAM2	7.47269	7.49392	6.95878	6.86519
ADAM20	6.54629	6.57433	6.31736	6.21697
ADAM21	7.08087	7.10008	6.77673	6.82945
ADAM22	6.95862	7.0966	6.5684	6.59554
ADAM28	6.54112	6.80449	6.56201	6.59736
ADAM32	7.11643	7.0677	6.70711	6.77945
ADAM33	7.15159	7.2721	6.83747	6.83474
ADAM3A	6.78908	6.74879	6.58496	6.62953
ADAM5	6.84533	6.92215	6.35618	6.3941
ADAM6	7.37305	7.14249	6.59662	6.61782
ADAM7	6.91691	6.99478	6.78667	6.78935
ADAM8	6.90278	7.1677	6.99406	7.21405
ADAM9	8.20609	7.76429	7.92724	8.20372
ADAMDEC1	6.59218	6.66388	6.51105	6.65786
ADAMTS1	10.1884	10.2071	7.2486	7.51904
ADAMTS10	6.97654	7.02466	6.69502	6.52697
ADAMTS12	6.48546	6.71357	6.29278	6.53953
ADAMTS13	6.91826	6.87565	6.55058	6.6167
ADAMTS14	7.00193	6.97342	6.54197	6.53415
ADAMTS15	7.21788	7.50822	7.13022	6.94293
ADAMTS16	6.86731	6.85285	6.66667	6.5305
ADAMTS17	7.25089	7.28351	6.66201	6.96514
ADAMTS18	6.73095	6.97143	6.57404	6.50827
ADAMTS19	7.06169	7.09888	7.06879	6.72745
ADAMTS2	6.92999	6.90492	6.67754	6.69266
ADAMTS20	6.90536	6.8563	6.42876	6.58241
ADAMTS3	6.98534	6.87119	6.86952	6.84301
ADAMTS5	7.5357	7.5994	6.61132	6.4687
ADAMTS6	7.29577	7.33665	6.63637	6.86698
ADAMTS8	7.1616	7.30127	6.91342	6.93669
ADAMTS9	6.73622	6.54528	6.21866	6.43542
ADAMTSL1	6.76481	6.88969	6.46384	6.5287
ADAMTSL2	6.72439	6.96143	6.80552	6.62925
ADAMTSL3	7.0713	7.33052	6.87373	6.8768
ADAMTSL4	7.92496	7.99351	7.83559	7.96223
ADAMTSL5	8.37214	8.26502	7.9064	8.05831
ADAP2	6.795	7.01524	6.49405	6.55627
ADAR	10.5403	10.3907	9.49738	9.56371
ADARB1	9.86326	9.64863	9.34823	9.37906
ADARB2	6.80528	7.14492	6.75494	6.82197
ADAT1	10.1846	10.2542	8.38365	8.43922
ADAT3	8.20257	8.20982	7.73681	7.98743
ADC	6.93557	6.84175	6.50542	6.3647
ADCK1	8.76819	8.97491	7.47226	7.50446
ADCK2	10.8434	10.8991	9.31467	9.3275
ADCK4	8.45734	8.82642	8.73068	8.84924
ADCK5	7.92037	7.83017	7.72616	7.8859
ADCY1	6.68927	6.69629	6.30809	6.4351
ADCY2	6.87159	6.93192	6.54216	6.58209
ADCY3	12.4775	12.6928	10.909	11.0449
ADCY5	6.82489	7.00721	6.57635	6.58593
ADCY6	9.6203	10.114	10.3021	10.5056
ADCY7	8.83	8.81042	7.87697	8.13635
ADCY8	7.06538	7.096	7.04031	6.90186
ADCY9	9.3419	9.49757	9.74941	9.60677
ADCYAP1	6.37811	6.60925	6.05161	6.40929
ADCYAP1R1	6.77933	6.76332	6.40443	6.4415
ADD1	11.566	11.7154	10.941	10.9942
ADD2	6.95575	6.97226	6.53059	6.76917
ADD3	8.43153	8.67126	8.755	8.7023
ADH1A	6.9156	7.16267	6.6775	6.82301
ADH1B	6.74064	6.70602	6.13566	6.53302
ADH1C	6.91171	6.87936	6.65759	6.78388
ADH4	6.87638	6.86569	6.55104	6.42803
ADH5	8.77345	8.82545	8.43395	8.60602
ADH6	7.37424	7.20802	7.09741	6.79545
ADHFE1	7.41034	7.27778	6.95928	7.13287
ADI1	9.60436	9.21631	8.11269	7.83086
ADIG	6.60596	6.37262	6.26755	6.1189
ADIPOQ	6.97913	7.17866	6.57758	6.82676
ADIPOR1	11.8682	11.5713	11.309	11.5567
ADK	8.89137	8.55757	7.68714	7.76203
ADM	13.3835	13.7305	15.0159	14.9548
ADM2	7.56333	7.39801	6.96069	7.12385
ADNP	9.06378	9.17965	8.02336	7.98744
ADO	10.0007	10.2554	8.73305	8.76948
ADORA1	8.18817	8.21458	7.51693	7.43147
ADORA2A	7.13321	7.21072	6.90875	6.97369
ADORA2B	6.99388	7.0101	6.96983	7.2516
ADORA3	6.74548	7.00616	6.48441	6.75826
ADPGK	11.1576	11.1596	10.3027	10.1877
ADPRH	7.39737	7.49218	6.82079	7.12561
ADPRHL1	7.59013	7.38168	6.83719	7.09606
ADPRHL2	11.3844	11.5106	11.0867	11.1709
ADRA1A	6.74756	6.78616	6.50181	6.49715
ADRA1B	7.06962	7.31482	7.03476	7.01847
ADRA1D	6.68563	6.8259	6.47929	6.5747
ADRA2A	7.91165	7.74044	7.54808	7.58176
ADRA2B	7.91168	7.83821	7.86438	7.87285
ADRA2C	6.98407	7.04618	6.50379	6.66953
ADRB1	6.79232	7.07295	6.52884	6.49728
ADRB2	9.87589	10.0709	8.60642	8.58286
ADRB3	6.895	6.99658	6.75885	6.68253
ADRBK1	6.89318	6.85014	6.73782	6.70507
ADRBK2	7.00772	6.7787	6.6459	6.5995
ADRM1	12.7932	12.6664	12.3329	12.6092
ADSL	13.0488	13.0626	11.1162	11.0177
ADSS	11.0023	10.4478	9.10971	9.16389
ADSSL1	8.54672	8.60328	8.7586	8.81157
AEBP1	7.05553	6.9241	6.31962	6.43234
AEBP2	9.50817	9.04051	8.4003	8.42422
AES	10.1507	9.98347	9.90014	9.94046
AFAP1	8.40272	8.44327	8.20652	8.11724
AFAP1L1	8.07034	8.32494	8.54598	8.71638
AFAP1L2	7.22522	7.58119	7.63446	7.55507
AFAR3	7.33344	7.10105	6.67069	6.78973
AFARP1	6.80074	6.69637	6.39079	6.337
AFF1	7.05406	6.99572	6.59149	6.77551
AFF2	6.63329	6.81884	6.6206	6.5045
AFF3	6.68075	6.78905	6.34287	6.34595
AFF4	10.3132	10.5547	10.9061	11.0459
AFG3L1	8.3654	8.47465	7.45937	7.56094
AFM	6.65525	6.39411	6.42062	6.2523
AFMID	8.92535	8.55775	8.44581	8.41347
AFP	6.96043	6.90434	6.64625	6.624
AFTPH	8.0261	8.05143	7.67117	7.65198
AGA	9.74996	9.52535	9.48218	9.51126
AGAP2	7.06049	7.17912	7.12743	7.08866
AGBL1	6.6369	7.00735	6.5755	6.61457
AGBL2	7.31515	6.97954	6.58952	6.5928
AGBL3	6.76055	6.76804	6.42946	6.60995
AGC1	6.97356	6.74293	6.47891	6.77887
AGER	6.82944	6.88557	6.68527	6.70179
AGFG2	7.81274	7.69218	7.52587	7.53112
AGGF1	8.15354	8.27081	7.55449	7.50697
AGK	10.282	10.3601	9.00487	9.04713
AGL	7.50249	7.47046	7.01476	6.90553
AGMAT	9.51805	9.84039	7.02841	7.04111
AGPAT1	7.7799	7.99727	7.60679	7.56478
AGPAT2	10.8373	10.4881	10.5853	10.6509
AGPAT3	7.39655	7.5892	6.883	6.86788
AGPAT4	7.23402	7.31298	6.94325	6.8495
AGPAT5	9.63574	9.42955	10.3596	10.4881
AGPAT6	8.43058	8.4934	7.77624	8.04957
AGPAT9	8.62889	9.13985	7.58424	7.76601
AGPS	10.6798	10.2694	8.73207	8.87916
AGR2	7.3015	7.39847	6.69567	6.69696
AGR3	7.1698	7.07316	6.65302	6.87639
AGRN	10.8867	10.5699	10.861	11.0052
AGRP	6.93823	6.86536	6.62246	6.68036
AGT	7.02109	7.12235	6.63552	6.57134
AGTPBP1	9.58206	9.74615	10.2585	10.119
AGTR1	7.1296	6.92911	6.41887	6.59844
AGTR2	7.13475	7.12083	6.9892	7.05974
AGTRAP	10.7715	10.5523	10.3149	10.306
AGXT	6.87997	6.95898	6.7398	6.85792
AGXT2	6.84406	6.71315	6.50093	6.65596
AGXT2L1	7.71587	7.92028	6.95919	7.055
AGXT2L2	7.92831	8.06842	8.22313	8.29352
AHCTF1	9.12411	9.35567	7.89017	7.93077
AHCY	12.8761	12.7912	11.2835	11.4183
AHCYL1	12.6021	12.6697	12.5388	12.5483
AHCYL2	8.66053	8.71914	7.95084	8.1851
AHDC1	7.58969	7.60327	7.56258	7.37241
AHI1	8.41615	8.54779	8.54586	8.46625
AHNAK	9.4892	9.57608	9.11553	9.07084
AHR	12.5172	12.6796	12.3344	12.3341
AHRR	6.96441	6.87547	6.5652	6.59788
AHSA1	12.2625	12.4208	10.0434	10.192
AHSA2	9.83049	10.0956	10.2035	10.1441
AHSG	6.56779	6.60457	6.32534	6.43359
AHSP	7.29048	7.3012	6.95836	6.94678
AIF1	7.41769	7.44332	7.21726	7.24726
AIF1L	7.97703	7.97299	7.51575	7.55843
AIFM1	8.97588	8.76948	7.84828	7.91074
AIFM2	8.37499	8.55564	7.67251	8.01202
AIFM3	7.31999	7.15092	7.02787	7.18032
AIG1	9.17014	8.98128	8.51304	8.64203
AIM1	9.49358	9.29546	8.32892	8.58075
AIM1L	6.94851	7.25299	7.52169	7.54151
AIM2	7.42093	7.80173	7.19269	6.92132
AIMP2	13.8671	13.7645	10.5748	10.4929
AIRE	6.87712	6.87546	6.48908	6.63935
AJAP1	6.68496	6.84193	5.95983	6.48582
AK1	10.4843	10.3393	11.153	11.0656
AK2	11.671	11.7929	11.5788	11.6206
AK3	10.7259	10.8437	10.8603	10.8819
AK3L1	7.81836	7.92264	8.40922	8.39177
AK5	6.90217	7.00266	6.45395	6.22084
AK7	6.72677	6.81217	6.54049	6.56802
AKAP1	7.97536	8.01354	6.98386	6.9924
AKAP10	8.54176	8.4789	8.8936	8.69468
AKAP11	7.6946	7.68415	7.37733	7.45618
AKAP12	8.27445	8.23473	9.44492	9.30368
AKAP13	8.18029	8.51135	7.92637	7.79929
AKAP14	6.60436	6.61677	6.43377	6.43998
AKAP2	7.00622	7.3385	6.7918	6.77734
AKAP3	6.83463	7.17684	6.67681	6.6819
AKAP4	7.14158	7.09431	6.68488	6.85592
AKAP5	6.96618	7.01322	6.76296	6.42963
AKAP6	6.76115	6.91963	6.44027	6.4203
AKAP7	7.78727	7.79699	6.91679	6.79558
AKAP8	10.2191	10.1614	9.19755	9.05441
AKAP8L	8.99362	9.20535	9.20711	9.20462
AKIRIN1	9.19115	8.94507	8.89182	8.931
AKNA	7.41337	7.60846	6.74759	6.77917
AKR1A1	9.36188	9.33719	8.93348	8.9573
AKR1B1	14.432	14.3331	13.9804	13.9819
AKR1B10	8.27405	8.43942	6.48805	6.40777
AKR1C1	7.09195	6.69361	6.51173	6.36172
AKR1C2	6.95856	6.91131	6.67276	6.52208
AKR1C3	13.8062	13.6062	12.9845	12.9926
AKR1C4	9.07656	9.1927	8.71703	8.74201
AKR1CL1	7.13545	7.29497	6.88176	7.05301
AKR1D1	6.91429	7.17532	6.47059	6.55811
AKR1E2	7.02793	6.96033	6.54365	6.43962
AKR7A2	12.7675	12.9522	12.7823	12.9403
AKR7A3	6.75619	6.71825	6.5551	6.4765
AKT1	7.39104	7.32243	6.78784	6.75007
AKT1S1	8.1404	8.21213	7.85971	7.65075
AKT2	7.08046	7.0087	6.8987	6.69449
AKT3	7.03551	7.0795	6.68919	6.73368
AKTIP	8.95569	8.93054	7.98172	7.76999
ALAD	8.00127	8.16233	8.20716	8.06948
ALAS1	7.27992	7.4998	7.47161	7.51538
ALAS2	6.97595	7.08895	6.92525	6.87765
ALB	7.50416	7.6745	7.03203	6.943
ALCAM	10.1381	10.4916	9.83735	9.72876
ALDH16A1	8.51305	8.64053	7.94113	8.08526
ALDH1A1	6.96752	6.97046	6.57261	6.65017
ALDH1A2	7.21756	7.33412	6.75054	6.87422
ALDH1A3	8.23341	8.38786	7.52639	7.50795
ALDH1B1	8.74123	8.62164	6.70614	6.69075
ALDH1L1	6.84403	7.12698	6.48465	6.55226
ALDH1L2	7.02654	7.23639	6.95787	6.81697
ALDH2	7.75126	7.81092	7.8024	7.83486
ALDH3A1	8.98126	8.94572	7.31868	7.46058
ALDH3A2	10.1522	10.1203	8.49983	8.58196
ALDH3B1	8.4937	8.44144	8.25811	8.25729
ALDH3B2	6.79274	6.89213	6.54877	6.41922
ALDH4A1	7.61062	7.80297	7.38585	7.36195
ALDH6A1	9.33914	9.03629	9.09969	9.20644
ALDH7A1	12.3364	12.265	12.182	12.0909
ALDH8A1	6.84779	6.88411	6.63003	6.69416
ALDH9A1	14.1182	14.2969	13.0812	12.9063
ALDOA	11.5541	11.2132	11.7744	11.8322
ALDOB	7.12963	7.24636	6.98643	7.16023
ALDOC	10.3093	10.2281	13.6985	13.7371
ALG1	9.3962	8.84998	7.26033	7.63045
ALG10B	9.39292	9.535	7.95564	7.72747
ALG11	8.54297	8.54333	7.67279	7.8134
ALG12	7.83935	7.57596	7.30292	7.25602
ALG13	11.6283	11.5005	9.71675	9.93298
ALG14	8.51922	8.65718	7.35153	7.47904
ALG1L	7.29603	7.26395	6.69862	6.76502
ALG2	7.68425	7.58576	7.09594	7.18628
ALG3	10.9259	10.8576	9.33648	9.47937
ALG5	10.9778	10.9933	9.68139	9.7372
ALG6	10.3831	10.6292	9.16842	9.11005
ALG8	12.1462	12.0919	10.3318	10.4313
ALG9	11.5239	11.6476	10.2198	10.1796
ALK	7.33718	7.25913	6.79972	6.83255
ALKBH1	9.71079	9.82879	9.18353	9.21911
ALKBH2	10.1386	10.1531	8.05691	7.95986
ALKBH4	8.43472	8.68042	8.26373	8.03288
ALKBH5	13.7743	13.8809	14.0072	13.9784
ALKBH6	9.83656	9.81564	9.75849	9.57067
ALKBH7	8.84804	8.74284	8.62548	8.64028
ALKBH8	7.50995	7.93666	6.55203	6.57729
ALLC	6.78952	6.84416	6.5248	6.58473
ALMS1	7.95582	8.30123	7.63146	7.85494
ALOX12	6.87518	6.98703	6.61481	6.63403
ALOX12B	7.22258	7.22773	7.42469	7.39174
ALOX12P2	6.83753	6.9674	6.47385	6.64995
ALOX15	7.06642	7.19936	6.86608	6.87534
ALOX15B	6.64614	6.80846	6.69538	6.61702
ALOX5	7.68155	7.64706	7.92176	7.98357
ALOX5AP	7.18335	6.79197	7.19278	7.13436
ALOXE3	7.22025	7.57172	8.60307	8.61171
ALPI	7.35372	7.26335	7.11247	7.21187
ALPK2	7.05738	6.81331	6.34254	6.58511
ALPK3	7.137	7.16554	6.82736	6.75981
ALPL	6.77615	6.7164	6.43754	6.48636
ALPP	11.7441	12.135	11.6783	11.1451
ALPPL2	7.2098	7.21431	6.90812	6.87235
ALS2	9.51639	9.45972	8.68855	8.6092
ALS2CL	7.02501	7.31353	6.79846	6.91811
ALS2CR11	6.75	7.0642	6.51652	6.29029
ALS2CR12	7.02892	6.73595	6.66107	6.70681
ALS2CR14	8.47101	8.5109	8.10367	8.05506
ALS2CR16	7.01257	6.96656	6.63967	6.59275
ALS2CR4	10.8603	10.82	10.0878	10.3071
ALS2CR8	6.74336	6.66721	6.41485	6.26334
ALX3	7.16085	7.38533	7.12899	7.04888
ALX4	6.87161	6.91504	6.38009	6.55461
AMAC1	7.03172	6.92731	6.6087	6.67182
AMAC1L1	6.95676	6.88652	6.71901	6.69571
AMAC1L2	7.17084	7.12542	6.89936	6.68187
AMACR	8.11523	8.03238	7.32603	7.44261
AMBN	6.82417	6.9697	6.66082	6.67889
AMBP	7.07583	7.14721	6.37355	6.72524
AMBRA1	7.86672	7.67692	7.09923	7.30114
AMD1	11.3915	11.1869	8.64251	8.477
AMDHD1	8.21469	8.33191	7.77432	7.89634
AMDHD2	9.03755	9.12572	9.07741	8.9886
AMELY	6.78299	7.00308	6.87574	6.60934
AMFR	8.97802	9.08303	8.85387	8.99367
AMH	8.12254	8.02182	7.41336	7.61569
AMHR2	7.23767	7.32059	7.92228	7.86643
AMICA1	6.75931	7.144	6.42774	6.63115
AMIGO1	7.38147	7.48735	7.03249	7.03934
AMIGO2	6.85245	7.12311	6.71093	6.63936
AMIGO3	7.02107	7.24847	6.84815	6.70728
AMMECR1	8.83577	9.10507	8.2606	8.31666
AMMECR1L	9.32452	9.25548	8.71363	8.59566
AMN	7.08688	7.13824	6.75449	6.68792
AMN1	7.28212	7.6047	7.5418	7.05726
AMOT	7.22416	7.39626	6.8064	7.06097
AMOTL1	7.09473	7.14602	6.81618	6.65476
AMOTL2	8.05784	8.14298	7.60795	7.62613
AMPD1	6.5947	6.73586	6.28127	6.38087
AMPD2	6.68321	6.77905	6.33358	6.32053
AMPD3	6.88579	7.02123	7.15638	7.13991
AMPH	7.04213	7.01158	6.55489	6.63656
AMT	7.12521	7.3297	8.09085	8.30107
AMTN	6.7916	6.80491	6.37695	6.4745
AMY1A	6.856	7.05977	6.4698	6.67734
AMY1B	9.41798	9.00307	8.74371	8.68541
AMY1C	13.0965	12.8377	11.7107	11.6507
AMY2A	7.26451	7.29295	7.44571	7.3807
AMY2B	7.07289	7.17598	7.03297	7.47132
AMZ1	6.89307	6.9622	6.7391	6.81282
AMZ2	12.2754	12.2433	11.8391	11.887
ANAPC1	8.76601	8.7198	7.51703	7.59479
ANAPC10	9.95608	10.0607	8.95087	8.81662
ANAPC11	8.37855	8.40555	8.03534	7.96724
ANAPC13	13.5692	13.4655	11.861	11.9938
ANAPC2	7.33711	7.47436	7.11226	7.0359
ANAPC4	10.1435	10.2151	8.54368	8.62683
ANAPC5	12.2988	12.5817	11.2748	11.3522
ANG	10.2688	10.4092	13.433	13.3497
ANGEL1	8.95525	9.0469	7.74003	7.82595
ANGEL2	10.9991	11.0254	9.48542	9.33188
ANGPT1	7.20658	7.21658	6.68337	6.85725
ANGPT2	6.66192	6.85778	6.63348	6.77702
ANGPT4	6.66491	6.78266	6.27436	6.48374
ANGPTL1	6.67811	6.78179	6.26752	6.38978
ANGPTL2	7.92862	7.87674	7.73491	8.03017
ANGPTL3	6.99234	7.07162	6.89234	6.61594
ANGPTL4	7.20278	7.2104	7.82902	7.83794
ANGPTL6	7.04666	7.0399	7.10347	7.31564
ANGPTL7	7.07888	6.9584	6.53151	6.7065
ANK1	6.97244	7.05168	6.55504	6.60094
ANK2	6.90775	7.06728	6.60458	6.41177
ANK3	7.22615	7.44194	6.88178	7.08435
ANKDD1A	7.15393	7.34817	6.90442	6.7267
ANKFN1	6.12268	6.66768	6.23393	6.26872
ANKFY1	8.84875	8.93971	8.28313	8.334
ANKH	6.98619	6.81965	6.49125	6.48324
ANKHD1	8.12447	8.08525	7.51512	7.55272
ANKHD1-EIF4EBP3	7.99503	8.25115	7.8093	7.83401
ANKK1	6.7957	6.91787	6.36139	6.40214
ANKMY1	7.79227	7.97725	7.49687	7.67174
ANKMY2	10.2151	10.1805	9.49283	9.40546
ANKRA2	8.97898	8.83088	9.11484	9.42929
ANKRD1	11.729	11.7562	7.39509	7.35408
ANKRD10	7.82988	7.79677	7.67015	7.60884
ANKRD11	7.14407	7.24443	6.50769	6.63613
ANKRD12	9.40078	9.11289	9.3	9.27524
ANKRD13A	10.6879	10.6985	10.1222	10.1088
ANKRD13B	7.64523	7.27257	7.23002	7.00881
ANKRD13D	7.06749	7.12188	6.87004	6.85049
ANKRD16	7.99262	7.98443	7.42884	7.22444
ANKRD17	8.75166	8.83591	7.99838	8.05896
ANKRD19	6.76122	6.83997	6.34046	6.10618
ANKRD2	7.01591	7.12598	6.64204	6.49663
ANKRD20A1	7.28568	7.05882	6.69331	6.63685
ANKRD20B	6.6593	6.86553	6.34695	6.42098
ANKRD21	6.94049	6.96396	6.5607	6.33235
ANKRD22	7.11332	7.10683	7.0064	6.94092
ANKRD23	6.91808	6.87462	6.48742	6.63716
ANKRD24	7.90776	8.00375	7.96824	8.14388
ANKRD26	7.9881	8.10887	7.57448	7.66961
ANKRD27	8.91023	9.10339	8.36814	8.47612
ANKRD28	8.569	8.51844	8.3412	8.29093
ANKRD29	8.10855	8.10908	7.02128	7.367
ANKRD30A	6.62056	6.71814	6.3562	6.43172
ANKRD30B	12.4292	12.4166	12.1282	11.8851
ANKRD31	6.9744	6.86632	6.6318	6.64336
ANKRD32	11.31	11.2287	9.06167	8.78367
ANKRD33	10.7358	10.6807	10.9366	11.0026
ANKRD34B	6.57821	6.46876	6.10737	6.03588
ANKRD34C	7.09824	7.06561	6.7379	6.51003
ANKRD35	6.74584	6.71596	6.69414	6.7378
ANKRD36	6.91315	6.7913	6.37305	6.3234
ANKRD36B	8.2803	8.28297	7.83201	7.77183
ANKRD37	10.4337	10.6712	13.9879	13.8934
ANKRD38	7.34538	7.40838	7.05187	7.15026
ANKRD39	9.32506	9.52894	8.40252	8.45874
ANKRD40	9.6157	9.55021	9.13461	9.16231
ANKRD41	6.98578	7.05929	6.77894	6.84014
ANKRD42	6.75568	6.95221	6.43614	6.59261
ANKRD43	6.81241	7.11097	6.65605	6.67375
ANKRD44	6.73975	6.69593	6.4374	6.50959
ANKRD45	6.92799	7.04266	6.38988	6.6776
ANKRD46	8.89318	8.94085	8.3504	8.36505
ANKRD47	7.22955	7.26619	7.18227	7.15274
ANKRD49	10.2327	10.4361	9.26203	9.07082
ANKRD5	7.07893	7.13665	6.50629	6.52977
ANKRD53	7.21239	7.39501	7.13844	7.45552
ANKRD54	9.41923	9.55074	8.9748	8.74856
ANKRD57	13.4103	13.8607	12.9586	13.0068
ANKRD58	7.09717	7.02058	6.68026	6.8948
ANKRD6	6.87941	7.12514	6.58775	6.74365
ANKRD7	7.16024	7.16728	6.83856	6.94615
ANKRD9	9.60278	9.6892	11.3952	11.4708
ANKS1A	10.098	9.95422	9.06575	9.1698
ANKS1B	6.82382	6.9432	6.51058	6.45008
ANKS3	7.63929	8.07983	7.03206	7.18761
ANKS6	7.02126	6.80904	6.53566	6.60176
ANKZF1	9.22422	8.99709	10.7148	10.6543
ANLN	10.7569	10.9323	11.355	11.2876
ANO10	8.55848	8.36202	7.66652	7.88465
ANO5	7.0701	6.75202	6.29892	6.37507
ANO6	9.79796	10.2853	11.244	11.0362
ANO7	6.76751	7.00051	6.63428	6.59998
ANO8	7.86009	7.99012	8.02537	8.30203
ANO9	7.11278	7.07942	6.70365	6.79007
ANP32A	9.25765	9.13594	8.30647	8.47482
ANP32B	14.4806	14.7353	13.3015	13.3082
ANP32C	9.87392	8.50809	8.27877	8.38096
ANP32D	6.7489	6.76957	6.84563	6.50419
ANP32E	7.07179	7.08726	6.97895	6.72914
ANPEP	7.2629	6.84781	6.75149	6.66462
ANRIL	7.46349	7.30707	6.74783	7.14973
ANTXR1	10.4298	10.4056	9.62101	9.60456
ANTXR2	7.10002	7.31026	7.0286	7.22949
ANTXRL	6.64163	6.61688	6.52342	6.1902
ANUBL1	6.67859	6.7188	6.43624	6.36506
ANXA10	8.94326	8.65395	8.16303	8.14159
ANXA11	8.22673	8.3166	7.65393	7.68541
ANXA13	6.76517	6.81368	6.34871	6.45413
ANXA2	12.4411	12.166	11.8393	11.7838
ANXA2P1	12.5945	12.5697	12.0083	12.0664
ANXA2P3	9.4665	9.3825	9.10493	8.93097
ANXA3	12.5491	12.2485	10.7249	10.647
ANXA4	7.96861	7.90494	7.67859	7.39152
ANXA5	13.6546	13.7255	13.8487	13.8279
ANXA6	7.89824	7.76308	6.88597	6.99395
ANXA7	9.43576	9.44156	8.82145	8.88545
ANXA8	11.2133	11.2072	9.83827	9.87434
AOAH	7.21688	7.42683	6.85515	6.97614
AOC2	7.25189	7.21386	6.99228	6.98077
AOC3	6.99332	7.11328	6.81711	6.85858
AOF2	11.8495	12.0685	11.4035	11.4281
AOX1	8.83614	9.13599	8.83908	8.87263
AOX2P	7.19562	7.21498	7.23402	7.10093
AP1B1	9.58393	9.68177	8.31258	8.39929
AP1G2	9.2723	9.03596	9.45528	9.5483
AP1GBP1	7.14277	7.11991	6.6243	6.7283
AP1M1	11.8586	11.7593	10.8363	10.9352
AP1M2	9.19067	9.15438	7.13707	7.26881
AP1S1	11.463	11.355	10.9275	10.9891
AP1S2	9.8289	9.75632	10.274	10.3968
AP1S3	7.32604	7.39003	6.61034	6.56854
AP2A1	7.86084	8.00642	7.55423	7.62236
AP2A2	7.87156	7.75269	7.76278	7.54705
AP2B1	9.16403	9.46941	8.92625	8.88496
AP2M1	11.6892	11.7076	11.6242	11.8311
AP2S1	14.0469	14.0275	13.2732	13.2243
AP3B1	11.6865	11.8645	11.4818	11.613
AP3B2	6.79186	6.68554	6.48803	6.61035
AP3D1	9.82697	9.94639	8.90159	8.95603
AP3M1	9.03086	9.27077	8.43098	8.442
AP3M2	10.0145	10.1049	10.2363	10.1471
AP3S2	8.60611	8.80731	8.20446	8.34233
AP4B1	10.9195	11.2037	9.14401	9.15964
AP4E1	10.7956	10.9923	10.3744	10.313
AP4M1	8.22359	8.1376	7.93183	7.87895
AP4S1	7.32636	7.228	6.89349	6.86377
APAF1	9.44077	9.88947	9.76664	9.57408
APBA1	7.00788	7.10283	6.65791	6.8173
APBA2	6.75718	6.79944	6.34668	6.40407
APBA3	9.39945	9.33814	10.4742	10.8196
APBB1	6.84148	6.75193	6.40697	6.48559
APBB1IP	8.14723	8.14203	7.35187	7.54886
APBB2	6.8878	6.86775	6.41282	6.52055
APBB3	10.2611	9.9857	10.7479	10.9706
APC	7.1289	7.1692	6.96442	6.94605
APC2	7.01982	7.05403	6.70825	6.3854
APCDD1	7.11196	6.95927	6.74676	6.81639
APCDD1L	7.05256	6.89541	6.65436	6.73333
APCS	7.07631	7.23682	6.79736	6.59939
APEG1	7.5025	7.35519	7.10647	7.02241
APEH	11.7479	11.7434	10.7109	10.7519
APEX1	12.9205	12.7819	10.9286	11.1257
APEX2	12.0637	11.7221	11.0964	11.1692
APH1A	12.3198	12.4211	11.4547	11.4339
APH1B	7.07037	7.12711	6.9072	6.82455
API5	11.4398	11.3087	10.356	10.2299
APIP	11.251	11.019	10.1327	10.1194
APITD1	10.3136	10.3598	8.95277	9.21182
APLF	6.99743	6.87579	6.36498	6.67802
APLN	7.0514	7.32296	6.6233	6.83286
APLNR	6.77867	6.74067	6.55886	6.65331
APLP1	7.22986	7.0792	7.06979	7.19652
APLP2	9.56067	9.61929	10.1357	10.3131
APM-1	8.36957	8.66722	8.80811	9.02891
APOA1	6.76278	6.79014	6.49426	6.42361
APOA1BP	13.3031	13.2601	12.1327	12.3093
APOA2	6.73685	7.037	6.66988	6.71449
APOA4	6.94257	6.98192	6.47999	6.36456
APOA5	7.25222	6.88662	6.56284	6.57525
APOB	6.8266	6.97966	6.52644	6.64067
APOB48R	6.86806	6.82076	6.4709	6.6315
APOBEC1	6.97978	7.16014	6.71926	6.58989
APOBEC2	6.70626	6.64386	6.47906	6.3425
APOBEC3A	6.86496	6.74143	6.48565	6.43464
APOBEC3C	7.94262	7.74616	7.84315	8.18251
APOBEC3D	7.03781	6.8852	6.60141	6.60248
APOBEC3F	7.11269	7.07762	6.55969	6.72053
APOBEC3G	7.1455	7.10907	6.77127	6.72435
APOBEC3H	6.86501	6.81678	7.27217	7.06843
APOBEC4	6.79104	6.90551	6.35879	6.43575
APOC1	7.17655	7.35339	6.9107	6.78927
APOC2	7.19806	7.09119	6.89606	6.98722
APOC3	6.91128	6.90676	6.64209	6.50529
APOC4	7.04373	7.21364	6.61169	6.63491
APOD	6.67334	6.26625	6.29402	6.43149
APOE	6.83306	6.66678	6.3476	6.22431
APOF	6.70927	6.74828	6.41163	6.30523
APOH	6.40962	6.78671	6.05328	6.15959
APOL1	7.04497	7.09881	6.56504	6.54167
APOL2	6.78827	6.59359	6.25531	6.37646
APOL3	8.40039	8.69368	7.81054	7.85021
APOL4	6.85705	7.06614	6.60915	6.43435
APOL5	6.78695	6.71377	6.52794	6.43226
APOL6	7.8284	7.65063	6.95929	7.05461
APOLD1	7.00704	7.15635	8.95057	8.75247
APOM	8.79908	8.75223	7.65998	7.74333
APOO	11.8214	11.8518	10.5732	10.6272
APOOL	10.4729	10.5339	9.34986	9.28749
APP	8.2648	8.35886	8.75072	8.64773
APPBP2	7.24758	7.02068	6.86555	6.97232
APPL1	8.72273	8.978	8.75672	8.599
APPL2	9.27911	9.33661	9.4224	9.57137
APRIN	6.96317	6.99514	6.24244	6.51588
APRT	11.5092	11.4944	10.7883	10.785
APTX	10.7965	11.0114	9.25424	9.28714
AQP1	7.17391	7.24167	6.91888	6.94997
AQP11	8.23795	8.5418	7.88133	7.94245
AQP12A	7.28631	7.36867	7.18356	7.20247
AQP2	6.95343	7.00552	6.62622	6.8979
AQP3	9.38998	10.2414	8.99132	8.62909
AQP4	6.62163	6.58479	6.30525	6.51963
AQP5	6.54589	6.67884	6.14775	6.20497
AQP6	6.86415	7.03083	6.44193	6.58205
AQP7	7.142	7.1806	6.9579	7.00758
AQP7P2	7.38308	7.15775	7.22336	7.21003
AQP8	6.95792	6.67527	6.38651	6.35207
AQP9	7.03813	6.83467	6.61397	6.61566
AQR	9.94055	10.2139	8.88158	8.79523
AR	6.91275	6.99331	6.66784	6.60111
ARAF	12.1446	12.12	11.729	11.8179
ARAP2	6.95997	6.80095	6.55468	6.45191
ARAP3	9.50701	9.75797	8.87802	8.94816
ARC	6.92846	6.66142	6.47327	6.42602
ARCN1	11.9534	11.9941	11.4034	11.5264
ARD1A	11.9197	11.4633	10.1998	10.2318
AREG	6.75642	6.72287	6.2509	6.26406
ARF1	10.0529	10.2133	9.79113	9.93688
ARF3	11.064	11.2075	10.4358	10.5365
ARF4	12.825	12.4619	12.4187	12.4582
ARF5	11.8108	12.006	11.9104	11.9266
ARF6	7.54633	7.34028	7.42296	7.58799
ARFGAP1	10.1413	10.1437	9.87606	9.95703
ARFGAP2	10.5152	10.5937	9.77099	9.94193
ARFGAP3	9.86111	10.1318	11.0512	11.1885
ARFGEF1	10.1796	10.1183	9.45071	9.26748
ARFGEF2	9.36526	9.3184	8.13569	7.93012
ARFIP1	6.97043	6.9557	6.55557	6.68986
ARFIP2	7.34813	7.55605	6.84611	7.16658
ARFRP1	7.17006	7.37015	7.1944	7.32984
ARG1	6.79529	6.88251	6.59816	6.44382
ARG2	7.96883	7.93454	8.72325	8.75421
ARG99	7.70898	7.18426	7.07344	7.15098
ARGFX	6.67568	6.75779	6.46278	6.56693
ARGFXP2	6.88289	7.12224	6.45758	6.73044
ARGLU1	12.2674	12.4053	11.7086	11.6072
ARHGAP1	11.2719	11.0986	10.1219	10.3116
ARHGAP10	8.25637	8.65818	7.70848	7.70185
ARHGAP11A	7.55361	7.54711	6.81717	6.60733
ARHGAP12	9.1556	9.21074	8.82445	8.93083
ARHGAP17	9.57766	9.62792	8.72607	8.8996
ARHGAP18	7.83844	8.01867	6.79956	6.60214
ARHGAP19	9.02095	9.08994	8.58579	8.71369
ARHGAP20	6.86561	7.03362	6.61263	6.59027
ARHGAP21	11.4769	11.5276	10.5773	10.4081
ARHGAP22	6.81519	6.79822	6.32987	6.48646
ARHGAP23	8.65128	8.58943	7.71898	7.87501
ARHGAP24	6.84988	6.95747	6.68285	6.54808
ARHGAP25	7.04445	7.19736	6.80939	6.75971
ARHGAP26	6.93589	7.04709	6.63713	6.45478
ARHGAP28	6.89235	6.94439	6.57993	6.62209
ARHGAP29	6.84343	6.53206	6.26845	6.39474
ARHGAP30	7.05407	6.95573	6.69684	6.84322
ARHGAP4	7.43631	7.53359	9.67393	9.60495
ARHGAP6	6.88307	6.84506	6.58287	6.71839
ARHGAP9	7.23685	7.24343	6.65735	6.98231
ARHGDIA	12.3568	11.9223	10.7085	10.7329
ARHGDIB	7.48606	7.58989	6.66037	6.83364
ARHGDIG	7.09439	6.99918	6.76397	6.76322
ARHGEF1	8.19822	8.40918	7.69419	7.81237
ARHGEF10L	7.43799	7.28286	6.92118	6.89354
ARHGEF11	7.48225	7.52004	7.04946	6.99054
ARHGEF12	7.56251	7.5754	7.64698	7.57459
ARHGEF15	6.6698	6.53063	6.14304	6.12336
ARHGEF16	9.72523	9.9204	9.51823	9.51172
ARHGEF17	7.93544	8.3358	8.26422	8.06003
ARHGEF18	11.9295	12.3793	11.3576	11.2857
ARHGEF19	9.92212	9.85799	9.68361	9.80418
ARHGEF2	12.6438	12.6875	12.6987	12.6346
ARHGEF3	10.0589	10.0702	9.99922	9.95188
ARHGEF4	8.92176	9.13713	9.01218	8.92998
ARHGEF5	9.77001	10.1763	9.62506	9.74627
ARHGEF6	6.99748	7.03391	6.75082	6.71192
ARHGEF7	8.28877	8.46316	7.89777	8.07117
ARHGEF9	7.03993	7.2864	6.87751	6.79483
ARID1A	8.91394	8.85782	8.2752	8.35486
ARID1B	7.13263	7.14822	6.72589	6.65223
ARID2	8.20267	8.01777	7.62173	7.99225
ARID3A	9.6377	9.84183	11.2942	11.3986
ARID3B	9.5851	9.45338	10.9778	11.0774
ARID3C	7.17367	7.0424	6.83451	6.67382
ARID4A	8.03992	7.92542	7.70827	7.53578
ARID4B	7.9312	7.78924	7.40285	7.51877
ARID5A	6.81627	6.75119	6.81164	6.79905
ARID5B	11.2579	11.3045	10.4507	10.5619
ARIH1	10.0954	10.2347	9.61991	9.52378
ARIH2	10.6786	10.7217	9.30754	9.55488
ARL1	10.3464	10.5256	10.0122	9.93748
ARL10	6.72618	6.85427	6.42353	6.55103
ARL11	6.72232	6.96627	6.30695	6.45961
ARL13A	6.94266	7.13476	6.69684	6.97751
ARL13B	7.18671	7.13875	6.62518	6.3888
ARL15	8.11768	7.93697	7.36027	7.37544
ARL16	9.78769	9.87824	9.49985	9.37537
ARL17P1	7.70586	7.92631	7.9993	8.02672
ARL2	13.8393	13.9327	13.3672	13.2252
ARL2BP	11.8988	12.1919	11.2279	11.2419
ARL3	7.1183	7.20559	6.95958	6.93514
ARL4A	8.83284	8.65236	8.56885	8.68377
ARL4C	7.13149	7.17994	6.62099	6.89889
ARL4D	7.57207	7.66894	7.43597	7.41779
ARL5A	10.5017	10.3456	9.57581	9.57468
ARL5B	8.01864	8.20281	7.61448	7.647
ARL5C	7.03499	6.9354	6.5794	6.85591
ARL6	7.1263	7.08377	6.69834	6.78031
ARL6IP1	13.8484	13.607	13.1725	13.4156
ARL6IP4	8.64989	8.66132	8.57969	8.45336
ARL6IP5	12.0951	11.9877	11.4624	11.4538
ARL6IP6	10.6501	10.2958	9.66346	9.70508
ARL8A	7.06166	7.15431	6.74988	6.72633
ARL8B	11.5173	11.7096	11.1817	11.1954
ARL9	6.70475	6.81159	6.32843	6.57838
ARMC1	10.8622	11.0209	9.68403	9.50959
ARMC10	9.81711	9.87634	9.51914	9.40969
ARMC2	7.21306	7.17359	7.00751	6.98194
ARMC4	6.76387	6.53422	6.36237	6.31908
ARMC5	8.37524	8.24415	7.29902	7.6491
ARMC6	9.07722	9.05536	7.60645	7.78462
ARMC7	9.61744	9.62032	7.65272	7.70565
ARMC8	7.80278	7.84704	7.17774	7.30329
ARMC9	7.44464	7.60368	6.87308	6.91309
ARMCX1	6.9608	6.91259	6.55033	6.29153
ARMCX2	6.47687	6.83098	6.15544	6.49828
ARMCX3	6.97596	7.07198	6.76533	6.76001
ARMCX4	7.28287	7.13986	6.74477	6.90136
ARMCX5	9.29161	9.36876	7.81085	7.96966
ARMCX6	8.61855	8.60828	8.15057	8.12427
ARNT	7.41448	7.62854	8.27097	8.09617
ARNT2	8.51346	8.57894	10.2296	10.3069
ARNTL	7.08065	7.07882	6.72742	6.93256
ARNTL2	7.62958	7.42508	6.97499	7.07462
ARPC1A	12.9049	12.9955	12.4111	12.5544
ARPC2	10.407	10.498	10.4551	10.5006
ARPC3	13.1556	13.0643	12.9763	12.9564
ARPC4	9.41605	9.18358	8.60444	8.5441
ARPC5	13.936	13.7848	13.0822	13.1232
ARPC5L	12.4167	12.5221	11.3866	11.4082
ARPM1	9.28906	9.18263	7.07302	7.01625
ARPM2	7.06985	7.1556	6.82016	6.87685
ARPP-21	6.84503	6.82015	6.44801	6.58493
ARPP19	10.3097	10.5157	9.52168	9.58638
ARR3	6.92756	7.01629	6.50927	6.60289
ARRB1	8.39274	8.44818	8.03098	8.0984
ARRB2	7.46181	7.41604	6.90691	6.90352
ARRDC1	8.00997	7.68352	7.2398	7.22694
ARRDC2	8.56148	8.55123	8.33443	8.41963
ARRDC4	6.94588	6.90032	6.52678	6.62549
ARS2	7.09684	7.27188	6.71652	6.77503
ARSA	8.4957	8.39487	8.45036	8.51497
ARSB	7.50509	7.45987	6.90035	6.92177
ARSD	8.13164	8.09363	7.589	7.8141
ARSE	6.43324	6.32931	6.31234	6.40864
ARSF	6.56891	6.64724	6.34953	6.41563
ARSG	8.21459	8.27461	8.70319	8.77077
ARSH	6.91299	6.83816	6.4177	6.58396
ARSI	6.83668	6.51834	6.56793	6.35489
ARSJ	7.37911	7.63036	7.67794	7.98338
ARSK	8.04133	8.33715	7.95487	8.08291
ART1	7.66696	7.662	7.31586	7.6747
ART3	6.63942	6.84128	6.40604	6.37882
ART4	7.09586	6.96193	6.81094	6.91375
ART5	6.51969	6.61058	6.21126	6.35395
ARTN	6.87882	6.97253	7.00678	6.99154
ARV1	10.6885	10.6951	9.06174	9.34243
ARVCF	7.07888	7.2216	7.02003	6.98568
ARVP6125	7.3346	7.12564	6.98401	7.01564
ARX	7.08743	6.95646	6.8169	6.70252
AS3MT	7.04889	6.96934	6.93494	7.06992
ASAH1	8.11067	8.26408	7.92436	7.98035
ASAH2	7.00518	7.06881	6.65002	6.61545
ASAH2B	6.97028	7.00793	6.62587	6.67475
ASAM	8.68538	9.07716	8.42103	8.47371
ASAP1	10.6886	11.2344	9.67172	9.68314
ASAP3	8.92618	9.02328	8.51855	8.52441
ASB1	9.12377	9.08627	8.34088	8.38994
ASB10	6.92815	7.21912	6.46537	6.56719
ASB11	6.63345	6.88113	6.50284	6.43621
ASB12	6.81585	6.6309	6.25352	6.58458
ASB13	9.06675	9.13218	7.79605	7.7273
ASB14	6.72829	6.50431	6.5487	6.54698
ASB15	6.56512	6.67939	6.48187	6.46284
ASB16	6.96537	7.17555	7.04752	6.75254
ASB17	7.18618	7.00347	6.61537	6.81578
ASB2	7.26618	7.0836	6.74783	6.95568
ASB3	8.58494	8.33965	7.99309	8.12223
ASB4	6.97559	6.96785	6.68212	6.69813
ASB5	7.03052	6.78899	6.44215	6.42665
ASB6	7.78618	7.78306	7.44143	7.68904
ASB7	8.10119	8.03583	7.20224	7.16663
ASB8	10.0732	10.1505	9.53125	9.6072
ASB9	9.86935	10.0038	7.93014	7.98124
ASCC1	11.9837	11.9467	11.683	11.7502
ASCC2	11.6084	11.4852	10.553	10.5214
ASCC3	8.36159	8.40956	7.76782	7.94623
ASCL1	6.59335	6.85593	6.51021	6.74486
ASCL2	7.49314	7.76365	7.24793	7.20368
ASCL3	7.11554	7.08	6.72846	6.63231
ASCL4	6.57881	6.75297	6.17007	6.22807
ASF1A	9.37703	9.56904	7.73108	7.70967
ASF1B	12.47	12.2372	11.5479	11.4665
ASGR1	7.64783	7.74637	7.51741	7.64888
ASGR2	7.00656	7.18532	6.42498	6.76073
ASH1L	7.62537	7.49991	7.38399	7.32406
ASH2L	11.3117	11.4225	10.7508	10.6391
ASIP	6.55403	6.67495	6.23381	6.26255
ASL	6.90344	7.13889	7.10266	6.98704
ASMT	6.59547	6.70632	5.97789	6.24853
ASMTL	8.00551	7.9869	8.06078	8.08958
ASNA1	8.38341	8.08365	7.33501	7.12562
ASNS	11.2079	11.215	9.81629	9.97667
ASPA	6.99336	6.91272	6.48304	6.34028
ASPH	8.39581	8.09305	7.97197	8.08905
ASPHD1	8.36811	8.60143	8.07795	8.00324
ASPM	12.042	11.9527	10.0255	9.89113
ASPRV1	7.0483	6.95819	6.81924	7.0836
ASPSCR1	9.54678	9.54618	8.7865	8.87539
ASRGL1	7.48756	7.84588	6.67657	6.85808
ASS1	10.0456	10.2431	9.70505	9.83975
ASTE1	9.14534	9.09112	7.78768	7.74848
ASTL	7.06962	7.27036	6.71023	6.77127
ASTN1	7.06632	6.97625	6.63767	6.79558
ASTN2	7.30456	7.57148	7.12838	7.11791
ASXL1	10.3203	10.4613	10.3021	10.3304
ASXL2	10.6556	10.6576	9.54519	9.26858
ASXL3	6.68044	6.78454	6.40323	6.56443
ASZ1	8.27862	8.4871	7.34464	7.38321
ATAD1	11.2527	11.531	9.55577	9.65424
ATAD2	11.6416	11.4204	10.589	10.6959
ATAD3A	10.604	10.5868	8.32507	8.27535
ATAD5	6.95367	7.00102	6.37434	6.51738
ATCAY	6.87608	7.06236	6.50487	6.76441
ATE1	7.88695	7.79192	7.29276	7.30641
ATF1	9.99983	9.74449	8.74751	8.64692
ATF2	8.67819	8.60405	8.08287	8.04356
ATF3	6.9338	6.89054	6.56269	6.82738
ATF4	11.1978	11.0763	10.584	10.4636
ATF5	11.362	12.0273	9.19109	9.1876
ATF6	12.2092	12.167	10.5179	10.5229
ATF7	7.25416	6.98035	7.0681	6.69839
ATF7IP	7.31978	7.48884	7.05498	7.24507
ATF7IP2	7.07613	6.98017	6.80081	6.92105
ATG10	9.50035	9.61162	9.39849	9.13156
ATG12	7.67246	7.99421	7.35735	7.76073
ATG16L1	10.3612	10.5436	10.6667	10.606
ATG16L2	7.66016	7.89511	8.70867	8.66658
ATG2A	10.0469	9.7801	9.88585	10.0704
ATG2B	7.36981	7.88783	7.13397	6.96036
ATG3	11.5715	11.7531	10.6194	10.444
ATG4A	6.78016	6.79141	6.41447	6.73899
ATG4B	7.08186	7.05966	6.57662	6.58573
ATG4C	9.60268	9.31364	8.54002	8.29521
ATG4D	7.92714	8.09312	7.96387	8.00192
ATG5	8.58436	8.56633	9.56306	9.17709
ATG7	10.4563	10.3882	9.72032	9.63822
ATG9A	9.3253	9.4542	10.0164	10.1158
ATG9B	6.88615	6.68252	7.12254	7.30403
ATHL1	7.51651	7.78657	7.53283	7.86089
ATIC	12.8711	12.6373	10.2315	10.3096
ATL2	9.56275	9.41105	8.19026	8.29977
ATL3	12.423	12.2959	10.7548	10.736
ATM	7.42462	7.48277	7.20673	7.11319
ATMIN	9.31385	9.30341	8.59901	8.64815
ATN1	8.13143	8.03164	7.48229	7.41801
ATOH1	6.70112	6.66857	6.37685	6.36808
ATOH7	7.30396	7.2758	7.3593	7.303
ATOH8	6.89123	6.8461	6.48082	6.56579
ATOX1	11.993	12.4442	11.5103	11.4734
ATP10A	7.04219	7.4425	6.9576	7.10402
ATP10B	7.08447	7.2952	6.82043	6.74279
ATP10D	6.92308	6.90769	6.16446	6.40606
ATP11A	6.94287	6.98044	6.4838	6.58041
ATP11B	7.84097	7.83759	7.96094	7.79662
ATP11C	8.04665	8.25177	7.51468	7.47649
ATP12A	7.52245	7.26446	7.07125	6.96861
ATP13A2	8.28304	7.979	7.61949	7.05668
ATP13A3	7.36147	7.3782	6.80394	6.77141
ATP13A4	6.95808	7.08814	6.39036	6.82343
ATP13A5	6.66882	6.59462	6.21196	6.33875
ATP1A1	11.3143	11.6329	11.2045	11.2772
ATP1A2	6.2914	6.46287	6.57147	6.38939
ATP1A3	7.48713	7.45081	7.17863	7.15118
ATP1A4	7.00995	6.76432	6.67121	6.66149
ATP1B1	12.2321	12.305	12.2679	12.2158
ATP1B2	7.0431	7.23005	6.73395	6.93645
ATP1B3	10.432	10.3107	9.60378	9.69682
ATP1B4	6.68317	6.72265	6.38739	6.53261
ATP2A1	6.89983	6.97397	6.3945	6.5238
ATP2A2	11.1799	11.2596	10.0265	10.0985
ATP2A3	7.25494	7.15042	6.72541	6.69625
ATP2B1	8.00813	7.91507	7.42344	7.43243
ATP2B2	6.93984	6.94693	6.43665	6.50011
ATP2B3	6.93292	7.1066	6.53536	6.68665
ATP2B4	9.71151	9.59768	9.7461	9.73888
ATP2C1	9.29213	9.10756	9.04666	9.11288
ATP2C2	7.04181	7.17276	6.65635	6.73663
ATP4B	6.8642	6.92099	6.53718	6.62278
ATP5A1	14.6566	14.4074	13.223	13.0759
ATP5B	15.4615	15.2572	14.6781	14.7597
ATP5C1	12.4116	12.4435	11.5267	11.4322
ATP5D	11.9029	11.7039	10.7997	10.8144
ATP5EP2	15.3554	15.4892	14.9161	14.7133
ATP5F1	13.2645	13.0079	11.9976	12.1005
ATP5G1	11.6281	11.8636	9.73464	9.56191
ATP5G2	10.2486	10.2275	9.70749	9.66644
ATP5G3	8.12165	8.44321	6.96365	7.0918
ATP5H	14.4182	14.4508	14.0278	13.8172
ATP5I	10.4655	10.6072	9.99446	9.87662
ATP5J	12.8605	12.8988	11.9246	11.8585
ATP5L	14.035	13.9341	13.1643	13.3321
ATP5O	13.9067	13.9864	13.5539	13.555
ATP5S	9.26632	9.22722	8.35116	8.17307
ATP5SL	10.5978	10.6334	9.43462	9.51115
ATP6AP1	13.8398	13.912	13.6431	13.7969
ATP6AP1L	7.09827	7.31252	7.05704	7.13941
ATP6AP2	13.7091	13.6239	13.8812	13.7999
ATP6V0A1	12.0656	11.8999	11.4452	11.5258
ATP6V0A2	10.1899	10.17	8.06836	7.91523
ATP6V0A4	7.40635	7.46765	7.18528	7.19866
ATP6V0B	13.9555	13.7503	12.9699	12.9999
ATP6V0C	10.6287	10.5986	10.334	10.3748
ATP6V0D1	11.4608	11.1656	10.9368	11.2174
ATP6V0D2	7.56683	7.48495	7.31754	7.49391
ATP6V0E1	12.8139	12.7865	12.4438	12.5128
ATP6V0E2	7.11884	7.33267	6.61678	6.71013
ATP6V1A	12.7481	12.9248	11.9767	11.801
ATP6V1B1	7.04865	7.12175	6.40705	6.5551
ATP6V1B2	12.1112	12.099	11.295	11.433
ATP6V1C1	8.7077	8.28334	7.89144	8.08517
ATP6V1C2	7.06622	7.18225	6.44628	6.57753
ATP6V1D	13.2736	13.4049	13.1204	13.3165
ATP6V1E1	13.0981	13.2073	12.5656	12.5963
ATP6V1E2	8.64256	8.59874	8.16211	8.28768
ATP6V1G1	13.2247	13.3854	12.5216	12.32
ATP6V1G2	6.98061	6.92277	6.7782	7.07842
ATP6V1G3	7.10266	7.05587	6.59446	6.69901
ATP6V1H	7.59345	7.68528	7.06173	7.3393
ATP7A	8.46368	8.77243	8.43163	8.45796
ATP7B	7.71	7.8192	7.20711	7.23162
ATP8A1	7.04941	6.96844	6.59136	6.84004
ATP8A2	7.44139	7.35557	7.08922	7.24339
ATP8B1	6.80285	7.11584	6.41139	6.70937
ATP8B2	6.88836	7.00078	6.52839	6.74216
ATP8B3	6.84011	6.98688	6.54524	6.81482
ATP8B4	9.21958	9.34502	8.16762	8.26183
ATP9A	6.85777	6.90032	6.58147	6.58258
ATP9B	7.31532	7.24983	7.08706	6.68353
ATPAF1	10.8806	10.7691	9.95342	9.93001
ATPAF2	8.7278	8.70093	8.00449	8.05302
ATPBD1B	8.97081	9.15534	8.17099	7.94546
ATPBD3	8.21378	8.38541	7.42324	7.43981
ATPBD4	7.77796	7.61916	7.24648	7.24876
ATPGD1	6.86095	6.95166	6.68703	6.67398
ATPIF1	10.6391	10.7383	10.7497	10.5724
ATR	6.85128	6.9418	6.44253	6.58283
ATRIP	9.78359	9.46518	7.43678	7.73116
ATRN	7.43329	7.76115	7.5543	7.5313
ATRNL1	6.82723	7.25455	6.78845	6.73785
ATRX	7.17684	7.10554	6.68046	6.75991
ATXN1	8.80531	8.52002	9.1473	8.96257
ATXN10	7.95768	7.87772	7.50856	7.46498
ATXN2	11.5214	11.8824	10.996	10.861
ATXN2L	7.17008	7.15275	6.75507	6.76725
ATXN3	6.85425	7.03186	6.43179	6.40654
ATXN3L	6.77193	7.01046	6.46662	6.54665
ATXN7	6.997	7.35998	6.449	6.59814
ATXN7L1	7.70058	7.60096	6.8174	7.06717
ATXN7L2	8.79392	8.71981	7.77485	7.64924
ATXN7L3	9.88998	9.93044	9.7099	9.90327
AUP1	8.72206	8.744	7.94752	7.94756
AURKA	12.6853	12.8641	11.6674	11.773
AURKAIP1	14.2591	14.3402	13.2995	13.2313
AURKB	11.6756	11.7377	10.5561	10.747
AURKC	6.54216	6.64435	6.31675	6.2264
AUTS2	7.03297	7.13873	6.76825	6.89216
AVEN	9.11184	9.18842	7.49477	7.54717
AVIL	7.18783	7.332	6.95191	7.1863
AVL9	8.40065	8.43048	7.81866	7.88359
AVP	7.09967	7.35828	6.91831	6.87764
AVPI1	14.5767	14.5887	15.0668	15.0253
AVPR1A	6.53063	6.51722	6.30801	6.36216
AVPR1B	6.65832	6.90336	6.44546	6.50782
AVPR2	8.49845	8.10772	8.34871	8.15561
AWAT2	6.88329	6.68923	6.3963	6.49202
AXIN1	8.48521	8.57728	8.05316	8.18007
AXIN2	6.9175	6.94276	6.60967	6.75566
AXL	11.4741	11.3857	11.8091	11.8296
AXUD1	10.1035	10.253	12.7568	12.7636
AYP1P1	10.5995	10.6687	10.6985	10.572
AZGP1	6.71391	6.9161	6.3858	6.61297
AZI1	8.55827	8.46364	7.94653	8.01352
AZI2	9.53893	9.55954	10.053	9.96661
AZIN1	9.82507	9.55412	8.22368	8.29691
AZU1	7.16944	7.2865	7.1657	7.37541
B2M	15.2758	15.055	14.8803	14.7981
B3GALNT1	7.08462	7.17231	6.72549	6.81052
B3GALNT2	8.78245	8.59792	7.44268	7.39879
B3GALT1	7.28696	7.2304	6.85116	6.79183
B3GALT2	7.29299	7.42154	7.01787	6.95802
B3GALT3	6.96455	6.82886	6.53662	6.54957
B3GALT4	7.4363	7.53873	7.93499	7.99031
B3GALT5	6.95447	6.96384	6.77793	6.63735
B3GALT6	9.70955	10.2784	8.48572	8.40719
B3GALTL	9.36532	9.56096	8.75475	8.82901
B3GAT1	7.18169	7.10155	7.06332	7.06578
B3GAT2	6.64852	6.70637	6.3503	6.36088
B3GN-T6	7.16574	7.15559	7.17322	6.75033
B3GNT2	8.45539	7.90147	7.7856	7.93286
B3GNT3	8.52858	8.48947	8.16671	8.27286
B3GNT4	7.08466	7.27034	6.82621	6.78306
B3GNT5	7.21448	7.20489	7.72306	7.73503
B3GNT6	9.80649	10.1482	9.47035	9.30285
B3GNT7	6.98119	7.09087	6.6178	6.69284
B3GNT8	7.15766	7.29676	6.90613	7.07888
B3GNT9	7.27003	7.48075	7.31872	7.41416
B3GNTL1	8.03035	7.83742	7.29518	7.09194
B4GALNT1	9.73043	9.60857	8.80004	8.94878
B4GALNT2	6.67131	6.96425	6.15452	6.51173
B4GALNT3	6.50894	6.82655	6.58161	6.45105
B4GALNT4	8.18984	8.30816	7.7017	7.64531
B4GALT1	11.4868	11.5856	11.0438	10.9935
B4GALT2	7.81205	7.85548	6.97282	7.33012
B4GALT3	11.412	11.0631	10.1903	10.2238
B4GALT4	9.93712	9.86682	9.60818	9.41726
B4GALT5	12.6645	12.7822	12.1135	12.1587
B4GALT6	7.13505	7.52539	6.74953	6.69596
B4GALT7	11.1527	10.9749	10.912	10.8034
B9D2	9.61737	9.95705	9.43007	9.50083
BAALC	7.2303	7.12818	6.80502	6.80655
BAAT	6.62958	6.73153	6.14966	6.4101
BACE1	7.12013	7.63667	6.87748	6.71346
BACE2	11.1483	11.0875	11.5856	11.6148
BACH1	7.38111	7.32405	6.7992	6.6381
BACH2	7.08412	7.12167	6.90969	6.65193
BAD	8.03801	7.85991	8.04856	8.00679
BAG1	8.67641	8.60511	7.52481	7.58725
BAG3	11.7165	11.8071	11.6274	11.5732
BAG4	8.33235	8.69947	8.09371	7.94448
BAG5	8.25498	8.56595	7.94868	8.03566
BAGE	7.10275	7.36179	6.8901	7.12231
BAGE4	7.02227	6.94078	6.44155	6.82034
BAHD1	7.8187	7.73783	7.06441	7.15763
BAI1	6.93753	7.01245	6.65293	6.63101
BAI2	6.72661	6.83741	6.54692	6.56757
BAI3	6.6648	6.91817	6.51944	6.60974
BAIAP2	7.79559	7.75215	7.36809	7.55361
BAIAP2L1	11.4475	11.3741	11.4468	11.5244
BAIAP2L2	8.93894	8.98824	8.69323	8.77416
BAIAP3	6.86146	6.70579	6.74319	6.64803
BAK1	8.74558	8.58308	7.93086	7.70787
BAMBI	10.3014	10.316	10.2381	10.092
BANF1	9.84115	9.04922	8.12802	8.21584
BANF2	7.04766	6.97305	6.82422	6.73809
BANK1	7.03269	7.12311	6.62286	6.64373
BANP	10.4273	10.495	9.73092	9.8295
BAP1	9.53387	9.35473	8.88799	8.90918
BAPX1	6.63246	6.97938	6.55353	6.80941
BARHL1	6.85501	7.0726	6.77596	6.86344
BARHL2	7.0531	6.97985	6.54037	6.59397
BARX1	7.98882	7.99892	7.37667	7.58235
BARX2	6.78211	6.90139	6.44253	6.56439
BASP1	14.9261	15.1986	14.9628	15.1864
BAT1	9.8877	9.76214	8.74214	8.89326
BAT2	9.93963	9.84168	9.22785	9.40967
BAT2D1	11.6489	11.874	10.6223	10.6109
BAT3	10.0694	10.0399	9.52604	9.57646
BAT4	8.58767	8.58807	8.33105	8.51904
BATF	6.8412	6.6654	6.25351	6.37671
BATF2	8.89258	8.6495	7.02671	7.0314
BATF3	7.11057	6.90216	6.45488	6.59112
BAX	7.60004	7.69897	7.38897	7.40278
BAZ1A	9.68107	10.0969	8.72713	8.69648
BAZ1B	8.97535	9.23474	8.30302	8.32477
BAZ2A	7.40348	7.17412	7.04978	6.88816
BAZ2B	9.17518	9.09559	8.63455	8.4817
BBC3	8.6693	8.38769	8.75478	8.58232
BBOX1	6.88169	6.81914	6.29257	6.57065
BBS1	9.01945	9.06909	8.99994	9.17955
BBS10	8.85806	8.89219	8.08924	7.96009
BBS2	11.382	11.2218	11.6985	11.5378
BBS4	9.26315	9.38603	9.25621	9.22154
BBS5	6.87468	6.87306	6.56937	6.36554
BBS7	7.90637	8.16905	7.3097	7.24302
BBS9	8.02945	8.14954	7.42954	7.39817
BBX	11.2296	11.7927	11.3447	11.4966
BCAM	6.77748	6.9168	6.48723	6.6466
BCAN	7.4431	7.25934	6.71212	6.81134
BCAP29	8.66233	8.77087	8.50601	8.56346
BCAP31	13.3041	13.2146	12.6417	12.8862
BCAR1	8.98766	9.63473	9.63747	9.75309
BCAR3	12.1158	12.0934	11.1617	11.2605
BCAS1	7.08846	6.928	6.42184	6.51943
BCAS2	8.52274	8.29782	8.02595	7.53755
BCAS4	7.43969	7.40171	7.24486	7.04128
BCAT1	7.06853	7.1664	6.85583	6.87511
BCAT2	10.881	10.8551	9.59988	9.79389
BCCIP	10.7206	10.7389	9.80747	9.62911
BCDIN3D	11.0144	10.869	9.48174	9.50411
BCHE	6.85023	6.82746	6.25081	6.52807
BCKDHA	10.1755	10.5069	11.4749	11.4735
BCKDHB	8.19252	8.2501	8.19415	8.20448
BCKDK	12.2557	12.358	13.2947	13.2646
BCL10	7.67116	7.54865	7.52668	7.68263
BCL11A	6.84136	6.51339	6.4374	6.55594
BCL11B	6.92267	6.88247	6.54459	6.65002
BCL2	7.72295	7.86144	6.66807	6.78057
BCL2A1	6.87517	7.49315	6.83135	7.02006
BCL2L1	10.2394	10.106	10.2321	10.3515
BCL2L10	7.05879	6.86489	6.68715	6.76314
BCL2L11	7.54065	7.6722	7.08615	7.20149
BCL2L12	10.1507	10.1776	9.27999	9.40717
BCL2L14	7.12075	7.11174	6.81564	6.81099
BCL2L15	6.7021	6.80019	6.42354	6.38445
BCL2L2	10.7132	10.9717	10.753	10.8238
BCL3	9.17077	8.99399	10.116	10.2965
BCL6	7.93362	8.11594	8.74059	8.71552
BCL6B	7.10174	7.31059	6.90795	6.92128
BCL7A	7.2309	7.50495	7.03246	7.17466
BCL7B	9.73724	9.51137	8.56852	9.06276
BCL7C	7.57321	7.51638	7.08231	7.23913
BCL8	6.62734	6.85686	6.19733	6.5173
BCL9	8.88418	9.01635	8.86656	8.97573
BCL9L	8.86496	8.83773	8.19376	8.45171
BCLAF1	9.67519	9.53007	8.44869	8.45415
BCMO1	7.07481	7.07085	6.59451	6.44714
BCOR	8.30904	8.71757	8.50017	8.29874
BCORL1	7.2222	7.50552	7.21635	7.20339
BCORL2	6.66076	6.81272	6.43578	6.25955
BCR	7.35362	7.4083	7.12617	7.18022
BCS1L	9.99164	9.93503	7.7052	7.73246
BCYRN1	10.5334	11.4703	9.8971	9.66144
BDH1	6.75057	6.72628	6.96968	7.07686
BDH2	6.50954	6.78985	6.51882	6.3429
BDKRB1	9.9739	9.83372	10.5254	10.5418
BDKRB2	7.18966	7.27549	7.80109	7.65225
BDNF	7.00284	7.14209	6.79361	6.71589
BDP1	7.32629	7.19274	6.86418	6.82087
BEAN	6.88316	6.73676	6.54864	6.71084
BECN1	10.6837	10.7974	10.1451	10.2165
BECN1L1	6.78512	6.84442	6.2287	6.56973
BEGAIN	8.9051	8.77527	8.60245	8.40827
BEND3	7.58593	7.36527	6.91657	6.84907
BEND4	6.9797	7.12588	6.78142	6.73971
BEND6	7.24744	7.44606	6.42155	6.31475
BEST1	6.98136	6.94295	6.80506	7.06473
BEST2	6.8857	6.81468	6.38143	6.60323
BEST4	7.34925	7.25467	7.07198	7.52974
BET1	10.6531	10.8557	9.90262	9.95246
BEX1	9.34239	9.37423	8.7522	8.7506
BEX5	7.0373	7.10162	6.78885	6.75702
BEXL1	7.07997	7.06856	6.74493	6.55999
BFAR	10.9595	11.3944	10.4154	10.391
BFSP1	7.05418	7.09933	6.69588	6.9181
BFSP2	6.97414	6.92603	6.262	6.10613
BGLAP	8.35643	8.26533	7.45554	7.39784
BHLHA15	6.75859	6.6766	6.42882	6.4531
BHLHB2	13.2239	13.3007	14.5023	14.5122
BHLHB3	7.13282	7.00807	6.70525	6.64197
BHLHB4	6.75704	7.01241	6.4391	6.42894
BHLHB9	7.93898	8.05103	7.35399	6.88223
BHLHE22	7.08826	7.01964	6.48111	6.68202
BHMT	6.91863	6.9879	6.40685	6.61441
BHMT2	6.80528	6.82073	6.51713	6.67492
BICC1	6.79633	6.8944	6.29842	6.38332
BICD1	7.06473	7.21885	6.6312	6.54793
BICD2	6.98071	6.98429	6.6122	6.72235
BID	9.5435	9.59551	8.68351	8.67782
BIK	8.06514	8.24544	10.438	10.6108
BIN1	10.4601	10.599	9.94969	10.0101
BIN2	6.6883	6.81776	6.21574	6.51772
BIN3	7.6228	7.59499	7.14856	6.93586
BIRC1	6.94839	7.11188	6.62054	6.61343
BIRC2	9.02199	8.87669	8.90826	9.32361
BIRC3	9.26581	9.34548	9.79858	9.74866
BIRC5	8.81652	8.81693	7.3614	7.32592
BIRC6	8.86265	8.72858	8.08982	8.13211
BIRC7	7.35935	7.41012	8.69431	8.84078
BIRC8	6.65691	7.01093	6.40555	6.28546
BIVM	9.61421	9.67786	9.74416	9.47342
BLCAP	10.8181	11.2196	10.6857	10.6017
BLID	7.26633	7.19857	6.98664	7.01765
BLK	6.74206	6.67455	6.42723	6.40121
BLM	9.51269	9.8208	8.19309	8.13746
BLMH	9.41751	9.54579	7.55162	7.87761
BLOC1S2	7.97508	7.7842	7.94372	7.92219
BLOC1S3	6.57807	6.62855	6.42849	6.49556
BLR1	6.64115	6.8216	6.06338	6.24012
BLVRA	12.0446	11.7314	10.5916	10.7601
BLVRB	11.8211	11.6183	11.6589	11.3698
BMF	7.00434	6.9686	6.97847	6.89361
BMI1	11.3451	11.2305	9.96213	9.8276
BMP1	7.75123	7.69211	7.631	7.74535
BMP10	6.54544	6.98042	6.419	6.38875
BMP15	6.83838	6.94952	6.45261	6.11174
BMP2	12.3552	12.9603	11.6374	11.557
BMP2K	7.67274	7.63967	7.18001	7.15253
BMP2KL	7.09408	7.22964	6.96838	6.95052
BMP3	7.0954	7.16882	6.64886	6.75294
BMP4	7.04162	7.0752	6.67079	6.75835
BMP5	11.7374	11.8329	9.06476	9.27476
BMP6	11.6872	11.9139	11.9559	11.9383
BMP7	6.90773	6.80631	6.8623	6.7932
BMP8A	6.94049	6.93355	6.84697	6.92687
BMPER	6.64859	6.68839	6.32286	6.21779
BMPR1A	9.44534	9.44292	8.36642	8.41414
BMPR1B	6.94331	6.93532	6.39897	6.75771
BMPR2	8.17118	8.08598	7.23548	7.26051
BMS1	9.60942	9.64388	8.72042	8.81009
BMX	7.1001	7.22889	6.70744	6.80869
BNC1	6.86157	6.94479	6.58737	6.6559
BNC2	8.98739	8.7955	7.92992	7.96805
BNIP1	8.50869	8.44631	7.89739	7.92575
BNIP2	10.995	11.2339	10.291	10.2181
BNIP3	12.5986	12.7257	14.66	14.7009
BNIP3L	9.41403	9.54101	12.2119	12.1593
BNIPL	6.99354	7.04698	6.72178	6.63035
BOAT	7.16741	7.22436	6.92665	6.96446
BOC	6.57524	6.49949	6.20818	6.34831
BOK	9.05952	9.42354	9.30444	9.40864
BOLA1	8.24882	8.36813	8.56048	8.74998
BOLA2	11.1732	10.9074	10.2225	10.1028
BOLA3	13.0558	13.164	12.1113	11.8883
BOLL	7.07392	7.1432	6.78683	6.74756
BOP1	12.0672	11.9905	9.26223	9.32724
BPESC1	7.37329	7.2182	6.71117	6.93546
BPGM	6.8165	6.93992	6.54082	6.70612
BPHL	9.66556	10.0303	8.832	8.9359
BPI	7.02735	6.96768	6.82198	6.56244
BPIL1	7.00363	6.81945	6.36064	6.45356
BPIL2	7.03535	7.0557	6.48891	6.59376
BPIL3	6.52078	6.73742	6.45573	6.45669
BPNT1	8.40336	7.96745	7.48189	7.23872
BPTF	7.11451	7.03699	6.93331	7.12447
BPY2	6.81261	6.92127	6.53613	6.41528
BRAF	7.33111	7.70337	6.84118	7.17199
BRAP	6.99117	6.97212	6.3753	6.53293
BRCA1	8.42718	8.41001	7.8394	7.76156
BRCA2	6.8388	6.99123	6.60613	6.56267
BRCC3	9.54906	9.52615	8.55671	8.66174
BRD1	8.27609	8.46399	7.80086	7.80022
BRD2	12.7593	12.9842	12.3112	12.2909
BRD3	10.3427	10.7859	11.1908	10.9564
BRD4	7.55837	7.54863	7.15161	7.08485
BRD7	10.8279	11.1186	10.3802	10.1441
BRD8	8.55256	8.59743	8.33521	8.364
BRD9	9.52001	9.34037	8.42255	8.57641
BRDG1	6.87986	7.04385	6.30922	6.40865
BRDT	6.50863	6.55891	6.29209	6.46369
BRE	8.87119	8.82844	8.2786	8.54103
BRF1	7.19896	7.20493	6.78942	6.93461
BRF2	9.30354	9.51629	9.09415	9.14157
BRI3	13.348	13.5219	12.7081	12.7971
BRI3BP	9.99037	10.0534	8.63867	8.67587
BRIP1	7.22496	7.31362	6.80781	6.74339
BRIX1	13.6457	13.6873	11.3667	11.3001
BRMS1	9.83721	9.98808	8.47968	8.51426
BRMS1L	9.4544	9.73129	8.30413	8.4772
BRP44	11.837	11.8235	12.3944	12.1663
BRP44L	9.62439	9.73362	8.96986	8.89866
BRPF1	9.50987	9.43665	8.28653	8.61505
BRPF3	10.696	10.8941	10.5265	10.5664
BRS3	6.73662	6.89918	6.38097	6.62905
BRSK2	6.99533	6.90956	6.73383	6.87414
BRUNOL4	6.85227	6.99488	6.55054	6.57773
BRUNOL5	7.05855	7.1167	6.60805	6.66822
BRUNOL6	7.70032	7.51361	7.59253	8.10908
BRWD1	8.03333	8.14861	7.65614	7.61791
BRWD2	9.82161	9.69766	9.0039	9.11912
BRWD3	7.91296	7.97253	7.18481	7.35876
BSCL2	12.2313	12.09	11.362	11.4459
BSDC1	11.377	11.5901	10.9987	10.9568
BSG	9.74493	9.40196	9.31913	9.31167
BSN	6.67878	6.91485	7.20374	7.31012
BSND	7.07388	7.18553	6.75918	6.66551
BST1	6.87498	6.92129	6.63252	6.73706
BST2	14.1076	14.2052	13.6206	13.5058
BTAF1	10.8398	10.8831	10.5634	10.4429
BTBD1	9.69434	9.02732	7.95156	8.01037
BTBD10	10.3819	10.9061	10.036	10.0763
BTBD11	6.73524	6.80413	6.47246	6.44288
BTBD12	9.84453	10.23	8.68962	9.02802
BTBD15	8.16947	8.06644	7.32875	7.88443
BTBD16	7.71082	7.61275	7.84374	7.81853
BTBD3	9.05795	9.37502	7.92758	7.93303
BTBD6	11.6483	11.4883	10.6259	10.6303
BTBD7	8.54311	8.58601	7.97956	8.10701
BTBD8	6.77406	6.94703	6.52938	6.54163
BTBD9	7.09807	6.98417	6.95425	7.06756
BTD	8.19764	8.41476	7.75462	7.536
BTF3	14.3531	14.3488	13.5804	13.7118
BTF3L4	11.4925	11.4563	10.0412	10.0075
BTG1	13.244	13.3434	12.9762	12.771
BTG2	7.5457	7.78656	9.08937	8.99728
BTG3	12.1079	12.0938	11.8892	11.8933
BTG4	6.81203	7.12706	6.47727	6.65078
BTK	7.08201	7.36077	6.91265	7.02799
BTLA	7.25903	7.15403	6.80862	6.73798
BTN1A1	6.90674	7.12759	6.73666	6.78791
BTN2A1	6.93676	7.02338	6.68452	7.07128
BTN2A2	7.46722	7.59507	7.76936	7.80779
BTN2A3	7.1866	7.15197	6.83016	6.90806
BTN3A1	7.8393	7.94354	7.401	7.51965
BTN3A2	9.72463	9.43512	9.47746	9.47631
BTNL2	6.79062	6.72122	6.6094	6.76379
BTNL3	6.796	6.96181	6.69985	6.79687
BTNL8	6.70949	6.66746	6.31533	6.39438
BTNL9	6.50387	6.78682	6.48466	6.28533
BTRC	7.80994	7.97309	7.30052	7.38955
BUB1B	9.57746	9.63464	8.09323	7.8678
BUB3	12.5891	12.6894	12.0205	12.1896
BUD13	9.4638	9.42559	8.43802	8.56557
BUD31	13.1146	13.1842	12.3792	12.4759
BVES	7.01098	6.95511	6.58923	6.63482
BYSL	11.0545	11.1227	8.11587	8.29897
BZRPL1	6.84485	6.99975	6.67624	6.62644
BZW1	7.31448	7.32258	6.85501	6.99149
BZW2	12.5066	12.6027	10.5797	10.7892
C10ORF10	7.11851	7.21142	6.60242	6.5879
C10ORF104	8.9904	9.45807	9.45792	9.0635
C10ORF107	6.67531	6.74733	6.23175	6.53914
C10ORF108	6.9075	7.05921	6.74423	6.70183
C10ORF11	8.5667	8.7219	7.93726	8.08941
C10ORF110	6.9127	7.08589	6.55641	6.63652
C10ORF111	6.63754	6.68257	6.1128	6.44428
C10ORF113	6.77767	6.63398	6.37022	6.48112
C10ORF115	7.04551	7.02947	6.63038	6.71379
C10ORF116	7.25527	7.28933	7.05816	6.97053
C10ORF118	8.02383	7.82605	7.72113	8.01615
C10ORF119	8.94437	9.1852	7.94502	8.18142
C10ORF12	7.70221	7.59432	7.67334	7.48211
C10ORF120	6.88697	7.1101	6.50599	6.51065
C10ORF122	9.06967	9.40272	7.03517	7.06452
C10ORF125	8.35533	8.23595	7.2599	7.30258
C10ORF128	7.33521	7.20132	6.80332	6.99985
C10ORF129	6.82695	7.07438	6.68082	6.73244
C10ORF136	7.13089	7.00193	6.6544	6.70866
C10ORF137	10.6404	10.7569	8.8681	8.80458
C10ORF141	6.77688	6.72745	6.10992	6.23415
C10ORF18	7.12678	7.26131	6.50095	6.70478
C10ORF2	10.2298	10.3148	7.33323	7.67039
C10ORF21	7.38192	7.17219	6.69711	6.61278
C10ORF26	8.26547	8.62817	9.05951	9.02884
C10ORF27	7.56293	7.22482	7.13752	6.9809
C10ORF30	6.95092	6.89904	6.70972	6.91084
C10ORF31	7.12896	6.85566	6.5793	6.77933
C10ORF32	9.85342	10.3481	9.84898	9.80264
C10ORF33	8.35378	8.70387	8.61321	8.91531
C10ORF35	10.6363	10.864	9.30703	9.13353
C10ORF37	7.2069	7.14058	6.962	6.71527
C10ORF39	7.21141	7.27067	6.98096	6.83618
C10ORF4	6.98339	7.09277	6.7272	6.79526
C10ORF41	7.65369	7.6194	7.84959	7.8015
C10ORF46	7.19198	6.79184	6.539	6.68088
C10ORF47	8.80019	8.89	9.04314	9.07782
C10ORF51	7.28453	7.44364	7.19171	7.03948
C10ORF53	6.88929	6.99141	6.43301	6.62808
C10ORF55	7.07343	7.09761	6.78386	6.68425
C10ORF57	10.0074	9.69448	9.32578	9.35884
C10ORF58	10.6657	10.9072	9.7437	9.7882
C10ORF59	7.40372	7.40706	7.31864	7.24842
C10ORF6	10.1574	10.2661	9.27432	9.39759
C10ORF61	8.54539	8.40342	7.6524	7.74409
C10ORF62	6.80465	6.74442	6.7461	6.79443
C10ORF64	7.14011	7.23522	6.83519	6.79837
C10ORF65	7.20773	7.23089	6.53561	6.62424
C10ORF67	7.58389	7.69638	7.19664	7.15592
C10ORF68	7.07937	7.26517	6.59956	6.80927
C10ORF71	6.85837	6.7374	6.40614	6.4658
C10ORF72	7.3257	7.27242	6.94255	6.93853
C10ORF73	7.18064	7.3409	7.10276	6.96012
C10ORF76	7.90588	8.00443	7.54841	7.51329
C10ORF78	10.8085	9.60807	11.5618	11.845
C10ORF79	7.18873	7.30762	6.92307	7.05812
C10ORF81	6.91179	6.87271	6.41398	6.36807
C10ORF82	6.84701	6.78916	6.45942	6.76034
C10ORF85	7.3606	7.39596	6.99441	7.09693
C10ORF88	9.03206	8.81426	8.20401	8.01582
C10ORF90	8.19894	8.05568	7.62028	7.69416
C10ORF91	6.77977	6.96542	6.6277	6.65658
C10ORF92	7.06794	6.92122	6.6385	6.63002
C10ORF93	6.82729	6.88673	6.53098	6.38905
C10ORF95	6.91553	6.7994	6.36802	6.54695
C10ORF96	6.87082	6.91596	6.60018	6.48304
C10ORF99	7.19544	7.06024	7.00909	6.97428
C11ORF1	6.78759	6.7885	6.58528	6.6228
C11ORF10	14.7371	14.7591	14.3169	14.2884
C11ORF16	6.45602	6.7599	6.20723	6.12974
C11ORF17	10.1799	10.2742	9.28956	9.37779
C11ORF24	10.0123	10.0895	9.10617	9.48461
C11ORF30	7.33251	7.08518	6.99443	6.81972
C11ORF31	7.73081	7.7467	7.09515	7.15642
C11ORF34	6.77784	6.97477	6.48902	6.65643
C11ORF35	7.35072	7.52184	7.122	7.29166
C11ORF36	6.80865	6.88901	6.50242	6.45437
C11ORF37	7.08988	6.95743	6.82497	6.77421
C11ORF39	7.08384	7.02236	6.92084	6.82959
C11ORF40	6.77022	6.75387	6.48456	6.68541
C11ORF41	6.81514	6.99259	6.57589	6.59548
C11ORF42	6.84603	6.80699	6.42888	6.52618
C11ORF44	6.86196	6.881	6.75001	6.90858
C11ORF45	7.25364	7.31981	7.08043	7.06875
C11ORF46	9.25119	9.47718	8.42901	8.53198
C11ORF47	7.06879	7.20926	6.61167	6.45714
C11ORF48	12.1915	12.4097	10.9066	10.7868
C11ORF49	7.65958	7.693	7.29184	7.35962
C11ORF51	10.3774	10.2991	8.83767	8.86817
C11ORF52	7.16054	7.15067	6.69	6.64166
C11ORF53	7.09509	7.19234	7.05265	6.72351
C11ORF54	8.2973	8.58049	8.06339	7.91107
C11ORF55	7.02139	7.12909	6.60145	6.69026
C11ORF57	9.98424	9.93523	9.11706	9.06363
C11ORF58	8.34578	8.21194	7.23445	7.29384
C11ORF59	12.636	12.178	11.0609	11.1681
C11ORF60	8.87709	8.87732	7.99007	7.92398
C11ORF61	7.93103	7.86371	7.09707	7.20878
C11ORF63	6.93727	7.14833	6.69442	6.68294
C11ORF65	6.98826	7.07782	6.63526	6.68347
C11ORF66	6.7516	6.89291	6.57184	6.54886
C11ORF67	11.2045	11.2503	11.1251	10.8112
C11ORF68	8.81835	8.65168	10.5848	10.7294
C11ORF70	7.12079	7.05363	6.59811	6.79291
C11ORF71	7.64974	7.68758	7.24456	7.24898
C11ORF72	6.69547	6.69897	6.42089	6.4439
C11ORF73	10.2882	10.2791	9.41242	9.37161
C11ORF74	10.481	10.4996	9.51917	9.31442
C11ORF75	11.3324	10.9935	9.9451	9.81981
C11ORF76	6.81188	6.85068	6.52717	6.49083
C11ORF80	9.53977	9.55311	9.17621	9.00242
C11ORF82	10.7169	10.7677	9.02361	8.95941
C11ORF84	8.1904	8.2617	7.90202	8.08511
C11ORF85	6.8931	6.59574	6.52005	6.54529
C11ORF87	6.64875	6.55582	6.43074	6.43413
C11ORF88	6.69232	6.96209	6.6182	6.41468
C11ORF9	6.97912	6.82039	6.57731	6.56176
C11ORF92	6.4979	6.87811	6.35792	6.25923
C12ORF10	12.5321	12.8153	11.4791	11.5483
C12ORF12	6.64886	6.8796	6.56536	6.65352
C12ORF23	10.051	9.76547	9.92047	9.93153
C12ORF26	8.96586	9.25569	7.81587	7.77618
C12ORF28	6.86022	7.04349	6.41073	6.64412
C12ORF29	9.95066	10.1689	8.79682	8.68359
C12ORF30	9.2401	9.64887	8.52437	8.41431
C12ORF34	7.2503	7.17275	6.7785	6.88521
C12ORF35	7.88771	7.85081	7.28586	7.23263
C12ORF36	7.01964	7.01299	6.76765	6.62889
C12ORF37	7.31699	7.34413	6.89535	7.0976
C12ORF39	6.85868	6.88553	6.4457	6.70711
C12ORF4	8.98775	9.27128	8.10955	7.96285
C12ORF40	6.98968	7.21124	6.84633	6.71884
C12ORF41	12.5218	12.2623	11.1361	11.2198
C12ORF42	6.68282	6.51678	6.57193	6.42711
C12ORF43	9.68091	10.0008	8.43077	8.4562
C12ORF44	11.5451	11.6443	10.8293	10.9798
C12ORF45	10.1754	10.602	8.59219	8.18775
C12ORF47	11.2796	11.4145	10.4478	10.4167
C12ORF48	9.58367	9.32947	8.16118	8.07633
C12ORF5	10.2784	10.2057	9.39525	9.44806
C12ORF50	6.83983	6.9866	6.5253	6.49875
C12ORF52	10.8108	10.8097	9.3637	9.37831
C12ORF53	7.44023	7.41783	7.02621	7.32215
C12ORF54	6.6219	6.82749	6.75738	6.79802
C12ORF56	6.89609	6.98826	6.48997	6.58186
C12ORF57	12.431	12.7503	12.4345	12.1897
C12ORF59	10.7135	10.9159	9.89381	10.0609
C12ORF61	6.81106	6.82921	6.23181	6.1935
C12ORF62	11.5269	11.6129	10.463	10.442
C12ORF64	6.99438	7.03811	6.76108	6.75337
C12ORF65	10.0589	10.2811	9.76802	9.65101
C12ORF66	8.69572	8.45955	6.72716	6.85462
C12ORF67	6.90353	7.18665	6.74783	6.73073
C12ORF69	6.8036	7.02753	6.47226	6.67822
C12ORF71	7.08332	6.90342	6.75997	6.80951
C12ORF72	7.0316	6.99212	6.53218	6.48532
C12ORF76	8.82444	8.78515	8.92314	8.89466
C12ORF8	7.16455	7.20323	6.58242	6.63873
C13ORF15	7.17201	7.01774	6.83875	7.02248
C13ORF16	6.82569	6.84194	6.57177	6.48577
C13ORF18	6.70826	7.0437	6.60513	6.64795
C13ORF23	9.44843	9.45214	7.77124	7.66553
C13ORF25	8.53353	8.55086	6.90901	7.23047
C13ORF26	6.98912	7.03948	6.60439	6.71831
C13ORF27	11.172	11.3407	10.7453	10.6327
C13ORF28	6.63513	6.34927	6.36372	6.47123
C13ORF3	9.477	9.48712	7.93179	8.05625
C13ORF30	6.71537	6.57237	6.2459	6.34472
C13ORF31	7.28193	7.41353	7.06655	7.01881
C13ORF33	6.76801	6.7876	6.60714	6.71507
C13ORF34	10.4402	10.245	8.81335	8.87391
C13ORF35	6.67925	6.82025	6.2534	6.37617
C13ORF39	6.49004	6.37525	6.24745	6.17975
C13ORF7	9.73957	9.8265	8.44985	8.39675
C14ORF1	7.34199	7.43773	6.67985	7.14624
C14ORF100	10.8012	11.0828	9.94265	9.96892
C14ORF101	7.284	7.4662	6.79312	6.84806
C14ORF102	9.3589	9.91931	8.38472	8.03824
C14ORF104	10.0847	10.1395	7.97613	8.04619
C14ORF105	7.33526	7.29175	7.11313	6.91964
C14ORF106	11.3327	11.4275	10.4008	10.458
C14ORF11	8.11432	7.77127	7.19575	7.46278
C14ORF112	12.2366	12.4478	11.4178	11.3109
C14ORF118	7.50266	7.56135	7.30875	7.64367
C14ORF119	7.03529	6.93014	6.58314	6.37975
C14ORF121	7.31669	7.38172	6.967	7.04689
C14ORF124	9.16064	8.75788	8.11948	7.93774
C14ORF125	7.69743	7.92262	7.28267	7.21567
C14ORF126	8.21964	7.96026	6.98227	6.71501
C14ORF128	7.20042	7.05145	6.68718	6.98219
C14ORF129	10.3703	10.3503	9.48298	9.48396
C14ORF132	7.40424	7.21876	6.74339	6.76171
C14ORF133	8.68401	8.5946	8.07594	8.22548
C14ORF135	10.6214	10.4792	10.0795	9.98086
C14ORF138	9.30455	9.27265	8.19438	8.23053
C14ORF139	6.8384	6.68649	6.38794	6.5386
C14ORF142	11.4639	11.4836	10.389	10.116
C14ORF143	7.05095	7.04705	6.43228	6.75998
C14ORF144	7.03544	7.11234	6.71753	6.77344
C14ORF145	8.77544	8.88046	7.55787	7.53053
C14ORF147	9.67307	9.64687	10.8788	10.7718
C14ORF148	6.56129	6.64626	6.2705	6.40409
C14ORF149	9.03851	9.48717	7.09273	7.08226
C14ORF153	7.28462	6.83165	6.72547	6.7094
C14ORF156	14.9575	15.0731	13.9314	13.9142
C14ORF159	8.09612	8.35592	7.60316	7.63109
C14ORF162	7.26769	7.22782	7.07292	7.23842
C14ORF165	6.93115	7.27619	6.82291	6.56298
C14ORF166	14.027	13.6853	12.7869	13.0244
C14ORF166B	7.15984	7.17765	6.7814	6.8737
C14ORF169	10.1984	10.4376	8.29211	8.22117
C14ORF173	7.07099	7.0402	6.59102	6.71399
C14ORF177	6.81626	6.80268	6.43331	6.54878
C14ORF178	7.07907	6.82728	6.42922	6.71068
C14ORF179	10.2994	10.5203	10.6461	10.4884
C14ORF180	6.93184	7.16457	6.57625	6.67234
C14ORF181	7.56043	7.42102	7.4668	7.54316
C14ORF182	7.1571	6.84503	6.80978	6.79325
C14ORF183	6.72532	6.57739	6.23105	6.08475
C14ORF184	7.12307	6.98325	6.76784	6.55269
C14ORF19	6.55136	6.9029	6.40104	6.39568
C14ORF2	11.2429	11.4452	10.2237	10.2774
C14ORF21	7.68222	7.8081	7.2419	6.90304
C14ORF23	6.951	6.81078	6.86412	6.97536
C14ORF28	7.31121	7.41069	7.37698	7.43016
C14ORF32	10.7105	10.7655	10.0449	9.792
C14ORF37	6.77622	6.98005	6.58299	6.53643
C14ORF4	11.2783	11.4765	11.8208	11.6748
C14ORF43	10.4971	10.4171	11.4525	11.2762
C14ORF45	7.98251	8.0243	7.90108	7.9997
C14ORF48	7.21319	7.35943	6.86584	6.94233
C14ORF49	7.01781	7.19297	6.75399	6.82182
C14ORF68	6.97567	7.20712	6.85903	6.88492
C14ORF70	6.91585	6.42548	6.60072	6.50306
C14ORF72	8.07817	8.20469	9.3071	9.23085
C14ORF73	7.40383	7.64709	7.25213	7.22393
C14ORF78	8.19739	8.34702	8.5108	8.47751
C14ORF79	9.45229	9.33683	8.3632	8.61736
C14ORF80	10.8444	11.0401	9.9447	9.97726
C14ORF82	8.17147	8.1491	8.33064	8.17298
C14ORF93	9.50438	9.52611	8.94003	9.19782
C15ORF17	9.68662	9.70791	9.15655	9.26565
C15ORF2	7.06864	6.93633	6.54262	6.77014
C15ORF20	7.25294	7.07832	6.59089	6.75736
C15ORF21	7.38409	7.34917	7.06361	7.18452
C15ORF23	10.6686	10.547	9.12336	9.21359
C15ORF26	6.90127	6.94302	6.45212	6.47503
C15ORF27	7.30411	7.39194	6.76425	7.04531
C15ORF28	7.55944	7.8106	7.74647	7.75286
C15ORF29	8.14999	7.69172	7.21335	7.35038
C15ORF32	6.85725	6.99781	6.46677	6.78977
C15ORF33	7.08664	7.39371	6.68199	6.72436
C15ORF37	6.76521	6.79079	6.37989	6.59609
C15ORF39	10.1361	10.1862	10.5212	10.5409
C15ORF40	9.36594	9.13	8.13615	8.19925
C15ORF41	7.78284	7.67894	7.29392	7.08957
C15ORF42	9.00157	8.97456	8.81305	8.95032
C15ORF43	7.15599	7.26354	7.03582	7.03504
C15ORF44	8.54062	8.14674	7.48216	7.5838
C15ORF48	6.86314	7.07204	6.51712	6.61032
C15ORF5	6.90706	6.89719	6.7353	6.54563
C15ORF51	6.81716	6.72083	6.23602	6.46372
C15ORF52	10.5447	10.5155	9.84934	9.97683
C15ORF53	6.88708	6.83316	6.6683	6.48871
C15ORF54	7.2322	7.25546	6.67274	6.83997
C15ORF55	6.92169	6.82998	6.6505	6.51925
C15ORF57	11.2585	11.0842	10.0817	10.3541
C15ORF58	7.07486	7.41386	7.27975	7.22749
C15ORF63	7.36487	7.13945	6.65475	6.9065
C16ORF13	11.186	11.1243	11.1326	10.99
C16ORF3	6.89735	7.06336	6.66274	6.69572
C16ORF30	6.9181	6.74842	6.48177	6.51416
C16ORF33	12.2722	12.3032	10.5459	10.6377
C16ORF35	7.87706	7.92158	7.7479	7.75778
C16ORF38	7.39966	7.49479	7.17624	7.11825
C16ORF42	9.54649	9.37093	8.30968	8.50655
C16ORF45	7.64419	7.75276	7.56324	7.63265
C16ORF46	6.86109	7.38223	6.83752	6.83056
C16ORF47	7.10246	7.37032	6.96672	6.76971
C16ORF48	11.1114	11.2454	11.0858	10.9867
C16ORF5	7.48879	7.53291	7.73458	7.79365
C16ORF50	6.89587	7.03822	6.48118	6.64033
C16ORF52	8.96531	9.01287	8.61629	8.58751
C16ORF53	10.2881	10.1258	8.71166	8.84625
C16ORF54	7.23015	7.27759	6.80431	7.16213
C16ORF55	6.88851	7.38385	6.80367	6.61869
C16ORF56	9.36221	9.56519	9.14265	9.10336
C16ORF57	10.6039	10.6108	9.33973	9.60648
C16ORF58	11.971	11.747	11.6501	11.764
C16ORF59	9.36919	8.78514	7.74609	7.86843
C16ORF61	13.9225	13.8089	12.292	12.2407
C16ORF62	6.77624	7.00726	6.38623	6.31112
C16ORF63	10.3832	10.6481	9.78164	9.72455
C16ORF65	6.72164	6.85876	6.43382	6.44312
C16ORF68	9.63499	9.61851	9.41122	9.60879
C16ORF7	9.75831	9.21901	8.65319	8.88198
C16ORF70	8.68294	8.32033	7.70626	7.67519
C16ORF71	6.96028	6.90991	6.40192	6.38645
C16ORF72	9.4466	9.55901	9.61665	9.70426
C16ORF73	6.96966	6.97872	6.90829	6.94817
C16ORF74	8.83453	8.79276	9.47038	9.75064
C16ORF75	10.9179	11.1983	11.5292	11.5467
C16ORF79	8.46886	8.58672	8.09909	7.96302
C16ORF82	6.7335	6.53101	6.56136	6.61321
C16ORF85	6.82999	7.24659	6.48056	6.88013
C16ORF86	6.96708	7.23565	7.16869	7.3517
C16ORF87	10.9109	10.7785	9.63246	9.28278
C16ORF89	6.89518	7.07456	6.60202	6.55057
C16ORF90	6.69524	6.87866	6.49105	6.54387
C16ORF91	10.9205	11.0186	9.68311	9.73079
C17ORF101	7.89785	8.14656	7.74284	8.01511
C17ORF102	7.22893	7.15342	7.13189	6.98472
C17ORF103	6.91899	7.0766	6.66827	6.73239
C17ORF28	7.33294	7.19965	7.32884	7.19147
C17ORF37	8.31253	8.29016	7.63034	7.79045
C17ORF38	7.33857	7.12354	6.96314	6.85954
C17ORF39	8.91693	9.07656	8.33158	8.31679
C17ORF41	7.35269	7.38155	6.91796	7.03354
C17ORF42	6.75521	6.74254	6.37175	6.45573
C17ORF44	7.66455	7.67639	9.19005	9.3731
C17ORF45	14.5134	14.8493	14.0241	14.0458
C17ORF46	7.39892	7.02087	7.00943	7.17593
C17ORF47	7.14297	7.10156	6.71914	6.65811
C17ORF48	9.13286	9.36522	8.59318	8.66624
C17ORF49	10.6124	10.5396	10.5851	10.6459
C17ORF50	7.25511	6.99319	6.8019	6.60467
C17ORF51	7.15565	7.21181	6.79802	6.82733
C17ORF53	11.0465	11.1215	10.7881	10.9181
C17ORF54	6.97052	7.00738	6.70763	6.67599
C17ORF55	7.01308	6.99171	7.41942	7.61819
C17ORF57	7.02626	7.02108	6.44947	6.42469
C17ORF58	8.53179	8.70351	8.60209	8.70153
C17ORF60	7.12196	7.04333	7.24719	7.06882
C17ORF62	9.62342	9.52136	10.0507	9.90957
C17ORF63	9.28695	9.59894	9.50454	9.53386
C17ORF64	7.20079	7.22013	6.5269	6.54667
C17ORF65	8.05239	8.24315	8.25873	8.80827
C17ORF66	6.85169	7.01226	6.58504	6.41465
C17ORF67	10.6495	10.6474	12.2341	12.1528
C17ORF68	8.64714	8.72399	7.87753	7.99121
C17ORF69	7.41828	7.36032	7.70306	7.76241
C17ORF70	10.9688	11.3488	9.87642	10.0757
C17ORF71	10.6369	10.8522	9.68894	9.67513
C17ORF73	6.98029	6.9288	6.77774	6.52276
C17ORF74	7.36429	7.76325	7.20315	7.21378
C17ORF75	6.77601	6.79211	6.34475	6.48025
C17ORF78	7.095	7.09214	6.76458	6.88666
C17ORF79	12.0431	12.3736	10.8659	10.888
C17ORF80	8.75598	8.80662	8.00115	8.09849
C17ORF81	8.23321	8.21168	7.34127	7.46094
C17ORF82	7.2845	7.38957	6.95771	6.97753
C17ORF87	6.9853	6.99333	7.20244	6.94786
C17ORF90	10.4243	10.286	9.84148	9.89385
C17ORF95	9.1094	8.99937	9.70974	9.69237
C17ORF97	9.54659	9.54826	8.80751	8.86494
C18ORF10	10.8941	10.9018	10.0772	10.0578
C18ORF16	6.85289	6.57664	6.47964	6.51233
C18ORF19	9.67684	9.17795	9.65171	9.63654
C18ORF2	7.0031	6.8567	6.47225	6.57519
C18ORF20	7.10505	7.02998	6.53691	6.64597
C18ORF21	10.4831	10.6753	9.70742	9.5383
C18ORF22	9.01309	9.31685	7.74157	7.49509
C18ORF25	9.22094	9.45932	8.99246	8.7519
C18ORF26	7.3196	7.09787	6.6694	6.93017
C18ORF34	6.86169	6.8439	6.47268	6.45042
C18ORF45	8.07401	8.53089	6.81776	6.70485
C18ORF51	6.7124	6.91926	6.44755	6.49828
C18ORF54	8.68245	8.49719	8.26169	8.40739
C18ORF55	11.1461	10.9646	10.5172	10.4071
C18ORF56	9.35256	9.27095	9.35482	9.07948
C18ORF58	6.89663	6.97867	6.70856	6.49901
C18ORF8	10.621	10.7618	9.58901	9.70385
C19ORF10	13.0576	13.0966	12.6394	12.3804
C19ORF12	8.94176	8.86784	8.05266	7.90565
C19ORF15	6.79263	6.90057	6.5175	6.74617
C19ORF16	6.83048	6.78781	6.58399	6.89819
C19ORF18	7.00305	6.88132	6.37783	6.53285
C19ORF2	12.2702	12.2068	11.0718	11.0578
C19ORF20	7.01522	6.76331	6.51442	6.61588
C19ORF21	9.83269	9.47456	8.57178	8.58496
C19ORF22	10.6679	10.85	11.1037	11.2877
C19ORF23	8.25844	8.16471	7.22197	7.22748
C19ORF24	10.4029	10.1891	9.05338	9.05145
C19ORF25	8.90999	8.65311	8.46447	8.58711
C19ORF26	7.20839	7.32369	6.87577	6.92833
C19ORF28	12.6844	12.3727	12.8027	12.8897
C19ORF30	7.42247	7.43676	7.12216	6.95842
C19ORF31	6.88241	6.85163	6.64224	6.52172
C19ORF33	11.8976	11.8944	12.0909	11.9879
C19ORF34	6.46955	6.82641	6.88411	6.5237
C19ORF35	7.03756	6.79022	6.4849	6.4978
C19ORF36	6.95298	7.05091	6.8973	6.91991
C19ORF39	7.14632	7.33801	6.58653	6.39648
C19ORF4	6.73922	6.97614	6.92679	6.35123
C19ORF41	6.97136	6.87441	6.53657	6.66475
C19ORF42	11.3978	11.439	10.223	10.272
C19ORF43	12.6231	11.8738	11.0498	11.2522
C19ORF44	8.6664	8.68746	7.80351	7.61073
C19ORF45	7.01263	7.12066	6.81755	6.76365
C19ORF46	6.88245	6.84242	6.77185	6.77978
C19ORF47	7.97761	8.26502	7.29777	7.28756
C19ORF48	10.5229	10.4758	9.48799	9.57642
C19ORF50	10.8662	10.8678	10.5646	10.5254
C19ORF51	9.57521	9.70756	9.46668	9.68146
C19ORF52	10.2872	10.177	9.62569	9.66945
C19ORF53	12.3067	12.5418	11.7298	11.5289
C19ORF54	9.64127	9.57895	8.81143	8.86568
C19ORF56	13.0903	13.2937	12.5353	12.3525
C19ORF57	7.05366	6.92915	6.72482	6.64364
C19ORF59	6.63658	6.73395	6.25093	6.47424
C19ORF6	9.56803	9.51878	9.34938	9.58769
C19ORF61	8.69049	8.68542	8.10564	8.42351
C19ORF62	12.4614	12.4328	11.679	11.8886
C19ORF63	7.7798	7.83196	7.6687	7.70926
C19ORF66	11.0477	10.7942	10.0049	10.2116
C19ORF67	6.94519	6.98268	6.49874	6.59409
C19ORF70	12.5223	12.3067	11.1566	11.0268
C19ORF73	6.68907	7.22797	6.4532	6.47856
C19ORF75	7.13554	7.2185	6.56401	6.56064
C1D	6.75875	6.94523	6.64683	6.61317
C1GALT1	8.883	8.8907	9.08864	9.03183
C1GALT1C1	9.42031	9.23864	9.07183	8.88638
C1ORF100	7.04204	7.04971	6.59691	6.58796
C1ORF101	7.68088	7.39108	7.32098	7.41167
C1ORF102	7.08666	7.07463	7.00534	6.93027
C1ORF103	7.51874	7.34896	7.04986	7.18859
C1ORF104	7.81364	8.10903	7.86108	7.9406
C1ORF105	6.9211	6.98708	6.80765	6.72638
C1ORF106	6.85248	6.92491	6.823	6.2775
C1ORF107	6.99872	7.12914	6.47902	6.61063
C1ORF108	7.22414	7.05641	7.13867	7.15443
C1ORF110	6.49475	7.04484	6.59483	6.32015
C1ORF111	6.94628	6.87712	6.53238	6.52202
C1ORF112	10.9273	11.1012	9.72207	9.76133
C1ORF113	7.00162	7.16961	7.03951	6.83841
C1ORF114	6.87604	7.00984	6.33917	6.64476
C1ORF115	6.79339	6.95657	6.4136	6.42179
C1ORF116	8.30822	8.45187	9.21826	9.32928
C1ORF117	6.90612	6.75632	6.55897	6.47778
C1ORF118	6.71125	6.99388	6.68632	6.72704
C1ORF120	7.08752	7.13416	6.72727	6.65878
C1ORF122	10.4778	10.5535	9.81355	9.70075
C1ORF124	8.40906	8.17854	7.24749	7.41636
C1ORF125	7.1467	7.23653	6.86342	6.9825
C1ORF126	6.81868	7.04449	6.59185	6.81072
C1ORF127	7.00198	6.80657	6.9336	6.8792
C1ORF128	12.6243	12.5792	11.1778	11.3876
C1ORF129	6.64152	6.81679	6.4975	6.53551
C1ORF131	10.6037	10.9157	8.6794	8.67211
C1ORF132	7.24368	7.46019	6.65213	6.52983
C1ORF135	10.1038	10.2114	8.56895	8.31852
C1ORF137	6.98366	7.25902	6.78543	6.78064
C1ORF138	6.71733	7.03823	6.28731	6.42555
C1ORF14	6.78199	6.75474	6.27999	6.48522
C1ORF140	6.7287	6.67085	6.37998	6.52401
C1ORF141	6.8922	7.05546	6.62808	6.52992
C1ORF144	11.72	11.7653	10.8436	10.5587
C1ORF146	6.91044	7.23431	6.63727	6.51278
C1ORF147	6.78774	6.90912	6.55475	6.51442
C1ORF150	6.61065	6.81274	6.35922	6.69673
C1ORF151	8.19934	8.32841	7.95172	7.74174
C1ORF152	7.05819	6.9496	6.56627	6.50371
C1ORF156	8.54724	8.82384	8.06849	7.61544
C1ORF157	7.1034	7.19793	6.67982	6.79241
C1ORF158	6.95796	6.90689	6.54146	6.6972
C1ORF159	8.91749	8.96443	7.81377	8.16434
C1ORF161	7.2469	7.60833	7.94047	7.93918
C1ORF162	7.43019	7.60863	7.04923	7.40147
C1ORF163	10.2084	10.3945	7.24855	7.02936
C1ORF165	6.89407	7.04294	6.41205	6.71226
C1ORF166	10.0249	10.2116	8.94527	9.07485
C1ORF167	6.99253	7.04641	6.79745	6.91537
C1ORF168	6.59016	6.82163	6.47083	6.57759
C1ORF170	7.29351	7.50755	7.06173	6.8732
C1ORF172	6.8803	6.97409	6.63846	6.60622
C1ORF173	6.80255	6.80683	6.23497	6.70057
C1ORF175	7.06771	7.14569	6.48525	6.81758
C1ORF177	7.95384	7.45132	9.04287	9.07158
C1ORF180	7.18266	7.11984	6.67974	6.59598
C1ORF182	8.39943	8.54348	7.16889	7.0569
C1ORF183	7.17111	7.26999	6.96098	6.9492
C1ORF185	6.92812	7.09019	6.65429	6.6304
C1ORF186	6.92029	6.9047	6.55321	6.74351
C1ORF187	6.83667	6.83095	6.45747	6.56274
C1ORF188	8.26477	8.45625	7.92904	7.96306
C1ORF189	7.51272	7.83193	7.0277	6.97626
C1ORF19	10.9822	11.1525	9.29225	9.01932
C1ORF190	6.89814	6.8491	6.74688	6.78566
C1ORF192	6.92565	7.36616	6.67575	6.64894
C1ORF194	6.80611	6.74265	6.51673	6.65329
C1ORF198	9.06108	9.2023	8.75135	8.74131
C1ORF200	7.16139	7.29153	6.73716	7.01951
C1ORF21	6.51624	6.56294	6.44818	6.54329
C1ORF210	6.78998	6.87624	6.42901	6.44293
C1ORF212	9.04232	9.00408	8.43007	8.56094
C1ORF213	6.88516	7.07886	7.26165	7.06207
C1ORF215	7.44231	7.42084	6.66565	6.58963
C1ORF216	8.68679	9.21187	7.8212	7.71575
C1ORF218	8.9731	9.30728	7.86168	8.16049
C1ORF220	6.8018	6.83044	6.53682	6.52425
C1ORF222	7.37785	7.46177	7.12314	7.02518
C1ORF226	7.12702	6.83429	6.56452	6.63917
C1ORF227	6.86739	6.869	6.55854	6.5636
C1ORF229	6.99463	6.9271	6.43861	6.44547
C1ORF24	7.001	6.95938	6.96651	7.14625
C1ORF25	9.57912	9.36421	9.08281	9.16424
C1ORF26	8.03996	7.93244	7.77785	7.99139
C1ORF27	7.55964	7.3791	6.99159	7.10336
C1ORF31	9.84411	9.68534	8.01039	7.99328
C1ORF35	9.9526	10.0253	9.39806	9.33185
C1ORF38	7.06753	7.19045	6.68439	6.75988
C1ORF41	11.8412	11.8433	10.9547	10.9493
C1ORF43	11.5204	11.4046	10.6733	10.6524
C1ORF49	7.03582	7.00498	6.58619	6.55414
C1ORF50	10.7671	11.1225	10.4441	10.3563
C1ORF51	6.76939	6.94485	6.4931	6.49583
C1ORF52	10.4509	10.3833	9.65452	9.15043
[truncated: 24,911 more rows]
