# Supplementary material for: A hypoxia-related signature for clinically predicting diagnosis, prognosis and immune microenvironment of hepatocellular carcinoma patients
Source: J Transl Med. 2020 Sep 4;18:342. doi: 10.1186/s12967-020-02492-9 (PMC7487492; doi:10.1186/s12967-020-02492-9)
Supplement: Supplementary file 4 — Additional file 4: Table S4. Univariate analysis with Cox proportional hazard model. [file 12967_2020_2492_MOESM4_ESM.xlsx]

## Sheet: uniCox
id	HR	HR.95L	HR.95H	pvalue
FOXM1	1.37221	1.17226	1.60627	8.21994e-05
CD3EAP	1.99788	1.46392	2.7266	1.28834e-05
CDC20	1.38485	1.2216	1.56991	3.62437e-07
PHF21A	1.83576	1.32071	2.55166	0.000299584
G6PD	1.40038	1.24892	1.57022	8.12468e-09
GNB1L	1.57528	1.04108	2.38358	0.0315186
RFC4	1.51035	1.22128	1.86785	0.000142281
CDCA7	1.36786	1.14738	1.63072	0.000477745
MCM5	1.42582	1.16104	1.75098	0.000712871
CCT5	2.02282	1.56165	2.62019	9.48543e-08
DNMT1	1.42657	1.15135	1.76756	0.001159
TIMELESS	1.33987	1.06952	1.67856	0.0109432
GINS4	1.56383	1.13463	2.15537	0.00630279
SPIN4	1.82031	1.29583	2.55708	0.000551376
FANCB	4.62787	2.25531	9.49634	2.94684e-05
TMEM201	1.93425	1.40677	2.65951	4.89259e-05
BRI3BP	1.63225	1.24308	2.14325	0.000422196
WDR4	1.79055	1.3695	2.34104	2.05386e-05
PRR7	1.39144	1.11298	1.73955	0.00373687
LRP11	1.39068	1.09828	1.76092	0.00617374
TNFRSF21	1.2093	1.05746	1.38294	0.00550045
RHOQ	1.24386	1.01097	1.53039	0.0390997
RUVBL1	2.36379	1.71975	3.24903	1.15367e-07
GYS1	1.34914	1.0555	1.72448	0.016792
HDAC4	2.29007	1.4687	3.57077	0.0002562
NUP107	1.95994	1.41851	2.70803	4.51594e-05
MCM6	1.53752	1.27346	1.85633	7.66192e-06
CHAF1B	1.47097	1.18258	1.82969	0.000528043
TBC1D7	1.54536	1.04028	2.29566	0.0311211
MCTS1	1.37175	1.02797	1.83049	0.0317634
FHL3	1.52298	1.2213	1.89918	0.000187775
CPSF6	2.24137	1.59704	3.14565	3.0535e-06
PPFIA4	2.73084	1.57591	4.73218	0.000341693
FTSJ3	1.82117	1.32205	2.50872	0.000244099
RCN2	1.34259	1.01903	1.76889	0.036261
PHLDA2	1.22242	1.08684	1.37492	0.000812808
DEPDC1B	1.41685	1.18501	1.69405	0.0001324
NAE1	2.09167	1.41753	3.0864	0.000200975
TIGD5	1.44493	1.09996	1.89809	0.00818173
RRM2	1.40143	1.18859	1.65239	5.92817e-05
LSM4	1.29156	1.0314	1.61734	0.0257908
WDR92	4.15136	1.40049	12.3056	0.0102436
RBM45	5.02219	2.67998	9.41142	4.74497e-07
NBEAL2	1.32687	1.00723	1.74795	0.0443016
AHSA1	2.09198	1.4947	2.92791	1.68315e-05
PFKFB4	1.94645	1.53203	2.47297	4.972e-08
RANGAP1	1.39059	1.12131	1.72453	0.00267685
LRP8	1.97232	1.28745	3.02151	0.00180265
XRCC3	2.00529	1.38645	2.90033	0.000219605
CENPB	1.42178	1.0228	1.97641	0.0362491
RRP7A	1.40751	1.11695	1.77366	0.0037612
MED10	1.74998	1.34098	2.28373	3.78632e-05
TYMS	1.26963	1.0906	1.47804	0.00208225
NEDD8	1.55169	1.09921	2.19041	0.0124987
PUSL1	1.44393	1.14072	1.82773	0.00225235
NME1	1.30636	1.08135	1.57818	0.00559084
ZMYM1	2.2658	1.54125	3.33097	3.17798e-05
SLC38A6	1.70222	1.26929	2.28281	0.00038156
RBM15B	1.96231	1.32918	2.89701	0.000694634
PRC1	1.35047	1.13241	1.61051	0.000826086
NUP37	1.87774	1.362	2.58876	0.000120201
ACYP1	2.20911	1.5717	3.10501	5.03793e-06
NDRG1	1.31027	1.1466	1.49731	7.2063e-05
KIF23	1.68363	1.34232	2.11171	6.57674e-06
MRPS23	1.63439	1.23161	2.1689	0.000666469
ZNF232	1.59635	1.10345	2.30942	0.0130477
POLQ	2.62422	1.64945	4.17504	4.65515e-05
DARS2	1.44291	1.13327	1.83716	0.00292963
CENPF	1.43361	1.19306	1.72266	0.000121256
CENPE	2.3317	1.69603	3.20562	1.85907e-07
CKS2	1.43596	1.20598	1.70981	4.84417e-05
UHRF1	1.48143	1.21007	1.81365	0.000140664
WDR12	2.55197	1.71803	3.79072	3.47431e-06
DHDH	1.53114	1.21153	1.93506	0.000362089
SKP2	1.41913	1.16226	1.73277	0.000590598
GNPDA1	1.66482	1.33006	2.08383	8.57894e-06
XPO1	1.87612	1.34096	2.62486	0.0002404
SKA1	1.53264	1.27653	1.84012	4.71542e-06
HELLS	1.54178	1.17227	2.02778	0.00195562
TTK	1.87818	1.49478	2.35993	6.28388e-08
MCRS1	1.65058	1.17575	2.31718	0.0037863
SNRPF	1.30981	1.00668	1.70423	0.044482
MCM3	1.36054	1.1314	1.63609	0.00106782
HNRNPA3	1.68374	1.22885	2.30701	0.00118499
DCTPP1	1.37136	1.07978	1.74167	0.00961685
CDT1	1.36017	1.1622	1.59186	0.000126658
CCDC14	1.37533	1.01816	1.8578	0.037779
MANEAL	1.25958	1.02686	1.54504	0.0268072
MCM2	1.40234	1.19756	1.64213	2.68695e-05
ECT2	1.49134	1.24041	1.79303	2.1197e-05
UBE2T	1.37347	1.15474	1.63363	0.000336337
PHF14	1.84812	1.18307	2.88703	0.00696223
TSEN54	1.46979	1.15023	1.87812	0.00207726
CASP2	1.79116	1.3349	2.40336	0.000102082
NOP56	1.64439	1.31855	2.05074	1.01353e-05
METTL3	1.87203	1.26305	2.77461	0.00178913
NQO1	1.10193	1.03452	1.17373	0.00258141
RRP15	1.81444	1.23368	2.66859	0.00247066
FAM83D	1.46602	1.22648	1.75234	2.63614e-05
CDC7	1.691	1.3206	2.16528	3.11992e-05
HSPA4	1.89161	1.33857	2.67314	0.000303151
CENPO	2.03908	1.51935	2.73661	2.07061e-06
FLVCR1	1.67308	1.2941	2.16304	8.5914e-05
FANCG	1.46325	1.12979	1.89513	0.00391687
FAM72D	4.82116	2.61118	8.90159	4.96405e-07
SLC22A5	1.64987	1.04964	2.59333	0.0300132
CKLF	1.44936	1.1651	1.80298	0.000862746
RRM1	1.58083	1.22932	2.03284	0.000358292
BIRC5	1.34183	1.17085	1.53779	2.35834e-05
CHST10	1.34248	1.01582	1.77417	0.0384215
RFWD3	1.64505	1.19272	2.26893	0.00241164
KIF4A	1.44712	1.22571	1.70853	1.28784e-05
DOLK	1.49804	1.04891	2.13949	0.0262462
POLG2	1.6579	1.19704	2.2962	0.00234839
TTL	1.80061	1.19373	2.716	0.00504168
NCKIPSD	1.52148	1.12423	2.05908	0.00655786
IGFBP3	1.16171	1.02525	1.31632	0.0187149
DLGAP5	1.71146	1.40286	2.08793	1.17798e-07
PA2G4	1.94067	1.42338	2.64594	2.76433e-05
DHX9	1.57855	1.19221	2.09006	0.00143459
HMBS	1.56266	1.11645	2.1872	0.00926569
RPUSD1	1.43094	1.08883	1.88054	0.0101574
ASNS	1.30492	1.10877	1.53577	0.0013635
DDX41	1.60119	1.11624	2.29681	0.0105463
PSME3	1.79824	1.32039	2.44902	0.000196481
DCK	1.585	1.23467	2.03473	0.000301437
PFAS	1.55929	1.13124	2.14931	0.00666548
CAD	1.99403	1.54404	2.57517	1.23001e-07
MSH2	1.76884	1.35346	2.31171	2.96332e-05
DNAJC9	1.44544	1.09263	1.91218	0.00986743
MAD2L1	1.72662	1.34889	2.21012	1.45128e-05
MELK	1.55516	1.28845	1.87707	4.21983e-06
ACLY	1.47265	1.15658	1.87509	0.0016891
TAF4	1.77855	1.20351	2.62835	0.00385733
BUB1B	1.59624	1.29339	1.97	1.32054e-05
ZNF114	2.01836	1.13614	3.58563	0.0166069
MCM7	1.3348	1.12964	1.57723	0.000694775
HSPH1	1.53999	1.18829	1.99578	0.0010979
CENPM	1.32616	1.13967	1.54318	0.000261503
KIAA1524	2.07738	1.57823	2.7344	1.84402e-07
EXOSC2	2.02014	1.41009	2.8941	0.000126335
EPDR1	1.32585	1.1119	1.58096	0.00168186
CDCA2	2.02838	1.53593	2.67873	6.21807e-07
NHP2	1.60971	1.21513	2.13241	0.000906356
NEIL3	2.18832	1.68223	2.84666	5.35015e-09
USP1	1.65093	1.28721	2.11742	7.86713e-05
GINS2	1.30776	1.06333	1.60838	0.0110349
SLC6A8	1.12453	1.00802	1.2545	0.0354571
ITGA5	1.35504	1.11027	1.65377	0.00279827
CDC25A	1.66901	1.31004	2.12635	3.38962e-05
ESCO2	2.417	1.56364	3.73609	7.13596e-05
PDSS1	1.98576	1.47836	2.6673	5.19532e-06
ACTR5	1.97767	1.40457	2.78461	9.38986e-05
NUF2	1.5217	1.26603	1.829	7.69855e-06
SLC7A6	1.6608	1.10097	2.5053	0.0155827
TUFT1	1.29473	1.01242	1.65576	0.039562
CDKN3	1.29927	1.1079	1.5237	0.00128022
CHAF1A	1.41174	1.1062	1.80168	0.00558685
MCM4	1.43489	1.19049	1.72946	0.00015055
PITX1	1.18329	1.02016	1.37251	0.0261725
GTF3C2	2.12422	1.53768	2.93449	4.88179e-06
METTL13	1.62643	1.1742	2.25284	0.00343304
CDCA4	1.72459	1.36173	2.18414	6.13716e-06
SPAG4	1.2702	1.0472	1.5407	0.0151772
DONSON	1.34624	1.02812	1.76279	0.0306477
NEK2	1.42733	1.1979	1.70069	6.90079e-05
LOX	1.38361	1.16367	1.64512	0.000236878
FKBP14	1.46979	1.04301	2.07121	0.0277658
CHEK1	1.91898	1.43629	2.5639	1.03751e-05
NCOA5	1.71632	1.26131	2.33547	0.000587989
TPX2	1.45667	1.25252	1.6941	1.0469e-06
LYAR	1.80957	1.33917	2.44521	0.000112742
ZNF512B	1.31742	1.00814	1.72158	0.0434489
POP1	2.3216	1.56579	3.44226	2.77444e-05
BANF1	1.39824	1.0186	1.91939	0.0380809
FDPS	1.25611	1.04449	1.5106	0.0154188
NCAPG	1.67102	1.36658	2.04329	5.63364e-07
EGLN3	1.39644	1.19341	1.63401	3.1031e-05
EME1	1.63941	1.22406	2.19571	0.000912394
FIBCD1	1.53369	1.12258	2.09536	0.00722585
NUP188	1.63064	1.22615	2.16857	0.0007749
RAN	1.93703	1.48729	2.52276	9.35114e-07
SLC7A11	1.52365	1.27265	1.82414	4.53471e-06
CKAP2	1.59206	1.25995	2.01171	9.78898e-05
FBXO5	1.99931	1.4888	2.68488	4.11346e-06
GADD45B	0.832899	0.716162	0.968664	0.0176352
CDCA8	1.63815	1.37437	1.95257	3.59429e-08
SLBP	1.57724	1.18761	2.0947	0.00164547
USP39	2.12423	1.45871	3.09338	8.53746e-05
PBK	1.50428	1.26886	1.78338	2.57466e-06
RCC2	1.47131	1.1981	1.80683	0.000229213
DNAJB6	2.20489	1.41198	3.44307	0.000506864
LBR	1.32708	1.06286	1.65699	0.0124854
AURKA	1.31116	1.10839	1.55103	0.00157479
PLK1	1.56263	1.30793	1.86692	8.78387e-07
FEN1	1.43977	1.18513	1.74912	0.000242136
YEATS2	2.15233	1.54425	2.99986	6.03456e-06
SMTN	1.4296	1.08753	1.87927	0.0104272
SNRPD1	1.51878	1.19356	1.9326	0.000675823
ZNF142	1.85998	1.27088	2.72215	0.0014052
FAM111B	1.39758	1.14187	1.71055	0.00116739
GSG2	2.38018	1.48662	3.81083	0.000304929
SAC3D1	1.48339	1.19414	1.8427	0.000366404
UBL4A	1.50409	1.16686	1.93878	0.00162518
CDC25C	1.48509	1.20022	1.83757	0.000273095
CENPA	1.73661	1.4279	2.11206	3.26036e-08
GINS3	1.75212	1.19826	2.56197	0.00381606
NDC80	1.69966	1.38378	2.08765	4.27472e-07
PRR11	1.71792	1.3942	2.1168	3.78307e-07
PRIM1	1.50895	1.21214	1.87845	0.000231873
CHRNA5	2.67438	1.46357	4.88689	0.00138247
POLA2	1.67389	1.27255	2.20181	0.000230303
CEP55	1.70468	1.40602	2.06678	5.71829e-08
SLC25A19	1.94984	1.41002	2.69631	5.39944e-05
HMMR	1.61025	1.32514	1.95671	1.65626e-06
AURKB	1.33543	1.14051	1.56367	0.000326746
NUP85	1.91393	1.4104	2.59721	3.0767e-05
CSTF2	1.84005	1.44221	2.34765	9.2991e-07
POLR2L	1.28849	1.03418	1.60533	0.0238485
PHF19	1.59903	1.25869	2.03138	0.000120963
CHCHD3	1.72492	1.25023	2.37983	0.000900233
CDC123	1.79788	1.34308	2.40668	8.07076e-05
NFXL1	1.8237	1.3653	2.43601	4.73999e-05
CDK5	1.54938	1.12368	2.13636	0.00755276
ANAPC4	1.7	1.09423	2.64111	0.0182462
NCAPD2	1.5613	1.27256	1.91555	1.95313e-05
TOP2A	1.29335	1.13333	1.47596	0.000134928
NUPL2	1.74683	1.17211	2.60336	0.00614303
FANCI	1.49555	1.18605	1.88582	0.000668246
HCFC1	1.71202	1.25484	2.33579	0.000693616
POLE2	1.4137	1.09168	1.83071	0.00866341
E2F2	2.06429	1.45179	2.93521	5.44261e-05
KIAA0100	1.69795	1.26424	2.28044	0.000434773
WDR54	1.31015	1.04915	1.63609	0.0171602
NOL11	1.8791	1.34305	2.6291	0.000232149
NUP62	1.75952	1.33434	2.32018	6.23376e-05
TROAP	1.41292	1.18181	1.68923	0.000148834
NUP155	2.1083	1.52825	2.90851	5.53351e-06
RPIA	1.78182	1.30466	2.43349	0.000280962
HSPA14	2.29194	1.60536	3.27216	4.98029e-06
PNCK	1.18264	1.02252	1.36784	0.0238212
BLM	1.65791	1.12788	2.43702	0.0101035
COPS6	1.457	1.08911	1.94916	0.01125
MRTO4	1.77111	1.3539	2.31689	3.03586e-05
STRBP	1.71231	1.19845	2.44648	0.00313296
HDAC1	1.92633	1.45112	2.55715	5.72923e-06
DTL	1.35094	1.12462	1.62282	0.00130283
RACGAP1	1.61649	1.31687	1.9843	4.39978e-06
CSE1L	1.98239	1.47907	2.65698	4.66685e-06
PPIH	1.68493	1.30439	2.17648	6.48213e-05
TIPIN	1.99292	1.37239	2.89403	0.000291107
PAQR4	1.38296	1.15511	1.65577	0.000416014
STXBP5	1.73957	1.17495	2.57552	0.0056882
KIF2C	1.58659	1.34315	1.87416	5.59414e-08
CACYBP	1.65362	1.28186	2.1332	0.000108336
SPC25	1.70735	1.36827	2.13045	2.18198e-06
TSEN2	2.12885	1.29865	3.48976	0.00273307
SAAL1	1.69845	1.1792	2.44634	0.00443567
CCNA2	1.3277	1.15904	1.52091	4.32889e-05
CENPK	1.81289	1.30201	2.52424	0.000427371
CDCA3	1.67732	1.32937	2.11635	1.30048e-05
RCOR2	1.77237	1.38312	2.27118	6.08396e-06
RRS1	1.2387	1.02372	1.49882	0.0277318
ALG6	1.72631	1.13095	2.63508	0.0113975
KIF20A	1.69022	1.40545	2.03268	2.46519e-08
PCNA	1.4545	1.17698	1.79745	0.00052327
TUSC2	1.45638	1.05724	2.00621	0.0214171
CCNF	1.84261	1.40845	2.41061	8.26582e-06
TACC3	1.44063	1.20034	1.72902	8.80507e-05
PSPH	1.3188	1.10394	1.57548	0.0022903
CCDC138	2.66386	1.59599	4.44623	0.000177846
ILF3	1.55152	1.15067	2.09202	0.00397311
ABHD12	1.46125	1.10523	1.93197	0.00776302
DSCC1	1.78934	1.36983	2.33732	1.96727e-05
ZNF30	1.76487	1.09283	2.85019	0.0201815
MIIP	1.38527	1.07558	1.78412	0.0115913
REXO4	1.79533	1.33329	2.4175	0.000115842
EXO1	1.7569	1.37305	2.24807	7.44517e-06
DEPDC1	1.70606	1.35224	2.15245	6.64758e-06
TXN	1.22401	1.00569	1.48971	0.0437412
TTF2	1.87064	1.28311	2.72719	0.00112991
SKA2	1.36072	1.04113	1.77841	0.024129
SNRPC	1.40981	1.09269	1.81895	0.00824622
CENPI	2.14923	1.55024	2.97965	4.42944e-06
AKR1B10	1.08302	1.02461	1.14477	0.00481054
KIF20B	1.68696	1.19514	2.38116	0.00294237
DCLRE1B	2.143	1.4832	3.09632	4.91952e-05
ASPM	1.42265	1.16821	1.7325	0.000454246
CCNB1	1.46727	1.2523	1.71915	2.10206e-06
ZMYND19	1.7253	1.2525	2.37659	0.000844468
