# Supplementary material for: A hypoxia-related signature for clinically predicting diagnosis, prognosis and immune microenvironment of hepatocellular carcinoma patients
Source: J Transl Med. 2020 Sep 4;18:342. doi: 10.1186/s12967-020-02492-9 (PMC7487492; doi:10.1186/s12967-020-02492-9)
Supplement: Supplementary file 6 — Additional file 6: Table S5. Hypoxia-related gene expression profile of HCC in ICGC cohort. [file 12967_2020_2492_MOESM6_ESM.xlsx]

## Sheet: ICGC-cohort
id	SP99273-DO45275-N	SP192715-DO50816-N	SP192687-DO48751-N	SP135318-DO45227-N	SP135231-DO45133-N	SP192417-DO23515-N	SP135229-DO45131-N	SP192665-DO48715-N	SP192693-DO50783-N	SP135249-DO45165-N	SP135221-DO45113-N	SP192674-DO48727-N	SP135314-DO45225-N	SP192448-DO48677-N	SP99331-DO45303-N	SP192717-DO50820-N	SP192690-DO48761-N	SP192640-DO48697-N	SP135245-DO45161-N	SP135223-DO45119-N	SP135219-DO45111-N	SP192636-DO48695-N	SP135344-DO45247-N	SP192702-DO50802-N	SP135206-DO45092-N	SP135208-DO45093-N	SP192700-DO50799-N	SP192532-DO45235-N	SP192420-DO45175-N	SP192681-DO48737-N	SP192438-DO45191-N	SP135338-DO45243-N	SP192263-DO23511-N	SP192708-DO227801-N	SP192696-DO50789-N	SP135272-DO23517-N	SP192261-DO227643-N	SP192686-DO48747-N	SP192679-DO48733-N	SP135227-DO45125-N	SP191959-DO45139-N	SP135247-DO45163-N	SP192680-DO48736-N	SP192471-DO45211-N	SP192649-DO45261-N	SP192657-DO23552-N	SP192537-DO23531-N	SP192725-DO50857-N	SP192457-DO48679-N
A4GALT	2.87173	0.952831	0.541366	0.479897	0.57002	0.539617	0.723185	0.172957	0.774364	0.387989	0.354913	0.485631	0.452698	1.14977	0.792054	0.772756	1.45051	0.696965	0.559988	0.902108	0.445701	0.931615	0.398788	6.32596	0.57004	0.239965	2.98588	0.324328	0.903473	0.507405	2.5176	0.786826	1.14337	1.71799	0.246975	0.548929	0.472894	3.38382	1.32546	0.321656	0.227932	0.431642	1.51391	0.740158	2.10415	0.77198	0.452388	2.18217	1.33648
ABCC4	0.869491	0.757915	0.683154	0.924884	0.779214	0.478646	0.483731	0.49963	0.786405	2.05692	0.681134	0.588537	0.569508	0.434056	0.415113	1.30978	1.02815	0.627801	0.620011	0.684883	0.317979	1.66716	0.286793	2.10841	0.400507	0.610126	1.59061	0.402059	0.417373	0.341429	1.69381	0.75706	0.890135	0.968742	0.947702	0.398028	0.604204	2.54627	0.788127	0.63004	0.211797	0.997801	1.44224	1.24915	0.635788	1.08746	0.931427	1.0003	0.775217
ABHD12	17.6185	14.1473	8.65233	10.4726	12.4391	9.13866	8.14997	8.63777	11.8888	14.6955	12.0826	10.0275	9.01932	13.4672	6.38698	14.0277	8.65034	8.35495	12.207	12.8014	8.63982	9.25521	8.89635	12.6357	8.87473	9.09717	15.4311	9.08993	13.9292	8.3735	13.7985	10.9576	19.4613	15.7513	11.4918	7.7927	14.6126	15.8401	8.1691	17.6112	12.0767	12.364	14.315	13.0141	6.52567	11.3616	12.0753	11.3334	9.99483
ACLY	11.8306	9.02981	4.78997	7.72627	10.0911	6.51191	7.06253	3.11352	7.14556	12.2551	8.32417	8.45551	6.26796	10.0467	7.46488	9.11238	11.8869	6.59702	6.1937	8.94202	5.74981	10.3219	4.53693	18.9536	5.90474	4.37779	11.7735	5.92286	4.6161	4.47908	15.5472	8.36667	7.70602	7.6566	8.41496	6.568	6.68748	18.5663	9.85012	9.71644	7.26054	12.3354	7.20072	7.23519	8.85605	11.995	6.81497	13.5085	7.11788
ACTR5	4.3646	4.63652	1.26877	1.75398	2.20816	1.24108	2.01327	1.18319	1.49761	1.95311	2.30277	2.32326	1.64881	1.8433	1.05555	2.23239	1.90609	1.87517	1.76715	1.26222	1.36548	1.98593	1.79135	3.1537	1.76444	1.03847	3.97815	1.61317	1.91873	1.31876	2.41833	2.26522	4.32633	2.38692	2.16665	1.65119	1.66089	3.02194	1.6559	3.96001	4.4992	2.12638	3.26167	1.97708	1.41408	2.3285	1.81042	4.07929	2.09054
ACYP1	8.03107	10.5746	1.35384	2.38054	3.42205	1.30443	2.81849	1.30998	2.38953	1.79522	2.37539	2.30934	1.53626	2.81306	2.07942	2.09094	2.56799	2.93924	2.16976	1.64284	1.13926	2.59261	1.68619	5.02409	2.0357	0.177956	8.10402	0.906103	2.2414	3.86628	3.31539	2.96141	8.9288	3.67607	3.43412	1.9387	3.93575	6.42279	2.29698	8.55047	3.58372	1.8991	9.48706	3.01145	3.2124	3.32846	2.7874	6.89424	1.92022
ADCK2	5.8906	4.64387	2.39678	4.1795	4.21512	3.64116	3.05779	2.85406	5.39547	3.40549	4.50053	3.25709	1.72648	2.85599	2.48325	3.54513	2.51803	3.38365	2.81329	5.28825	3.91947	3.532	2.22533	3.13849	2.73006	2.91147	4.15406	2.71604	4.4365	2.45842	2.98442	2.25864	5.85874	3.73728	1.89284	2.54852	4.11672	5.87774	2.671	2.57047	3.40784	3.52211	4.49734	3.10728	2.31396	3.36448	3.2418	2.76026	2.79824
AHSA1	28.1378	23.8094	18.9939	22.6562	27.7912	23.5804	28.402	22.7045	22.8538	25.5803	23.8474	24.1715	19.0733	19.9566	26.2417	28.4471	31.7313	34.8038	21.8512	24.5135	23.7909	25.7363	22.164	57.7094	22.7365	17.0596	18.5185	22.1619	24.1313	41.2245	43.6901	21.5279	25.4982	32.0249	31.0688	19.6968	27.096	37.6135	61.9344	13.8654	17.6012	24.5526	33.0424	20.6285	46.7696	36.9372	20.9751	50.7555	18.1953
AKR1B10	1.34882	3.00814	0.614645	15.3763	4.12947	4.06577	0.43222	10.3674	93.5439	13.3332	10.549	7.4684	1.35688	23.0909	0.201928	13.2897	34.9154	9.01264	0.542228	0.556608	1.25538	9.82137	0.327932	16.0595	1.88786	0.380575	65.3451	0.502916	0.292434	0.54157	41.9382	0.880466	7.27486	21.1313	3.41166	1.00367	1.26948	25.0601	18.3458	0.706161	1.05047	2.93988	4.89531	23.2144	4.05419	26.1079	0.12211	45.8422	0.653417
ALG6	3.0623	4.00524	2.14242	2.38727	3.26688	2.03599	2.11921	1.51299	2.36531	2.53779	2.65179	1.92406	2.49122	2.5604	1.30321	2.67895	2.04891	2.45343	1.9732	1.47676	1.49624	2.95709	2.19226	2.25929	2.43276	2.04975	2.69435	1.88862	1.75934	1.79405	2.79457	2.32902	2.72777	2.79783	2.55094	2.1976	2.84772	3.82715	2.14672	2.45997	3.52883	2.90023	3.63299	2.25548	1.56236	2.87246	2.94124	3.15288	2.11035
ALKBH2	8.16782	10.0904	7.24727	5.38667	4.98883	5.89278	4.75067	5.08842	8.22965	7.62749	4.64155	6.39924	6.43959	5.53614	3.071	4.57516	5.82493	7.93836	7.99177	4.93323	4.96558	5.71396	5.80287	12.0257	6.88675	6.71287	6.32841	11.8282	5.79677	7.37651	8.18117	10.2826	8.52689	10.3961	5.77656	5.47764	8.73471	9.22455	6.63863	16.1279	18.4578	6.88315	11.2794	6.99831	5.3207	6.90508	5.80836	6.81816	4.1633
ANAPC4	11.124	10.0152	4.09705	6.46291	8.35879	4.41811	5.78688	3.57126	5.36375	5.46523	6.55304	6.11571	5.47942	5.09574	3.26646	8.43992	5.1469	5.56711	4.8851	2.61152	3.46109	6.60844	4.96143	7.45958	4.11812	1.81591	9.81503	4.23455	4.16166	3.96967	10.0729	6.01914	13.5727	4.95235	6.99509	4.84375	5.71532	10.2684	3.90205	8.52825	10.7969	5.77307	8.59831	5.72109	4.99055	7.8215	6.59309	12.2302	6.46625
ANGEL2	4.0974	5.61395	2.45588	3.11027	2.86958	2.34836	2.57984	1.50098	2.75122	2.11911	3.70186	3.12565	3.11081	3.08044	2.08126	3.01618	2.29102	2.85572	2.99715	2.89836	1.85214	3.12584	2.75853	3.42118	2.54266	1.93544	5.22617	2.91791	1.98657	1.91824	3.58744	3.30839	2.7991	1.87189	3.14323	2.90532	2.09169	4.79208	2.03114	4.14339	2.18688	2.37648	3.55164	2.51306	2.30864	3.0493	3.21869	3.57929	2.87047
APOO	5.0827	7.15573	5.05586	4.06511	7.12452	4.73967	7.00297	4.1903	5.28885	6.24013	4.30927	3.78517	4.55808	3.76985	3.1544	6.98967	5.27872	4.39551	3.57369	8.51629	4.91339	4.83542	3.94202	6.88659	4.83772	3.26382	5.57328	3.13475	4.74011	3.53375	6.90433	4.27221	14.5395	8.79619	6.06915	3.45057	8.18222	6.17473	4.5151	5.58501	4.92655	5.37041	6.96875	5.80039	3.00587	7.26815	5.41134	5.73867	3.14529
ARID3B	2.57151	1.83216	0.846064	1.16163	2.05126	1.23745	0.967941	0.659113	1.1328	1.30207	1.25019	0.899121	1.215	1.14085	0.575736	2.33008	1.14096	1.01603	1.25527	0.507053	1.22669	1.60236	0.806304	1.09612	1.22601	0.405991	2.5118	0.990304	1.3763	0.965088	1.10201	1.39608	1.47637	0.955854	1.18698	0.733448	1.07208	2.55161	0.98097	1.58759	1.34514	1.94566	1.67204	0.998272	0.755768	1.28341	1.40385	1.67285	1.33064
ARV1	8.93252	5.98356	6.45134	7.32807	8.86244	6.77881	8.04627	5.37912	6.85462	8.0629	10.0298	6.80607	7.19958	7.33768	5.21178	9.5685	6.42323	8.80335	6.38179	10.8689	5.6352	8.39983	6.93988	8.6135	6.17193	5.75194	8.43084	7.26318	5.84325	6.55613	11.2438	6.16331	12.1573	9.05343	11.3304	6.05129	10.0259	9.30029	7.07334	8.62353	6.80896	7.79392	9.32926	8.13499	4.83748	9.51006	7.0321	7.30418	6.08053
ASNS	8.09008	12.6506	0.590043	1.6616	2.31072	1.6016	1.52968	1.14113	1.71008	1.62373	1.25305	3.14978	1.14235	2.54523	1.53219	4.19155	4.51078	2.9639	2.66076	0.640712	1.17486	3.23067	1.23073	10.1955	1.18306	0.21705	10.9943	0.929263	2.09405	1.38359	5.02795	3.30584	8.61655	3.40523	4.56086	1.96116	2.32377	9.34025	1.69901	4.16969	4.07963	1.48968	6.55389	2.93086	4.36014	4.06541	2.13106	7.31947	2.61302
ASPM	0.300428	0.585892	0.145654	0.365621	0.287972	0.184861	0.217713	0.124671	0.28093	0.381998	0.1903	0.257008	0.367561	0.323345	0.155188	0.258936	0.12245	0.287546	0.276502	0.169086	0.0857613	0.29961	0.161038	0.188712	0.238505	0.115267	0.32207	0.234019	0.110429	0.203327	0.240077	0.158903	0.622981	0.361624	0.301915	0.174049	0.577661	1.60134	0.144912	0.282121	0.967307	0.253747	0.245987	0.140245	0.117804	0.303383	0.299235	0.367818	0.314264
ATP5G1	56.2436	54.9923	51.5474	48.5342	63.6661	52.5974	46.3743	53.0199	77.6476	65.2573	38.3595	44.4798	39.9773	37.6278	27.0967	57.659	43.053	44.9037	53.8309	68.7621	44.0742	48.482	40.5875	88.4257	53.0612	41.5974	45.499	37.3125	45.3515	49.3721	65.9182	51.7669	81.2108	104.219	52.7106	33.6678	107.583	60.6274	44.4424	56.162	89.2203	56.037	77.443	50.2573	28.4167	42.4144	44.2977	41.5609	33.7806
ATRIP	2.88349	2.46997	0.967788	1.08805	1.65395	1.22195	1.21349	0.706468	1.52915	1.32762	1.54674	1.24871	1.64873	0.875343	0.462211	1.5277	0.987605	1.03911	1.47408	0.786574	0.856961	1.61265	0.628168	1.98724	1.11379	0.459914	1.66282	1.14709	1.25422	0.904579	1.7671	1.06277	2.03102	1.43267	0.992559	0.916071	1.48254	2.65652	0.629726	2.00536	2.5562	1.52795	2.09348	1.04444	0.716616	1.38642	1.66671	1.37693	1.46032
AURKA	1.24606	1.1263	2.95118	0.939126	1.77025	0.709172	1.94673	0.636315	0.71889	0.903995	1.06978	0.522219	0.924629	0.688717	0.319546	1.68984	0.676523	1.32842	0.816807	0.957283	0.739611	1.56138	0.223478	0.700212	0.738758	0.882635	0.665507	0.715955	1.36895	0.571521	0.853289	0.535835	2.24712	0.876904	0.86414	0.332785	2.31244	2.9353	1.23679	1.02678	0.8346	1.77789	0.797944	1.03737	0.441889	1.08433	0.773546	1.28236	0.866239
AURKB	1.94606	1.23192	0.218518	0.230113	0.375695	0.476074	0.362992	0.268617	0.275724	0.293055	0.234195	0.368894	0.313425	0.507447	0.275215	0.50213	0.254057	1.28703	0.703566	0.339384	0.21956	0.522129	0.148468	0.341797	0.329279	0.16872	0.883018	0.105574	0.236566	0.3186	0.405702	0.282227	1.61163	0.538981	0.894948	0.194913	0.435006	3.19561	0.0844342	1.23466	1.02292	0.398733	0.551956	0.39336	0.300983	0.421108	0.365151	0.940814	0.389188
BANF1	55.3721	59.4516	24.0133	27.5883	34.5976	33.0006	33.2613	30.4847	38.0418	36.7143	29.8745	32.0214	25.5862	29.9597	27.4668	36.3593	34.592	26.8921	33.0697	39.6936	25.5117	31.2763	25.8657	53.334	31.4191	30.0444	46.0851	24.0846	29.4185	36.7467	37.2832	36.1118	75.5731	56.1076	46.0024	23.9673	42.1923	46.2114	34.3821	56.1667	56.6592	31.316	54.6508	32.9524	34.939	37.7565	31.4037	42.2665	26.0935
BCS1L	19.3662	26.5997	8.3984	9.30499	11.3722	9.63225	8.04202	9.11734	14.0215	9.30683	8.00964	9.42373	9.8369	9.33195	6.29554	11.5073	8.64814	8.12513	10.5978	5.39711	7.21493	11.0985	8.17098	13.5571	9.0668	4.35314	15.6218	8.75716	9.09629	11.1849	11.3689	11.8608	18.4776	14.2826	14.4756	6.60888	12.1017	13.3486	7.73018	22.2478	19.681	9.89008	17.8541	10.6234	5.80932	10.8146	8.98772	13.5503	8.74635
BIRC5	1.26908	1.01469	0.164639	0.250216	0.521511	0.384806	0.286545	0.235494	0.289462	0.291359	0.265553	0.24096	0.393733	0.330632	0.261044	0.407157	0.235892	0.532153	0.621283	0.513498	0.22041	0.507327	0.174549	0.373861	0.303262	0.0633668	0.572834	0.143881	0.308273	0.308553	0.268357	0.300693	1.11824	0.414207	0.748387	0.236632	0.588833	3.12348	0.30457	1.25573	0.650644	0.297802	0.707456	0.415393	0.259458	0.398405	0.256963	0.719088	0.287091
BIRC7	0.283089	0	0	0.116131	0	0	0.132674	0	0	0.024744	0.0718625	0	0.0429335	0.152126	0	0	0	0.29407	0	0	0	0.0327993	0	0.0422423	0	0	0.151988	0	0.0741037	0	0	0	0.184244	0.0665059	0.054819	0.116089	0	0.17655	0.0297335	0.261702	0.274074	0.0647191	0	0.0753488	0.0792404	0	0.205462	0.253945	0.133092
BLM	0.610596	0.697886	0.173959	0.202608	0.373288	0.107392	0.212414	0.0941374	0.201241	0.120288	0.179418	0.206237	0.13733	0.242325	0.0805227	0.252619	0.181753	0.390855	0.148958	0.108284	0.215634	0.416492	0.0686677	0.247242	0.153311	0.072672	0.482176	0.111925	0.265762	0.152119	0.309926	0.156808	1.00255	0.472713	0.332366	0.108527	0.394923	0.969881	0.104453	0.433994	0.420058	0.19071	0.336266	0.106367	0.17423	0.238588	0.252964	0.442828	0.228585
BRI3BP	1.13249	1.51387	1.06093	2.29047	1.46425	1.13957	0.927054	0.803469	1.06353	1.38685	1.65303	1.03576	1.73372	0.824716	1.34838	1.43593	0.860515	0.908814	1.35906	2.50503	0.919141	1.51886	0.568345	2.84753	1.18483	1.16266	1.75166	1.24366	0.911734	1.51768	3.33704	1.1179	2.59216	1.2974	1.07942	1.17475	1.61226	2.41893	1.49963	1.58215	1.52639	1.29025	1.15219	0.92388	1.14079	0.940342	1.15603	0.937919	1.39522
BUB1B	0.61644	0.29225	0.0937568	0.187535	0.248627	0.186497	0.114473	0.085021	0.243745	0.224407	0.133803	0.205674	0.13812	0.365924	0.151489	0.187142	0.15257	0.409259	0.310164	0.218149	0.130616	0.342953	0.172816	0.180181	0.193815	0.0557815	0.361424	0.127396	0.118773	0.164996	0.170814	0.163148	0.626424	0.262468	0.452186	0.0994031	0.323875	1.46102	0.116003	0.416378	0.17976	0.167686	0.285591	0.160934	0.0841348	0.155658	0.205597	0.656672	0.283218
CA12	0.0816153	0.126699	0.0195276	0.75945	0.457241	0.0148701	0.0443553	0.0945156	0.392609	0.40108	0.0320004	0.0514767	0.00792759	0.0495671	0.128194	1.11201	0.108228	0.180266	0.0367457	0.155595	0.0385332	0.252748	0.0137238	0.668751	0.0230071	0.0454688	0.567145	0.0241995	0.00918752	0.0328617	6.14269	0.0460042	1.24804	0.589442	0.696266	0.060566	0.583143	0.36002	0.11577	0	0	0.212204	0.0546254	0.34926	0.15015	2.53587	0.0870029	0.165068	0.0381103
CA5B	0.795598	0.975768	0.338979	0.484491	0.456338	0.243116	0.445421	0.28605	0.425382	0.287349	0.371376	0.421544	0.267435	0.450547	0.482726	0.489156	0.437834	0.696273	0.409053	0.342975	0.267879	0.508284	0.28715	1.05536	0.222486	0.101875	1.09279	0.3717	0.388262	0.478312	1.58572	0.61435	0.847281	0.295922	0.545153	0.383719	0.320707	0.956133	0.443311	0.676356	0.288172	0.361404	0.798415	0.38537	0.53631	0.613537	0.465042	0.869901	0.496706
CACYBP	10.1968	9.08434	6.74009	7.65318	7.73053	7.07171	13.2642	6.45962	8.97402	7.3335	8.47257	6.57286	7.35024	7.51874	6.19831	8.49095	7.37669	16.2284	7.37009	10.8217	7.36571	7.69218	8.97798	13.8312	8.41208	8.68553	7.60567	8.37357	8.47539	13.9361	8.57012	8.44907	9.46896	10.5005	11.4619	9.33153	8.75472	13.4486	31.0364	6.16205	7.73	6.18	12.5071	6.21057	23.868	11.0755	7.76184	24.8563	6.06793
CAD	3.67886	6.23438	1.28652	2.4458	3.39351	2.05284	2.16809	1.19676	2.67748	1.68065	2.83147	3.05934	2.39314	2.30564	2.9455	2.97434	2.09013	2.17903	2.95181	0.981973	1.83402	2.9718	1.72637	4.55821	1.7213	0.413488	3.95576	1.8734	2.31867	4.63332	5.9487	3.02472	3.26197	1.44599	2.83685	1.69039	2.54601	4.44027	2.36917	5.48986	3.83437	2.3652	2.70753	1.55662	2.48767	2.22561	2.00269	2.62452	2.43167
CASP2	5.57925	6.4405	1.65364	2.49213	3.0296	1.88417	2.09129	1.54793	2.33786	2.14714	2.59222	2.74599	2.16775	3.40816	2.3849	3.74477	2.67319	2.90216	2.64336	2.04801	1.56835	3.48307	1.9806	3.47662	1.98302	1.11059	6.93899	1.61473	1.86127	2.57653	3.22136	2.47859	5.63814	2.31383	3.97565	2.92596	2.04656	6.77832	2.51452	3.8042	1.99702	2.3656	3.90665	2.41556	2.1928	4.22752	2.92432	5.09897	2.91793
CATSPER1	0.550792	0.276949	0.0883854	0.228014	0.140798	0	0.194113	0	0.170909	0.128917	0.350096	0.0229088	0.191076	0.146343	0.0334773	0.146715	0.314388	0.162217	0.0877909	0.172083	0	0.148577	0.161223	0.219067	0.0844186	0.102	0.0944377	0	0.0836251	0.0516517	0.102229	0.18668	0.322757	0.157176	0.151563	0.123421	0	0.388126	0.0657666	0	0.519892	0.0519491	0.210747	0.123733	0.261187	0.30036	0.302352	0.505562	0.189175
CCDC138	0.62798	0.638811	0.694176	0.665967	0.759172	0.61933	0.61639	0.155164	0.567658	0.437652	0.432119	0.339951	0.628346	0.427405	0.245937	0.381768	0.489148	0.398174	0.274674	0.332424	0.295053	0.537769	0.510906	0.482171	0.53713	0.372202	0.498157	0.490274	0.296244	0.281563	0.647945	0.447046	0.394212	0.419082	0.760048	0.817813	0.46547	0.759943	0.358219	0.920568	0.308922	0.549657	0.488883	0.417852	0.392786	0.441113	0.409858	0.779216	0.442401
CCDC14	11.2452	14.9355	5.21776	9.07686	9.72265	5.0696	6.71073	4.5784	8.28836	7.41559	8.64656	7.94763	7.42632	8.65981	4.03486	9.5919	6.64159	9.37901	7.03627	0.987143	3.73202	8.62581	6.5272	7.11668	6.94359	0.846799	17.1379	6.38243	4.46437	8.14674	8.26388	11.8597	13.3126	4.5981	11.9957	5.61643	7.5276	15.1619	6.24745	15.7847	5.21003	6.73326	11.0509	8.57654	5.11994	12.9886	9.00541	13.8831	7.2726
CCNA2	2.35576	2.60155	0.483776	0.83114	1.08595	0.617269	0.9874	0.568606	0.907731	0.828498	0.976114	0.834531	0.585109	1.24303	0.486606	1.03867	0.560984	1.36443	1.06199	1.02574	0.570719	1.3143	0.998681	1.26382	0.667867	0.217594	1.8423	0.500597	0.744471	0.932037	1.62336	0.882954	6.93131	1.12733	1.50348	0.67336	1.54141	3.95963	0.769955	2.71172	2.2976	0.576613	2.24841	0.996158	0.681545	1.83466	0.804252	2.65566	0.980199
CCNB1	1.68208	0.368306	0.400328	0.681141	1.00329	0.911067	0.542779	0.34077	0.651644	1.08206	0.579465	0.27823	0.654858	0.911075	0.419672	0.703397	0.881951	1.09511	0.849924	0.780044	0.430182	1.43972	0.28338	1.28497	0.598647	0.273037	0.473665	0.408885	0.555625	0.564389	1.44255	0.429282	1.01998	0.952429	1.04305	0.545494	0.873814	6.05318	0.369262	0.565267	0.528943	0.735014	1.06876	0.572943	0.401902	0.886158	0.703838	1.36425	0.754002
CCNF	0.54649	0.606294	0.263614	0.332836	0.407911	0.310083	0.121122	0.238292	0.341206	0.572799	0.302856	0.304222	0.312163	0.267547	0.133513	0.429338	0.205574	0.324554	0.363006	0.381686	0.163149	0.399751	0.290383	0.285747	0.205777	0.166248	0.649138	0.254866	0.260015	0.257205	0.326235	0.195101	0.711326	0.238802	0.433093	0.201069	0.269758	1.05711	0.231758	0.485553	0.287822	0.301821	0.273276	0.278358	0.123245	0.185052	0.290417	0.437062	0.275594
CCNO	0.0935444	0.708259	0	0.253887	0.120387	0.126995	0	0.0401438	0.146999	0.131793	0.0769873	0.141612	0.0416567	0	0.104638	0.0974741	0.0621254	0.104638	0.0472606	0	0.243096	0.0455755	0.0547984	0.325488	0.0306219	0	0.184466	0.0483135	0.116774	0.13056	0.0834139	0.146953	0.126732	0.274312	0.074221	0.136667	0.192492	0.155301	0.171808	0	0.25684	0.0460966	0.80889	0.162586	0.205758	0	0.101824	0	0
CCT5	18.3947	17.5877	14.1549	16.664	19.881	17.4747	18.4087	12.2434	15.8243	18.4581	18.2334	17.7296	12.9573	15.023	17.8506	17.5721	22.7677	17.3622	13.3931	19.905	17.5857	18.4745	15.1858	45.5738	13.9082	12.9169	18.0069	13.736	14.9306	16.7351	30.0151	14.967	17.3418	20.3722	16.0507	15.0379	20.314	27.0239	23.2577	10.9603	10.5302	19.4502	17.7132	13.9615	24.7182	21.7301	13.7099	22.4133	12.7123
CD3EAP	2.98423	3.92126	1.20722	1.56771	2.15176	1.70024	1.74179	1.59329	1.6586	1.46886	1.90665	2.15068	1.5958	1.90265	2.42424	2.57066	3.22769	1.69346	1.64365	1.0013	1.61153	2.3022	1.43985	7.83633	1.47931	1.06027	5.18956	1.0912	1.43004	1.99873	4.1614	1.58367	3.41583	1.57701	2.70156	1.91507	1.29661	3.5715	1.7298	2.29009	1.52352	1.77861	2.40404	1.64322	2.03398	2.51411	1.44279	1.99761	1.78093
CDC123	17.0218	12.4549	12.4555	12.7471	14.4918	13.6268	11.0338	9.17832	11.9937	14.0533	13.6032	13.0669	11.9572	13.9372	11.5158	13.9471	12.1326	14.5798	11.693	15.218	10.0868	15.5255	11.5609	23.785	10.9916	9.77249	11.3823	11.3979	11.1693	9.10285	19.9543	9.58093	15.3887	15.9367	9.12997	9.25388	11.9032	22.1646	14.4532	10.0236	8.47825	14.3246	15.96	13.2537	10.8241	15.9747	12.7452	15.2687	11.4634
CDC20	1.25244	0.569389	0.128812	0.228854	0.441501	0.571157	0.251851	0.229721	0.261788	0.416461	0.18113	0.192723	0.288138	0.451375	0.197986	0.424654	0.423127	0.831309	0.608589	0.26647	0.431249	0.766928	0.16054	0.463086	0.380906	0.079444	0.292704	0.156013	0.269739	0.23506	0.481383	0.158572	0.577625	0.634282	0.501998	0.136848	0.505293	7.75306	0.176714	1.01436	1.61104	0.388584	0.71479	0.3294	0.252003	0.520868	0.463124	0.97259	0.683471
CDC25A	0.351663	0.337903	0.17758	0.243295	0.448573	0.235566	0.154718	0.258157	0.171969	0.10475	0.165556	0.116222	0.163329	0.193929	0.161124	0.142183	0.179018	0.203832	0.106693	0.154179	0.158851	0.247327	0.178637	0.178821	0.114197	0.114098	0.202885	0.183762	0.115639	0.0800534	0.210356	0.248896	0.675114	0.228752	0.312841	0.151879	0.854874	0.760649	0.12474	0.295543	0.319693	0.13082	0.179222	0.0517246	0.148154	0.275519	0.186049	0.208099	0.196233
CDC25C	0.298335	0.37571	0.0882635	0.178865	0.112041	0.0910534	0.0729385	0.043658	0.0829928	0.0917456	0.0293173	0.118764	0.1073	0.139643	0.128135	0.148834	0.100982	0.140068	0.105742	0.22692	0.119839	0.18537	0.0678273	0.11699	0.0690634	0.0693106	0	0.0723306	0.0615172	0.166595	0.0626917	0.0858441	0.695227	0.203078	0.183736	0.11869	0.326787	0.820463	0.0282464	0	0.221852	0.0934589	0.253782	0.0968988	0.0511067	0.144569	0.169457	0.155591	0.134522
CDC7	1.54496	1.45159	0.261828	0.737804	1.33209	0.494453	0.490031	0.234559	0.717677	0.4814	0.519426	0.630479	0.422853	1.03472	1.40375	0.855295	1.29501	0.997584	0.423697	0.575188	0.448546	0.868555	0.373814	2.64058	0.359491	0.129997	2.44864	0.225677	0.434697	2.14315	1.94355	0.717339	2.26091	0.83533	0.933404	1.00012	0.609902	2.78344	0.985699	0.926551	0.215812	0.681839	0.813365	0.471289	2.44535	0.91298	0.85606	1.96468	0.691262
CDCA2	0.364368	0.238917	0.0749686	0.0959377	0.100715	0.0674647	0.057821	0.0409534	0.0576207	0.0751361	0.0694459	0.0382229	0.077117	0.128189	0.0819577	0.129477	0.0439588	0.117107	0.131759	0.12253	0.0461974	0.158383	0.0450084	0.0788525	0.0521397	0.0204001	0.0745842	0.0905718	0.0815688	0.0655909	0.193319	0.0355469	0.160226	0.160717	0.194261	0.0840238	0.0914557	0.566903	0.0299516	0.585027	0.087312	0.0867552	0.15355	0.0348795	0.0591762	0.127393	0.195943	0.229152	0.101444
CDCA3	1.11139	0.72775	0.186886	0.385596	0.252715	0.248238	0.362073	0.190107	0.280593	0.441978	0.284118	0.344005	0.266178	0.399763	0.18627	0.371489	0.419237	0.801041	0.597445	0.233041	0.195823	0.503553	0.111167	0.313979	0.406655	0.228031	0.782361	0.120955	0.243946	0.260376	0.406603	0.275691	1.12035	0.241265	0.736395	0.110382	0.529903	2.51012	0.234843	0.997189	1.09766	0.255568	0.498495	0.237345	0.156793	0.507378	0.249075	0.503207	0.482616
CDCA4	1.655	1.40288	0.328746	0.587179	0.750269	0.583512	0.576957	0.386853	0.669282	0.734182	0.564215	0.582052	0.467739	0.692704	0.469751	0.757697	0.756954	0.689154	0.696305	0.698051	0.380914	0.742579	0.503537	1.58465	0.485901	0.376395	1.5502	0.377814	0.620983	0.717543	0.966185	0.474236	1.31468	0.713991	0.889191	0.506514	0.783949	2.74131	0.491839	1.27694	0.565439	0.591228	1.05155	0.470776	0.579472	0.613684	0.475223	1.14747	0.848728
CDCA7	0.796206	0.326847	0.0511627	0.204305	0.245147	0.100159	0.329027	0.0749705	0.0819557	0.127747	0.0993194	0.247132	0.175497	0.315371	0.12289	0.412777	0.264967	0.768361	0.140416	0.158192	0	0.215339	0.11277	0.1735	0.142541	0.0320001	0.591374	0.0579434	0.177926	0.086792	0.236862	0.0751321	0.67093	0.208135	0.434485	0.0780202	0.227374	0.864709	0.0768679	0.288064	0	0.148166	0.36736	0.173108	0.117645	0.264298	0.209831	1.37521	0.547953
CDCA8	0.800829	0.480451	0.128582	0.19185	0.322972	0.199214	0.164996	0.136015	0.205004	0.32743	0.216165	0.222562	0.183406	0.331862	0.0829213	0.341136	0.174359	0.437287	0.4194	0.361817	0.130243	0.474729	0.0601694	0.295833	0.19121	0.0736673	0.372926	0.158414	0.182521	0.145417	0.475529	0.319706	0.515007	0.356441	0.555645	0.14902	0.499825	2.44977	0.159344	0.474325	0.208853	0.408832	0.39842	0.258601	0.143198	0.405472	0.261966	0.420467	0.333425
CDK5	6.6893	4.71846	3.47568	3.70607	4.34716	4.19493	2.87012	3.68413	3.96607	3.94806	3.63248	3.145	3.43358	2.84295	2.88902	4.84161	3.67602	4.09939	3.90299	5.2522	3.59549	5.63165	2.02836	3.27282	4.55574	3.16324	3.29555	3.20362	3.84236	3.25675	4.19904	3.1942	7.15393	6.15122	3.98986	2.01075	5.13431	6.91237	2.95964	4.96393	6.19487	3.96753	5.46114	3.35162	1.56764	3.7023	3.33217	3.44591	3.51012
CDK6	2.39346	1.76752	1.77107	3.6034	2.22918	1.74378	2.28479	1.24453	2.03414	1.91259	2.63252	1.15975	2.5232	2.46908	1.32898	2.79081	1.66821	2.05696	1.77121	1.54771	1.5138	2.50111	2.04145	1.29239	1.84018	1.59861	3.49537	2.64386	0.66799	1.58135	2.63723	1.73805	1.57196	1.2407	3.01331	3.39545	2.08384	3.0711	2.02656	1.72242	0.905823	2.47075	1.41244	1.48644	1.51387	2.37317	2.17203	2.43545	2.15239
CDKN3	1.50097	0.703059	0.367355	0.441265	0.692136	0.613024	0.552217	0.195541	0.881875	0.720315	0.38051	0.497011	0.255855	0.353854	0.636816	0.498984	0.334547	1.06501	0.784856	0.911886	0.581285	0.800754	0.270757	1.6699	0.218148	0.216014	0.738398	0.171759	0.285449	0.362908	1.407	0.386298	1.94695	1.18901	1.46567	0.373388	0.903579	5.75514	0.550709	0.365672	0.416029	0.52118	0.539989	0.576975	0.689968	1.00694	0.689734	1.56739	0.515467
CDT1	0.687573	0.400368	0.0568416	0.307206	0.704716	0.264319	0.205251	0.298551	0.403273	0.253641	0.178902	0.114556	0.222724	0.316881	0.128288	0.333663	0.219625	0.313649	0.395766	0.257205	0.189671	0.285137	0.0849488	0.159625	0.153362	0.164121	0.402808	0.151245	0.14915	0.084858	0.111075	0.26586	1.50427	0.844334	0.461933	0.161842	0.477634	1.10082	0.124173	0.399346	0.226138	0.209633	0.279749	0.149117	0.137011	0.126809	0.354078	0.467169	0.22864
CENPA	0.366174	0.217294	0.11525	0	0.18405	0.14459	0.172652	0	0.0703918	0.143241	0.0927122	0.11607	0.0925155	0.174786	0.140897	0.33495	0.0764292	0.264278	0.24745	0.278876	0.124388	0.184405	0.0499964	0.138282	0.0919048	0	0.159381	0	0.141335	0.0442908	0.204556	0.067038	0.143025	0.125306	0.275804	0.0341087	0	1.15205	0.0574849	0.433484	0.236283	0.107212	0.272269	0.17167	0.0752924	0.0467791	0	0.291182	0.261129
CENPB	17.5359	12.2286	7.28014	9.63663	10.3366	8.95842	9.15266	6.30451	10.122	9.73864	10.3739	10.6205	8.92393	8.05687	6.32761	11.8937	10.233	6.9157	10.526	10.2295	11.3152	9.46974	6.5585	16.9301	7.15498	8.55853	14.2593	7.75871	12.0992	9.04731	12.345	8.61014	15.1341	12.853	6.98854	6.8266	12.9321	15.0142	8.1744	11.9912	12.6817	9.81122	13.1235	8.52986	7.52477	8.47975	7.06726	7.7952	8.16467
CENPE	0.375137	0.485554	0.129879	0.167534	0.186878	0.111376	0.21912	0.0367734	0.10165	0.12655	0.136267	0.112092	0.163316	0.255861	0.13937	0.183631	0.139501	0.237474	0.162805	0.168737	0.115559	0.209939	0.16302	0.101415	0.108221	0.0540911	0.271153	0.128202	0.127006	0.198348	0.183617	0.122548	0.373782	0.141196	0.401016	0.109811	0.245285	0.848023	0.0879647	0.316595	0.229769	0.174732	0.28167	0.085609	0.142368	0.227117	0.197143	0.436853	0.187391
CENPF	0.418354	0.36179	0.0586745	0.183075	0.255941	0.0952358	0.215463	0.0982407	0.0779076	0.171624	0.13366	0.0810084	0.151995	0.204285	0.0894056	0.227024	0.122992	0.298601	0.265995	0.190226	0.0588288	0.291946	0.07981	0.110413	0.0965631	0.0497563	0.197529	0.0922538	0.108056	0.0920466	0.265925	0.0877491	0.254428	0.0880462	0.194796	0.102379	0.0831202	2.42199	0.0848225	0.056158	0.311511	0.174686	0.115658	0.12067	0.0812814	0.269476	0.165865	0.400011	0.280768
CENPI	0.237167	0.150492	0.110283	0.210383	0.115177	0.0899837	0.104776	0.125489	0.0969101	0.150074	0.0880315	0.142604	0.116256	0.118658	0.12931	0.226358	0.104808	0.189662	0.0622149	0.1083	0.142957	0.157259	0.237017	0.24185	0.0976995	0.0757563	0.152647	0.133097	0.0722158	0.125896	0.187142	0.0680745	0.321641	0.168909	0.113531	0.11631	0.237046	0.414792	0.0818501	0.555683	0.230527	0.0994048	0.313027	0.083492	0.116373	0.103839	0.16262	0.201875	0.151254
CENPK	1.4247	0.757171	0.156831	0.604548	0.84969	0.252991	0.597852	0.217257	0.483444	0.493595	0.303095	0.389475	0.262081	0.473074	0.0859069	0.726832	0.432454	0.86822	0.554659	0.261304	0.123507	0.68057	0.111318	0.712486	0.239272	0.174147	0.383861	0.20198	0.349888	0.241116	0.7916	0.406464	0.63307	0.487734	1.08219	0.197266	0.463242	2.45869	0.151913	0.664434	0	0.33062	0.517707	0.219846	0.3197	0.570492	0.763714	1.48661	0.499931
CENPM	1.91106	0.862677	0.205731	0.302303	0.613481	0.428362	0.700356	0.162863	0.701634	0.396853	0.241312	0.272344	0.253042	0.510408	0.0923975	0.22345	0.440685	0.421554	0.526399	0.340909	0.151076	0.297161	0.108828	0.699807	0.201721	0.092721	0.24736	0.198872	0.203909	0.170147	0.216633	0.291123	1.85256	1.63145	1.10658	0.180094	1.20185	2.56209	0.153011	0.730968	0.265732	0.324179	0.172466	0.24265	0.252313	0.318013	0.262039	0.857592	0.30174
CENPO	4.62923	3.68964	0.905559	1.49904	1.32701	1.19535	1.32311	0.726597	1.21136	0.974	1.28199	1.3862	0.853032	1.90293	0.864273	1.75281	1.89596	1.40467	1.15886	1.10413	0.964424	1.94875	0.787277	3.37906	1.12889	0.378992	5.38591	0.888491	1.35547	1.13787	1.98619	1.61532	2.69532	1.81472	1.55016	0.767957	1.54112	5.47883	1.39264	1.70958	0.889098	1.26387	2.33307	1.56838	1.46724	1.63151	0.97621	4.42653	1.35808
CEP55	1.06041	0.313365	0.0482979	0.194823	0.173121	0.231271	0.185535	0.045709	0.0465219	0.180577	0.169969	0.116374	0.121971	0.30959	0.0861904	0.264497	0.172529	0.541633	0.449937	0.407364	0.175414	0.390273	0.138878	0.148679	0.126397	0.0584949	0.299398	0.0620047	0.17346	0.186904	0.300599	0.163965	0.285753	0.224334	0.283905	0.0463138	0.406492	2.21133	0.0624921	0.54329	0.106679	0.181798	0.170039	0.162214	0.162135	0.274056	0.0776983	0.46728	0.405837
CHAF1A	1.97201	1.02323	0.84374	0.997018	1.74876	1.21188	0.871594	0.754511	2.00231	1.39046	0.956547	0.823757	1.01694	0.931341	0.390366	1.52985	0.885263	1.3045	1.22554	0.9195	0.863571	1.72615	0.652839	1.18497	0.984383	0.616722	1.48823	1.03157	1.05035	0.709089	1.00454	1.23678	2.46992	2.35377	0.958467	0.528006	0.775412	2.67711	0.967428	1.18687	1.1865	1.33015	1.10645	1.09633	0.545712	1.05315	1.53235	1.64883	1.01093
CHAF1B	1.11705	1.14237	0.296134	0.440774	0.724362	0.461991	0.331675	0.167755	0.502251	0.442742	0.233373	0.306609	0.380561	0.459241	0.246748	0.833663	0.349273	0.715298	0.309668	0.440928	0.282894	0.874772	0.194767	0.681255	0.231399	0.137676	0.574379	0.215414	0.317972	0.411443	0.491953	0.353555	1.38026	1.03053	0.658303	0.313118	0.562373	2.45298	0.4244	0.735634	0.653167	0.393653	0.741453	0.551998	0.286484	0.412014	0.370054	0.663066	0.626498
CHCHD3	10.3366	4.90951	8.816	9.59655	11.944	9.13176	11.8928	5.99794	8.88457	11.9121	10.9557	7.49544	9.74436	9.30979	7.73238	9.61159	10.9069	10.339	7.91496	10.8545	11.0994	10.4805	7.02839	15.2462	9.72455	8.24267	6.79964	7.53089	9.21501	7.67726	12.5445	7.47799	9.56266	13.5589	8.80929	9.72393	13.4818	11.4779	13.0357	4.02962	3.73127	12.4575	9.53544	8.95842	10.3575	12.265	9.53738	13.3026	8.36558
CHEK1	1.17672	0.931229	0.341326	0.639872	0.990667	0.446564	0.454163	0.405107	0.714374	0.363381	0.366284	0.449726	0.42779	0.557183	0.241621	0.564943	0.406921	0.60912	0.580958	0.583597	0.453501	0.489706	0.432893	0.438564	0.624382	0.349428	0.64442	0.611992	0.577257	0.318969	0.484324	0.600506	0.995772	0.709977	0.596267	0.462234	0.569266	1.76082	0.422515	1.21565	0.798611	0.445129	1.07407	0.366358	0.376297	0.456558	0.587374	0.653114	0.545513
CHRNA5	0.045238	0.114678	0.0279658	0.0379159	0	0.0821185	0.0270663	0	0.0818087	0.0562079	0.0325064	0.0441913	0.0223369	0.0442737	0.0878652	0.041942	0.0312906	0.120625	0.0143504	0.155228	0.0815183	0.0364842	0.0276199	0.0824897	0.0208465	0.0523718	0.143407	0.0339798	0.0372422	0.109457	0.235304	0.0430361	0.0823934	0.156408	0.0280767	0.0717854	0.0285861	0.0513596	0.210573	0.0334301	0.0609154	0.0780568	0.0281204	0.0168325	0.0883397	0.02124	0.0233008	0.159326	0.0300759
CHST10	1.06127	0.931112	0.165844	0.561301	0.277945	0.309961	0.220311	0.185221	0.327919	0.312029	0.321552	0.359225	0.177628	0.292827	0.292662	0.464564	0.739784	0.715972	0.171558	0.376013	0.125273	0.715959	0.235597	1.35711	0.199678	0.113658	1.03668	0.191269	0.259788	0.221	0.753666	0.181702	0.6336	0.326903	0.298425	0.272301	0.246096	1.45425	0.379954	0.312148	0.603717	0.251276	0.745375	0.34452	0.328328	0.607223	0.31387	0.807991	0.527837
CHST3	1.27424	0.649407	0.199411	0.631991	0.484786	0.67053	0.705279	0.140101	0.514354	0.465947	0.450382	0.35994	0.339959	0.743262	0.346626	0.66135	1.63489	0.439433	0.515965	0.976607	0.189593	1.35688	0.205525	2.19459	0.407226	0.100672	1.3313	0.475152	0.58851	0.425061	1.75148	0.447249	0.902227	0.385383	0.230151	0.491861	0.322619	3.41422	0.523473	0.423416	0.0669215	0.546513	1.17062	0.575929	0.598816	0.952992	0.399278	2.25556	0.799978
CKAP2	1.69976	1.04679	0.805594	1.43052	1.2915	0.740167	0.898053	0.314545	0.885838	1.17562	1.16157	0.401173	1.42974	1.25238	0.43233	1.98643	0.729382	1.08062	0.967847	1.3144	0.405476	1.8092	0.591546	0.472113	0.554065	0.619518	0.696297	0.680702	0.735705	0.422336	1.10389	1.04755	0.998565	1.14932	1.61053	0.992651	0.738214	3.75293	0.619362	0.474004	0.276019	1.67711	0.742697	0.646619	0.382516	2.10005	1.68204	2.31457	1.36729
CKLF	16.2599	6.72922	6.5449	5.21983	7.29307	5.65442	5.23966	3.13797	8.47903	7.46184	6.12725	6.64354	5.1087	6.21966	3.92304	6.32059	8.18876	6.85593	6.48185	10.4769	3.49553	9.20826	3.93526	11.0829	4.66202	3.80537	8.26764	3.56758	6.47842	3.71717	8.41768	4.60371	6.55744	14.3396	5.32439	4.3143	8.66603	17.5117	6.56166	2.32739	3.85119	4.94669	10.7338	6.64924	6.2457	7.9532	6.13867	13.1809	6.3867
CKS2	10.9892	14.051	5.59263	7.18121	22.3701	10.5187	19.2667	5.39737	12.4819	7.08771	4.83152	5.94148	4.18214	9.74652	9.85806	7.9319	8.98789	12.0685	5.97672	8.6313	9.52425	11.4618	6.12385	15.3053	12.6719	7.9594	12.1732	2.56518	8.45039	11.5855	11.8346	17.5044	18.06	15.472	22.9399	10.0956	25.8123	19.4274	22.959	7.62246	6.56071	13.6741	7.35443	4.46213	17.7238	13.8617	11.3563	42.7275	5.5439
COL7A1	1.06776	2.63761	0.301156	0.366803	0.416028	0.288493	0.373948	0.308866	0.998944	0.276117	0.316146	0.540362	0.339868	0.398734	0.32012	0.669714	0.636717	0.445325	0.403575	0.137615	0.361459	0.510753	0.606199	0.672866	0.418533	0.134085	1.34205	0.443226	0.372864	0.721649	0.566984	0.495296	1.26635	0.533095	0.721403	0.275861	0.623073	1.22988	0.384938	1.67652	4.472	0.473456	0.815111	0.446477	0.303707	0.316281	0.402294	1.38062	0.831325
COPS6	36.9314	27.8889	19.4933	20.5255	21.2104	21.2913	22.3765	19.2025	26.5751	21.4931	22.3724	24.8271	18.4659	21.1091	18.2243	20.3109	23.6946	23.7085	20.4592	33.0668	20.1933	23.2082	20.3921	33.8455	22.5249	19.6481	22.0656	18.104	23.3156	22.0252	21.782	22.6611	42.509	34.038	21.9855	16.7487	25.5592	35.6591	22.6441	21.4309	32.2396	19.1204	33.5159	23.9427	17.4068	29.1111	19.1523	35.0332	19.5087
CPSF6	7.17085	5.8744	3.82102	5.4725	6.08252	3.83785	6.15067	2.48877	4.26038	4.22931	6.58323	6.7524	4.84084	7.00782	5.24446	6.08303	6.32174	6.11381	4.96138	3.78947	3.54609	5.76229	6.31616	10.2041	4.85678	1.87652	8.87746	4.8169	3.58377	5.48433	9.35937	5.8311	3.17388	3.29592	7.75158	5.66814	4.07019	10.1142	5.72339	3.30508	1.10715	5.49211	6.24679	5.23779	5.44258	8.09602	6.53651	9.45488	5.81292
CRYBB2	0.251675	0.290022	0.0575347	0.156712	0.172329	0.117209	0.155038	0.140152	0.124636	0.0792498	0.123038	0.107591	0.110582	0.275275	0	0.117765	0.117677	0.439122	0.205198	0.118869	0	0.085595	0	0.117685	0.130604	0	0.441933	0.117819	0.166998	0.188668	0.135532	0	0.650999	0.226961	0	0.116178	0.252612	0.281159	0.0657589	0.378288	0.433824	0.0341215	0.215211	0.200904	0.233494	0.274295	0.254475	0.244574	0.209526
CSE1L	9.1706	8.81699	8.59624	11.522	8.51512	8.97089	10.3185	5.59978	8.43096	9.27491	12.1907	8.15665	9.1896	7.61958	7.25165	9.7364	9.71907	7.91372	6.86338	10.4289	7.00325	9.9584	8.86722	14.542	6.98448	9.38381	8.37992	9.0629	6.17736	4.83454	12.0751	8.7886	8.80749	7.82975	9.07579	10.0788	8.76109	12.2098	10.6092	6.49626	11.3451	6.95822	9.39018	7.66232	8.30956	12.274	8.18543	10.1559	7.43561
CSRP2	13.269	8.25254	6.02694	9.34435	11.9944	8.97688	11.1796	6.91233	12.3427	4.85514	7.65398	12.7822	7.46239	7.44432	12.4676	6.57202	19.5097	11.0177	6.39506	11.5742	6.73345	13.4267	13.3022	11.9845	11.6914	7.58325	16.2379	14.2799	8.31264	16.5012	8.87258	9.56699	15.8582	13.4657	7.7257	8.68152	12.537	17.8971	28.5068	5.34521	7.50775	5.67857	15.3134	9.6642	29.282	8.64395	6.41161	12.0074	7.9979
CSTF2	2.94096	2.25588	1.1646	1.82742	2.0157	1.98909	1.82874	1.32787	1.59582	2.07245	2.06548	1.76521	1.97542	1.49251	1.20044	1.99915	1.84598	1.79941	1.73637	2.51392	1.1135	2.72795	0.996435	3.42466	1.51095	1.11868	1.33624	1.81323	1.47118	1.01869	3.63202	1.64873	1.5973	1.52058	1.88899	1.53721	1.47322	3.81857	2.08178	1.79651	1.48313	1.83371	1.53771	1.69791	1.92684	1.84085	1.8668	2.65146	1.9161
DARS2	2.83202	1.72475	3.88952	4.4921	4.76912	3.34998	3.52439	2.29778	3.06468	3.54126	4.13412	2.62267	3.86548	3.09557	2.50801	4.02271	3.31788	3.34053	2.62145	2.73334	3.06244	4.01107	2.93531	3.30213	3.87725	2.87968	1.71802	4.36375	2.75924	2.08984	4.76636	2.7747	2.78199	2.65236	2.84617	2.92277	2.68643	4.56465	3.1515	1.40221	2.80972	3.52537	2.42437	2.54988	2.79464	4.03642	3.65684	2.56437	3.4008
DCK	5.55433	1.20811	1.22393	2.67833	3.80954	2.09632	3.65892	0.639388	1.51976	2.00173	2.97157	1.28545	2.09713	3.80613	0.883255	3.32398	2.55874	3.04842	2.75175	4.89249	1.28073	4.201	1.38833	5.31003	1.98922	0.951334	2.90757	1.50999	2.22958	1.07483	4.87768	1.83965	1.40442	1.55168	2.14644	1.87307	1.82043	7.66044	2.05833	1.56926	0.313227	2.73231	2.9888	1.9674	1.89544	3.11215	3.84112	6.56196	3.62164
DCLRE1B	1.23456	0.361748	0.352218	0.655602	0.684771	0.474555	0.575161	0.35655	0.468511	0.669053	0.61012	0.367317	0.618673	0.661372	0.292146	0.810672	0.423516	0.692371	0.512932	1.16296	0.260194	0.929659	0.306149	0.803323	0.330372	0.305504	0.800283	0.347077	0.462722	0.272199	0.931759	0.340611	0.490098	0.423114	0.443091	0.4501	0.394194	1.5632	3.1428	0.476234	0.203328	0.739198	0.590631	0.600285	0.662195	0.648501	0.627088	1.1232	0.778848
DCTPP1	12.0975	5.38215	5.05891	7.40494	7.68717	8.24615	5.82476	5.38323	11.0036	7.84464	8.69702	6.66313	6.34122	5.17576	4.87382	7.78367	8.40286	5.12444	5.785	9.62587	8.34447	7.42924	5.14959	19.6748	6.20961	6.84854	7.94449	5.95656	8.1563	4.47045	9.94424	5.28631	5.12484	12.5746	5.55564	5.28946	11.7533	12.7451	6.00269	4.72314	5.2513	8.40603	8.65922	6.35744	7.58968	5.48621	7.23529	8.22987	5.88003
DDIT3	30.6465	65.9205	15.6252	23.288	21.5151	34.7825	29.8378	13.656	38.2429	18.3843	23.4899	21.3765	9.54425	15.7566	12.6577	17.7362	36.7362	22.6644	19.4597	7.81092	26.2701	16.1332	15.8483	60.9256	26.8833	5.0862	37.626	11.1543	22.5579	29.2903	39.6293	74.2586	48.8574	36.0425	31.9335	21.967	28.5949	19.933	35.7355	56.0429	37.7324	15.0072	54.5398	29.1093	31.5828	44.6261	24.5116	97.2846	16.3599
DDIT4	27.1224	23.2773	5.70641	8.45111	9.64196	17.4391	35.5125	6.29121	10.1718	7.65481	4.71724	7.16732	6.25261	15.2796	21.9799	12.3179	39.0673	10.2841	5.48812	10.8004	5.94638	15.2996	3.57295	80.5547	12.0801	9.71864	34.6951	16.0714	6.43821	5.21696	35.7612	16.1836	21.5091	15.1925	8.52526	11.6056	16.1524	51.2521	32.989	8.38083	22.9533	13.7061	20.4312	14.9692	95.0403	15.3813	11.0474	67.9867	10.9905
DDX41	20.8828	19.967	8.92952	10.0864	12.4182	11.7466	10.2175	10.1204	11.6946	12.3822	11.2498	11.7815	11.0776	11.347	7.47858	12.6609	11.7642	11.2093	10.8629	8.29331	10.1667	13.2563	8.24896	17.8969	11.0772	6.85463	14.9669	9.49346	11.7249	10.4848	14.5999	11.1672	20.3499	15.9592	12.8318	8.58131	10.6884	19.9483	11.5482	20.281	12.486	12.6654	15.6604	10.0112	10.6617	11.9592	10.0761	14.2163	11.3197
DEPDC1	0.164725	0.147054	0.0384326	0.0535264	0.0868378	0.0793911	0.0853207	0.0171161	0.0590031	0.122681	0.0732925	0.0113961	0.0665897	0.0936043	0.042877	0.0484888	0.0300527	0.101839	0.0851665	0.13267	0.0217367	0.106229	0.079775	0.117477	0.0632918	0.02651	0.13564	0	0.0420771	0.065094	0.116227	0.0527143	0.115995	0.0977285	0.144144	0.0730067	0.166531	0.944317	0.025861	0.106763	0.125672	0.0829812	0.117188	0.0668464	0.0218157	0.117688	0.144997	0.226719	0.0643493
DEPDC1B	0.597771	0.604975	0.0718809	0.363697	0.2824	0.1533	0.192717	0.076838	0.125728	0.524276	0.190373	0.380022	0.153128	0.311947	0.0958825	0.432857	0.488057	0.203468	0.319581	0.38751	0.0531642	0.44004	0.139627	0.350591	0.1893	0.0848097	0.65751	0.0912694	0.143175	0.25802	0.409564	0.44013	0.905639	0.436696	0.186559	0.270952	0.260608	1.91411	2.46628	0.43904	0.182807	0.130764	0.922284	0.361733	0.124299	0.391742	0.213488	0.377708	0.445576
DHDH	0.496566	0.189511	0.0637676	0.161846	0.142007	0.157023	0.213503	0.127141	0.238949	0.10785	0.154776	0.394452	0.0528898	0.364435	0.170164	0.144914	0.146583	0.618387	0.113251	0.239431	0.0801248	0.300771	0.15183	0.127621	0.135732	0.096162	0.12082	0	0.093978	0.196218	0	0.0840286	0.378384	0.163981	0.1173	0.0799648	0.101948	0.160305	0.387806	0.298147	0.488947	0.117216	0.245202	0.136284	2.24279	0.374739	0.256309	0.341714	0.155152
DHX9	16.4441	13.6044	11.1001	13.8623	16.2618	13.2832	15.6884	6.51749	11.0429	13.948	16.1454	15.108	12.9128	13.5472	15.2544	12.971	18.8242	12.7985	10.2786	16.2603	14.8623	16.9796	12.5045	27.2775	12.5709	9.83741	16.1206	13.056	12.4191	10.3004	19.9357	14.1636	9.91819	10.1755	13.1953	15.3907	10.6734	20.2975	17.9849	12.131	5.17076	14.8881	13.327	12.1183	17.523	16.5204	12.9514	20.7155	14.054
DKK1	0.244615	0.0819832	0	0.0221861	0.0575679	0.0375579	0.0353439	0.0678597	0.178768	0.0375247	0.0192623	0.08013	0	0.042001	0.139314	0.0560574	1.34873	0.0440635	0.0135185	0.129635	0.182928	0.0775418	0.0311624	0.242542	0.0174139	0	0.390258	0.0309836	0.0644141	0.155411	0.161428	0.0941252	0.179333	0.116973	0.110116	0.0187985	0	0.3995	0.101739	0.0911454	0.0553609	0.0333423	0.208255	0.0671075	0.303311	0.0330446	0.0459684	0.079663	0.131283
DLGAP5	0.499037	0.287286	0.064912	0.150886	0.174027	0.163164	0.199651	0.0740052	0.211375	0.210374	0.124369	0.157415	0.131001	0.273266	0.205107	0.218326	0.137429	0.279746	0.245077	0.395439	0.0816279	0.312386	0.282162	0.15482	0.0919813	0.0835091	0.107907	0	0.0745132	0.118264	0.213878	0.130284	0.415618	0.135005	0.155838	0.0776957	0.131147	2.15596	0.0482766	0.338803	0.335528	0.15847	0.235683	0.113419	0.13911	0.304555	0.248855	0.420862	0.214835
DNAJB11	24.997	23.4757	16.1222	18.5601	28.6891	26.7517	35.0967	16.8904	19.0854	17.6033	19.5986	21.0062	17.7392	16.4731	17.5897	21.3634	34.3819	19.0595	17.225	33.915	20.2621	21.6427	17.4324	64.2262	22.7716	16.4913	27.584	16.7046	16.2752	20.8699	60.8339	24.0963	35.9875	36.0703	24.288	15.4544	29.4035	30.6729	29.553	20.0147	27.2328	21.3972	35.0477	19.0191	47.9856	22.3015	17.1599	30.1625	13.3674
DNAJB6	19.6831	17.8514	11.8542	13.2187	15.3926	11.8954	22.1487	7.7421	14.0831	13.7993	17.0251	13.9361	11.7472	17.7815	17.9296	15.7208	21.623	20.4559	11.4012	20.1582	15.3999	16.8388	11.9382	29.891	13.3093	11.6206	21.2322	12.6419	14.6721	13.8497	18.3638	14.5492	15.7095	13.1005	15.9489	13.7503	14.7734	24.321	38.1565	10.0392	5.88673	15.3368	14.5844	13.1216	33.4983	15.1319	12.4068	41.1207	12.4442
DNAJC9	11.0268	8.73842	3.92543	5.71847	7.75409	4.94991	7.80391	4.15793	6.42715	8.14394	8.45394	6.18421	5.21397	7.20426	4.03449	6.87098	5.10751	5.55133	5.78579	5.5549	4.36799	8.3872	4.676	9.19451	5.81358	4.00143	8.58728	4.65528	5.27977	5.20031	7.87915	5.82673	11.8488	9.53012	7.83265	4.60324	8.91895	12.1023	4.17455	7.48113	4.27194	7.90568	8.12275	6.64887	5.21851	5.49781	7.00026	9.03657	5.7649
DNMT1	7.27866	5.82707	2.15558	3.88675	5.75696	3.62449	3.57146	2.02307	3.54563	3.31557	3.85092	3.28909	2.82784	4.23442	4.20009	5.04616	4.08214	4.19446	3.23615	2.27913	2.87297	5.19401	2.36802	5.75257	2.46276	1.24279	5.86927	2.94659	2.72755	2.8823	5.21118	3.28907	3.91829	3.16397	4.56219	3.22129	2.4377	9.71201	3.42261	4.25626	2.32694	3.90513	3.38295	2.04118	4.3782	3.94577	3.61622	6.83632	4.26981
DOLK	4.37593	2.14355	2.48831	3.20464	3.76277	4.00838	2.29609	2.34889	3.81051	4.29848	3.60008	3.5521	2.97528	3.51954	2.35289	4.30538	4.4467	3.00244	3.20434	5.07962	3.13851	3.54159	2.65406	4.99897	2.83977	3.28532	2.74742	3.31996	3.13945	2.15833	5.67176	3.13093	3.91316	4.63873	3.18248	2.41582	4.32822	4.49092	2.9362	1.68586	2.04411	4.23661	3.12455	2.7252	2.49409	4.01581	3.02631	2.58355	2.46035
DONSON	4.49552	6.96857	2.93384	4.63788	4.8945	3.15306	3.37586	2.71264	4.3729	3.71497	3.91575	3.13361	3.72199	4.69051	3.17751	4.0579	3.40661	4.52106	3.0345	1.21833	1.99631	4.01478	3.13571	4.37262	3.12345	1.64282	5.74415	4.10613	3.13815	4.51783	4.46965	4.55725	4.56318	3.59439	4.81405	3.26902	3.94328	5.7289	5.02137	8.03592	2.81897	4.09267	5.23115	3.38957	4.0415	4.53556	4.57233	5.55289	2.58696
DSCC1	0.729349	0.773396	0.225955	0.572365	0.458748	0.350541	0.473705	0.209766	0.306812	0.472934	0.538245	0.424074	0.366384	0.501239	0.228645	0.342838	0.270705	0.42606	0.407059	0.334022	0.429587	0.47015	0.333935	0.732076	0.315788	0.37512	0.587861	0.275909	0.356885	0.242721	0.809658	0.416546	0.590767	0.429322	0.304374	0.310225	0.492418	1.48827	0.295357	0.613097	0.399525	0.497756	0.829187	0.366548	0.292178	0.368682	0.376019	0.625721	0.499728
DTL	0.765733	0.306647	0.123181	0.32089	0.769188	0.358806	0.29783	0.0989498	0.447266	0.216418	0.108199	0.105	0.233738	0.410497	0.117113	0.358384	0.205117	0.28147	0.21472	0.248595	0.102393	0.361376	0.0901216	0.122947	0.130107	0.114134	0.246434	0.127578	0.115272	0.0721647	0.176524	0.154455	1.34316	0.91324	0.577691	0.163934	0.565325	1.7264	0.203936	0.278225	0.0558631	0.251732	0.265473	0.12247	0.207753	0.214627	0.363827	0.590779	0.307345
DTNA	1.36751	2.71927	0.183082	1.1626	2.10375	0.554236	0.435578	0.778174	1.51398	2.2058	1.46595	0.753221	0.274461	0.721821	0.234154	2.50044	1.37843	0.559649	0.360584	0.330208	0.237281	1.99336	0.328393	3.65524	0.296228	0.237377	2.84541	0.231694	0.349641	0.547384	3.34713	0.92606	4.21615	1.062	2.6112	1.03479	0.987958	2.88083	0.713322	0.569172	0.646878	2.47944	1.13343	1.5018	1.73537	1.59305	1.59826	1.94957	0.810347
DUS1L	42.0345	50.6541	25.0357	25.6151	30.2859	23.5793	23.9146	23.1904	32.4276	31.6322	23.9317	30.8673	26.2953	22.1078	13.8348	35.7215	20.5745	28.5099	33.1405	18.4967	26.8901	22.4754	18.5678	28.2868	27.1101	17.6651	42.0876	23.1852	26.6022	28.5795	27.989	29.2821	47.8598	37.4372	26.9404	19.7359	34.3668	38.0995	20.2278	63.2501	48.9729	24.9162	37.954	23.496	18.3519	24.861	20.519	20.053	21.1511
DUT	19.794	14.279	5.94346	10.2972	14.1183	6.59072	10.4135	5.87451	10.4877	9.7188	11.305	8.88346	7.63952	10.5675	5.69981	10.7414	7.48655	7.80734	7.65561	9.42635	5.84902	9.58739	8.7266	12.3265	8.675	5.7447	16.4343	6.5771	8.03396	7.249	11.8456	10.1063	11.8123	11.6922	10.4044	6.53245	13.0712	14.0912	4.82481	11.9541	9.36435	7.73651	18.3254	10.5755	7.30478	9.52098	8.8581	14.1296	8.17377
E2F2	0.215513	0.250176	0.0362085	0.0373599	0.0846285	0.0547563	0.0783424	0.0510421	0.118593	0.0494141	0.0702769	0.0487898	0.0989814	0.0563432	0.0878607	0.141771	0.074901	0.141702	0.145545	0.107353	0.00975844	0.158038	0.0208531	0.0585205	0.049184	0.00767539	0.187434	0	0.0494509	0.0255495	0.0590307	0.0235291	0.180374	0.0709423	0.111928	0.0284529	0.206284	0.700749	0.0456002	0.10509	0.147827	0.0620418	0.0542304	0.027565	0.0465071	0.0543226	0.09547	0.15987	0.137231
ECT2	0.938489	1.22087	0.330902	0.898838	0.858709	0.376077	0.623732	0.28636	0.482112	0.587346	0.474913	0.309001	0.392527	0.675222	0.549889	0.603238	0.956538	0.559783	0.471958	0.624167	0.274017	0.866852	0.348007	1.84604	0.291395	0.238588	1.22367	0.250582	0.326699	0.510036	1.64082	0.524843	1.11362	0.53078	0.945439	0.627785	0.670453	2.65565	0.791584	0.521213	0.138277	0.63039	0.641289	0.48953	1.08733	0.651472	0.636673	0.835588	0.471812
EGLN3	2.40761	1.53291	1.06269	0.524833	0.72683	0.862024	0.899875	0.358977	0.902209	0.650038	0.741982	0.574489	0.71549	0.757979	1.68427	1.65719	2.258	0.840613	0.387494	1.39339	0.394121	1.11011	0.400431	3.26634	0.530609	0.565755	1.39306	0.226072	0.769196	0.237468	2.6599	0.733333	2.07555	0.540479	1.372	0.57597	0.551777	1.07052	1.93829	0.58622	1.02161	0.718876	2.22466	1.70767	6.49152	1.45781	1.06834	4.33013	1.07465
EME1	2.26897	8.45037	1.19298	2.08993	2.6016	1.82034	3.09978	2.18396	2.73504	1.03634	1.88747	2.90476	1.45034	1.67262	2.98087	2.31205	3.57587	2.34499	1.15369	4.87625	5.49694	1.37378	4.00635	4.3951	1.71553	4.20494	4.84958	1.55004	1.52195	1.89295	3.36637	2.95372	8.43361	4.3826	3.04941	1.34503	3.55197	3.86492	1.38455	9.77694	11.9967	1.57483	3.95535	2.47151	2.44552	2.35611	1.39393	1.84833	1.15134
EPDR1	4.15491	4.43156	1.98591	3.19629	4.44061	2.52728	3.96077	1.88653	5.52928	4.14326	2.21155	2.96981	2.19789	4.01597	4.25873	6.49745	6.06663	3.75696	2.58298	3.11722	1.9507	6.19051	2.49902	7.1138	2.7539	2.13342	8.57729	1.48512	1.47205	3.18067	7.38843	2.36098	6.87094	3.60124	8.76474	3.67802	4.53004	7.03949	2.46372	3.2166	1.27249	3.34367	2.89564	2.99753	5.88682	6.48747	2.29447	4.95019	2.19346
ESCO2	0.267547	0.143271	0.099321	0.190232	0.263133	0.152727	0.152775	0.0507568	0.120937	0.475326	0.0729703	0.143336	0.172863	0.151252	0.109832	0.217159	0.0886483	0.165354	0.301438	0.180471	0.0817886	0.193698	0.113482	0.174292	0.144145	0.141559	0.119679	0.116425	0.0477426	0.120054	0.371827	0.0662092	0.148186	0.281418	0.266668	0.0707089	0.279858	0.356001	0.077917	0.0565942	0.0763027	0.329744	0.312529	0.184469	0.0968267	0.35017	0.337735	0.246532	0.225787
EXO1	0.304812	0.299743	0.092937	0.164224	0.251776	0.0846793	0.0916919	0.0602227	0.0752578	0.0897652	0.0833934	0.0855317	0.143663	0.125273	0.0783014	0.16689	0.0837164	0.1114	0.128984	0.151299	0.0915407	0.142426	0.0748982	0.142254	0.0888133	0.0480002	0.197426	0.0471481	0.0675974	0.0912872	0.150043	0.123014	0.592194	0.214403	0.224886	0.040358	0.220916	0.572985	0.050035	0	0.238433	0.116621	0.184335	0.128193	0.0497969	0.103136	0.115854	0.146636	0.140348
EXOSC2	5.64889	8.99717	3.79268	4.577	4.67029	3.96988	3.7035	3.03514	5.38269	3.65172	4.76267	5.90326	4.51242	4.28832	3.78843	4.99026	5.37897	5.00316	4.69766	3.94713	4.50264	5.3287	3.70142	9.45182	4.94542	2.8682	6.26791	4.47113	4.91445	4.45895	7.03694	4.5118	4.97811	4.99482	4.81379	4.13842	4.6448	7.46106	4.62407	6.316	5.76657	3.79531	5.95728	3.94263	5.27112	6.03488	4.35994	5.94992	4.36468
EXOSC8	14.3145	22.3686	5.69376	6.93978	7.86839	6.33022	8.54405	4.93372	8.84121	6.54457	7.21932	8.94578	6.57025	7.63064	5.01068	7.70267	6.30417	8.99377	6.92305	5.50374	4.86634	8.29258	8.51881	12.8822	5.6722	4.01033	13.4372	5.67151	6.65728	5.85855	8.54212	10.1535	20.6759	11.4452	8.78948	5.97395	9.30624	12.852	6.76512	15.4131	14.105	6.06377	16.2797	8.25155	7.33815	10.6064	7.23484	15.5473	6.77929
FAM111A	14.3231	17.8133	4.51078	6.89492	9.48134	5.3107	5.74231	3.75902	6.69225	7.22856	5.69097	6.31617	7.86073	9.73382	4.23226	11.2284	6.62144	8.90646	7.6698	2.69461	2.80716	12.098	4.75291	8.00321	4.64467	1.63615	17.9863	5.08581	4.77816	4.99691	9.53551	7.82539	16.6973	7.24064	13.234	4.45695	5.28419	16.3772	5.65588	9.31013	5.96752	9.40537	12.1126	7.59665	4.98172	11.1948	11.3548	19.0368	8.24509
FAM111B	0.259422	0.199171	0.11938	0.601169	1.56902	0.682731	0.136931	0.165101	0.248209	0.407828	0.202776	0.0513654	0.289623	0.323649	0.154542	0.554465	0.200592	0.289387	0.327148	0.189183	0.0448701	0.744314	0.0455902	0.346148	0.147348	0.017646	0.258147	0.140826	0.0604565	0.132259	0.243179	0.163594	1.39405	0.867855	0.854519	0.261327	1.10128	1.20262	0.186251	0.270144	0.147498	0.391614	0.194217	0.0804646	0.180573	0.215024	0.367781	0.251599	0.142232
FAM13A	8.69966	11.3527	13.3328	16.2516	15.3365	13.3875	12.5144	11.3497	10.6134	10.6012	13.2083	5.78896	16.1621	10.729	3.67052	11.452	6.95094	10.3221	10.4815	8.74911	8.27787	13.6507	15.3978	3.71086	13.2588	12.3665	15.4387	16.1761	11.1415	6.24825	4.30764	12.0086	9.72001	8.10211	9.39982	14.0092	9.15909	9.64467	12.4084	15.0226	6.415	13.4558	11.935	7.01243	6.35876	8.10887	11.2675	11.6801	10.5904
FAM72D	0.106691	0.0817755	0.0276023	0.065626	0.0399342	0.0244288	0.0482208	0.0314778	0.0184176	0.0299172	0.0569756	0.101153	0.0204669	0.113493	0.0664405	0.0876377	0.0338522	0.116494	0.0613333	0.111504	0.0480306	0.0850514	0.0147518	0.0650065	0.0197994	0.0428402	0.0950885	0.0520243	0.023227	0.0470817	0.088632	0.0593853	0.255874	0.0274071	0.0567478	0.0514503	0.062924	0.544836	0.0681026	0.239065	0	0.0627233	0.0975157	0.0505527	0.0820798	0.0914698	0.101498	0.166184	0.0808529
FAM83D	0.972423	0.480377	0.971535	0.514749	0.66809	0.45174	0.611025	0.533743	1.02436	0.711135	1.23745	0.848194	0.95874	0.45587	0.238425	0.702313	0.396114	1.18224	0.947253	0.60895	0.507304	0.62283	0.40556	0.287641	0.535802	0.674745	0.595977	0.671978	0.559705	0.450759	0.434429	0.350303	0.358289	0.722474	0.588936	0.766121	0.517661	1.38923	4.98303	0.793361	0.317406	0.663567	0.47008	0.513169	0.528289	0.433024	1.28058	1.11268	0.798041
FANCB	0.0839645	0.164555	0.0397567	0.107877	0.0934801	0.0829929	0.069853	0.0415513	0.070147	0.0314693	0.0365616	0.0463137	0.0619623	0.101158	0.0699943	0.125275	0.0496527	0.160873	0.079011	0.0741599	0	0.0914366	0	0.10006	0.0537568	0.0440746	0.0571448	0.0604079	0.0440216	0	0.161944	0.0964264	0.0902606	0.084491	0.115618	0.0696866	0.0949714	0.225603	0.0491946	0.174999	0	0.0778696	0.110988	0.0526482	0.079164	0.0967531	0.146916	0.220157	0.0879414
FANCG	3.4942	2.845	0.849577	1.13288	1.79973	1.18271	1.03946	1.05333	1.77879	1.02933	0.978102	0.968219	1.25289	1.25852	0.621491	1.78043	0.942149	1.40441	1.33395	0.843821	0.674964	1.66727	0.773445	1.67956	0.837454	0.418303	3.31888	0.927456	1.30619	1.28363	1.3029	1.32354	2.56055	1.50495	1.01644	0.745101	2.05298	3.50009	0.968732	2.80993	4.02778	1.22197	2.32059	1.17579	1.05191	1.18663	1.31623	2.49548	1.15862
FANCI	4.5233	9.03181	1.45874	2.13675	2.75325	1.48367	1.75352	1.81886	2.47971	1.67065	1.89225	2.5504	1.68445	1.95659	1.22343	2.46506	1.60508	2.37309	2.25489	1.41273	1.80283	2.44525	1.5272	2.26578	1.37471	0.528199	4.68564	1.10901	2.14418	2.2358	2.38344	2.02833	8.5503	2.80484	2.71792	1.44037	3.55593	4.8492	1.3433	7.61587	9.74048	1.72211	4.15356	1.92208	1.3177	2.04293	1.69936	3.99022	1.75462
FASN	11.9746	19.3425	21.306	37.7074	44.5511	14.88	8.3792	11.6448	42.0151	107.715	9.41556	72.9288	51.1791	10.3784	8.08642	44.6356	18.482	31.6074	46.2017	3.09448	8.13296	20.039	12.4159	15.1276	19.7232	9.8744	28.7148	63.7635	4.89936	10.1446	21.6621	71.0098	8.68966	42.789	23.5159	15.2089	12.4142	27.8072	14.9758	89.0234	25.681	63.6458	15.5814	9.21938	10.9709	43.9488	22.9788	6.15923	13.4219
FBXO5	2.09909	2.09121	1.02008	1.56296	1.32561	0.846039	1.98995	0.575364	0.915048	1.13784	1.88123	1.34412	1.15866	1.73847	2.01392	1.48551	2.13198	1.1526	1.22802	1.18456	1.53501	1.94192	1.01011	3.22779	1.55649	0.788413	1.31964	0.754773	1.26201	1.77147	2.20181	0.965203	0.673233	0.998935	2.07988	2.03433	1.54068	2.9265	1.97769	2.18986	0.39576	1.04927	2.02305	1.34235	2.40034	2.04321	0.980806	2.15031	1.28195
FDPS	62.1406	87.46	54.6197	47.5259	39.0835	48.0623	28.0058	43.774	60.5494	52.9925	44.8291	43.3	81.9354	40.4861	34.6776	30.6821	25.5518	39.0646	41.2803	33.7304	36.7698	42.8	48.4057	56.1853	60.1585	21.9167	68.341	70.9307	31.7599	22.4245	26.4501	61.525	38.4644	80.0869	50.3949	42.6818	49.0918	56.4709	47.9773	117.785	106.033	46.9172	66.4979	39.8327	40.4033	48.03	57.0123	40.6464	33.3476
FEN1	2.86753	2.46377	1.61818	2.36401	3.55647	3.38703	1.52872	1.8712	3.6584	2.41881	1.7569	2.74018	2.36539	1.87969	1.57449	2.74948	1.93316	2.11438	2.05801	2.32962	2.01707	3.16012	1.71009	4.20571	1.73021	1.66219	2.2367	2.17148	1.78009	1.28663	4.23971	2.05627	4.95522	5.85066	2.39649	1.86865	3.71091	6.77097	1.80545	1.61359	2.55718	2.80281	2.16716	1.53938	2.39851	1.37678	2.64901	1.52301	1.90717
FERMT1	0.510099	0.126573	0.0663588	0.151578	0.160494	0.127763	0.191849	0.075977	0.229187	0.185663	0.138666	0.191294	0.0846048	0.205663	0.0762242	0.274253	0.265141	0.194581	0.112023	0.173173	0.0599986	0.611048	0.0465195	0.253233	0.217058	0.0645322	0.756767	0.17935	0.0702131	0.119755	0.394421	0.200386	0.791446	0.14373	0.241715	0.0366548	0.12581	0.904792	0.288967	0	0.0357952	0.0878329	0.574834	0.359366	0.108494	0.555217	0.14892	0.479441	0.29244
FHL3	4.97488	4.98826	0.720433	2.23307	1.4418	1.11017	1.97494	1.51797	2.95319	1.94777	1.39671	3.42183	1.35292	2.57174	1.72451	1.76786	4.88849	2.3608	1.55268	2.75976	2.01384	2.0635	2.08026	6.57837	1.73357	1.30368	8.18644	1.18466	2.02197	1.9491	3.75264	1.72754	3.71566	2.88118	2.80125	2.46791	1.98894	7.87845	3.22983	3.98367	1.79252	2.1355	2.98421	2.03382	2.87788	1.47045	1.31647	4.26436	2.02397
FIBCD1	0.0180496	0	0	0	0	0	0	0.0120873	0	0	0	0	0	0	0	0	0	0	0.0653666	0	0	0.0367537	0	0.132428	0	0	0.0233436	0	0	0	0	0	0.0530669	0.0127299	0	0	0	0	0.0187829	0	0	0	0	0	0	0.0193432	0	0	0.0144439
FKBP14	0.808039	0.36757	0.826802	1.39	1.21397	1.38282	1.01243	0.448342	0.716949	1.20103	1.1023	0.791101	1.42498	1.28644	0.856032	1.69053	1.23899	0.701313	0.918002	0.931448	0.892711	1.71754	0.682615	3.12323	0.952389	0.785901	1.21168	1.5388	0.537286	0.426616	5.26315	0.746637	0.672489	0.544076	1.09197	0.757556	0.420937	2.7044	1.48174	0.369555	0.112579	1.53352	0.815064	0.616895	2.4736	1.34409	1.04664	1.82604	1.27854
FLVCR1	1.10404	2.29905	0.46451	0.989807	0.913207	0.610428	0.715223	0.392775	0.758809	0.84219	0.709745	1.43136	0.611376	1.00903	0.805439	1.13631	1.17889	0.657676	0.596864	0.251744	0.769277	0.923239	0.692975	1.34387	0.491426	0.162772	2.54021	0.593005	0.450015	0.347398	1.45709	0.995503	1.65536	0.910651	1.87193	1.11865	0.929167	1.84074	0.765761	1.24443	0.677192	1.25951	0.967237	0.839092	1.18672	2.20582	0.838093	1.75058	0.687458
FN3KRP	12.3465	13.5375	5.91869	6.81143	6.73955	5.53512	8.4337	6.01879	11.7006	10.847	9.23263	13.2941	7.28459	6.17743	7.4259	12.5991	6.36606	9.48207	8.10217	15.7427	10.1498	10.8012	15.2057	11.2878	8.60002	10.13	14.4189	9.61777	8.3944	7.21428	11.0215	10.0584	14.7056	11.5746	9.29228	5.39747	9.17449	9.72392	7.68156	9.4194	7.48599	5.79978	11.2961	11.8766	5.86821	7.95026	10.1262	9.45178	10.971
FOS	80.6462	203.885	91.9867	74.6651	281.807	184.114	208.152	69.3224	324.219	99.5519	92.0351	92.6977	77.7556	122.25	76.8539	10.9292	226.081	328.678	68.0604	146.487	271.772	213.289	133.786	252.547	174.53	145.793	163.651	42.1877	207.168	155.425	12.0659	470.767	113.984	172.974	85.3654	154.66	95.5584	132.676	446.643	139.099	23.5684	205.41	39.8832	86.8785	288.065	78.6995	144.732	179.131	170.357
FOXD1	0.0547625	0	0	0	0	0	0	0.00959352	0.0177842	0.00678605	0	0.0293245	0.0190293	0	0.0127459	0	0	0.0279784	0.0196762	0.0101071	0	0.0301962	0	0.0120643	0.00955922	0	0.0356524	0.015082	0.0239826	0	0	0.0225397	0	0.0211716	0	0	0.0187813	0.360596	0.0205303	0	0	0.0163085	0.0376935	0.00820598	0.0128893	0.0152093	0.0447523	0.0584476	0.0120111
FOXM1	3.34691	5.79281	0.69759	0.995961	1.34644	0.760027	0.663574	0.884622	1.7267	0.565099	0.835611	1.53498	0.861816	1.15877	0.691325	1.32384	0.861443	1.7857	1.52392	0.595461	0.728247	1.25646	0.794994	0.943765	0.674423	0.0988505	3.05002	0.8773	1.20324	0.861918	0.878304	1.55397	5.76366	1.23829	1.53771	0.782332	2.3854	5.0974	0.674303	5.21765	4.52918	0.873102	2.50743	0.828864	0.690989	1.17752	1.03649	1.83712	1.1208
FOXRED2	3.37588	1.85097	2.44465	2.53001	2.14531	2.15682	1.85152	1.42423	2.78964	2.17917	2.8418	1.61938	2.96095	2.26613	1.38105	2.5977	1.56333	2.02947	1.95355	3.25529	1.43921	2.97211	1.76603	1.502	1.72429	2.27514	2.26234	2.3486	1.84311	1.74059	1.1719	1.49403	3.98539	1.97521	1.75027	1.39772	1.39459	2.7486	2.25143	2.90394	1.6809	1.98037	2.27578	2.0575	1.10042	1.91445	2.35937	1.93641	2.5065
FSCN2	0.123997	0.266298	0.006939	0.0457095	0.0906487	0.0688313	0.0760571	0.0597718	0.0641759	0.0458064	0	0.05291	0.0875442	0.0387271	0.0422284	0.0885273	0.141246	0.0940124	0.0660794	0	0.0644956	0.107683	0.102375	0.0530268	0.0224202	0.169159	0.334307	0	0.0592014	0.0358473	0.133176	0.101949	0.234838	0.0540895	0.209023	0.0499645	0	0.0840466	0.0488163	0.76039	0	0.0922117	0.0966798	0.0744575	0.130713	0.170803	0	0.114377	0.0445482
FTSJ3	11.043	8.35579	6.0624	7.78275	9.25531	6.85318	6.67402	4.6036	5.59362	7.23014	7.10382	6.7133	6.56988	6.81678	6.65752	8.51655	8.15724	5.78614	5.99631	4.79298	5.08859	8.39271	5.1916	14.1784	5.97715	5.27926	8.37716	5.92701	7.23033	5.96365	11.0402	6.82453	6.34266	7.86685	6.02147	5.24634	7.76532	12.6962	9.60267	6.42503	7.10176	8.3073	7.36917	6.27143	7.13066	9.58551	7.80891	8.02932	6.85151
G6PD	10.4327	4.18073	1.24148	1.63179	2.2845	2.53012	2.49146	1.18582	1.80169	2.54293	2.30768	2.47566	1.8123	3.83763	2.25246	2.59089	4.20081	2.69947	2.82667	3.40661	2.06033	3.60496	1.14512	8.44282	2.01361	1.34436	5.89705	1.38729	2.90751	1.53061	4.16334	2.32443	5.21395	2.69957	2.82719	1.81862	2.03692	10.3924	5.66025	3.83534	1.79059	2.20185	4.16547	2.4125	2.1503	3.46712	2.3389	6.18623	3.86542
GADD45B	78.0988	234.051	43.4543	42.4856	85.5779	66.9815	163.72	38.916	85.7835	29.4277	57.3701	153.447	19.6453	172.313	310.156	40.2447	342.62	145.606	31.7544	77.1774	181.629	71.2188	131.443	272.563	111.391	76.0762	145.796	63.2105	86.5315	318.92	62.1831	187.488	240.299	162.592	126.055	257.819	116.935	88.6372	259.904	384.054	36.1909	70.8958	47.8248	157.898	323.363	53.6022	61.7058	223.091	116.744
GALR2	0	0.0815195	0	0	0.0509347	0.0180148	0.0347978	0	0.0914615	0.0531654	0.0184758	0.0347165	0.0261509	0.0789209	0.0327751	0.041523	0.130744	0.0680058	0.0302603	0.0341507	0	0.0335639	0	0.0319274	0	0	0.102744	0	0.033917	0.0802092	0.034845	0.0589813	0.0510533	0	0.0613168	0.026444	0.100402	0.0898843	0.0180211	0.00677743	0	0.0743226	0.0498768	0.0653743	0.0341109	0.035825	0.0592172	0	0.0688833
GINS2	1.44001	1.29461	0.53517	1.6003	3.23129	1.71235	0.723994	0.921744	4.23702	1.96879	0.676405	0.501543	1.74666	0.681643	0.452225	1.20077	1.24709	0.978739	0.909204	0.644444	0.213577	1.31304	0.394385	1.01488	0.839798	0.297032	0.591421	0.952876	0.528694	0.378649	0.697945	1.21837	6.70915	6.2445	2.86684	0.732332	3.3613	2.4822	0.665284	0.606172	1.20515	1.33087	1.95178	0.698504	0.811769	0.856932	2.26195	1.01104	0.547473
GINS3	1.18305	0.816519	0.464136	0.609553	0.746438	0.680423	0.465714	0.220769	0.677625	0.451661	0.499965	0.481524	0.705058	0.499679	0.265348	0.685416	0.452503	0.554661	0.537176	0.411579	0.322772	0.716459	0.270398	0.789488	0.557739	0.294587	0.940819	0.255665	0.458526	0.487504	0.630986	0.453711	1.1869	0.815494	0.558793	0.4703	0.807029	1.50819	0.495744	1.15214	0.572948	0.68984	0.721224	0.679537	0.392979	0.435565	0.532628	0.809033	0.507038
GINS4	0.446307	0.342009	0.270187	0.430771	0.583008	0.299146	0.241284	0.116802	0.521579	0.27658	0.220462	0.158244	0.379202	0.341945	0.117027	0.346267	0.362138	0.256256	0.1882	0.318234	0.156961	0.425492	0.142262	0.211064	0.256068	0.084507	0.47157	0.191644	0.143596	0.172297	0.235855	0.266388	0.465609	0.521137	0.555229	0.372001	0.415846	0.767156	0.182078	0.251963	0.107583	0.294112	0.227039	0.157164	0.198402	0.338096	0.441506	0.300657	0.308125
GMNN	8.54029	7.75604	5.1464	6.00628	11.114	5.09148	6.87404	3.61648	7.77175	6.97642	6.60545	3.95869	5.5448	5.56069	1.84143	12.6088	5.57253	4.91703	5.09127	7.63414	3.46349	8.6303	3.14972	10.8248	5.43072	3.54456	5.7521	4.6794	5.04664	4.13142	15.3678	5.70651	15.6121	9.6151	6.03441	4.36761	10.1507	15.2733	6.58306	4.4517	4.71555	6.24344	12.0866	9.48006	4.72602	10.4247	6.68859	11.1438	5.94383
GNB1L	2.42921	2.54832	0.426577	0.730561	1.14697	0.820751	1.16679	0.889415	1.20897	0.899355	0.939369	0.851712	0.673644	1.0966	0.60399	0.752531	1.15723	0.542237	1.153	0.605017	1.11559	0.835477	0.51428	1.64766	0.656858	0.569922	1.70242	0.424177	1.09343	1.03567	1.2865	1.24643	2.06696	0.921782	1.01522	1.14107	1.87663	1.30658	1.01172	2.30362	1.62229	0.898421	1.21352	0.792332	1.18671	1.26448	0.859552	1.70387	1.0137
GNPDA1	15.2422	6.13555	4.10964	5.97023	6.55647	6.04309	7.43681	2.29937	6.35051	7.51139	7.30149	4.5714	5.04155	7.49587	5.01368	7.89534	7.41481	4.00319	6.53812	9.11968	3.72085	9.26167	3.00214	9.16486	4.66488	2.50994	9.78623	4.09069	5.90501	3.99508	8.44505	3.47977	6.76218	7.03545	4.48253	4.24389	6.15338	13.4514	6.5289	6.01579	2.67547	5.82573	10.1614	5.61326	6.99963	8.89163	5.91038	14.2777	7.14275
GSG2	0.248686	0.303896	0.00899237	0.0544239	0.110064	0.0414843	0.0208826	0.0103021	0.072129	0.0328911	0.0171542	0.047868	0.0240465	0.0501167	0.0310168	0.0748836	0.0530303	0.180548	0.0650576	0.0862622	0.0129868	0.125501	0.013876	0.127219	0.0155081	0	0.109521	0.0122339	0.0502296	0.0245849	0.100458	0.0465142	0.0833253	0.0383855	0.131559	0.018933	0.030774	0.398105	0.00555111	0	0	0.0793729	0.0759844	0.0399381	0.0104553	0.0652382	0.0181506	0.163706	0.0546954
GTF3C2	8.65415	9.62724	4.04699	4.66771	5.73326	4.88457	3.36933	3.36195	6.06949	5.16008	5.42896	6.32807	4.75546	5.64348	4.31667	6.6471	5.02916	5.41974	5.68554	3.01334	3.4502	6.58967	3.70246	6.98687	4.19653	2.35885	9.33059	4.73983	4.55955	4.3503	5.56929	6.01439	7.22736	3.86237	5.28017	4.04196	3.73641	8.8752	4.36535	9.26356	6.7353	5.27294	6.25223	4.66015	3.24106	6.66397	5.36491	6.29397	5.89184
GYS1	7.18752	7.44009	2.52462	2.80245	3.39384	2.5298	2.18818	2.33136	3.86526	3.35224	2.85855	2.18634	3.84333	3.1728	1.2068	4.13811	2.40381	2.91729	4.13926	1.82754	1.55633	4.07771	1.14146	5.07994	2.31178	1.11607	5.60633	2.87069	2.9164	2.20779	4.35325	3.68988	5.43716	2.52556	2.37511	1.89179	2.72629	7.35918	4.78681	6.05845	5.85515	3.15861	4.84538	3.09874	2.31127	3.74273	4.36821	4.38288	4.70443
HABP4	6.0235	6.98152	1.48978	2.12376	1.91283	1.86204	3.24703	1.36683	2.78618	3.63388	2.90896	4.24432	1.68843	3.25569	3.97916	3.15901	4.89987	2.66879	2.49557	2.98014	2.37812	2.93076	3.36329	7.89285	1.52787	1.31198	9.40333	1.88601	2.39226	2.71026	4.33389	3.32516	5.51412	4.46969	4.00576	2.7733	2.87856	5.55552	3.22835	5.28812	2.94035	2.60135	4.51764	3.30577	3.59388	4.841	3.03031	5.7722	2.42874
HCFC1	4.35151	4.54716	2.17502	3.52283	3.74117	3.22051	2.53293	1.59512	3.4107	2.9149	4.00702	3.51807	3.29373	2.31076	2.0052	4.3802	3.16147	2.62038	3.31792	2.94713	2.55203	3.97932	1.97397	3.27301	2.00283	1.15428	5.4006	2.84865	2.47896	3.07423	5.24125	3.77881	3.28659	1.79046	2.96689	2.56457	2.67375	6.15453	3.40012	5.04296	4.86866	4.22023	2.9284	2.46439	2.858	3.2071	2.68923	3.95162	3.23106
HDAC1	37.0208	28.7671	11.5506	16.1755	21.3143	14.4918	14.8901	8.34552	14.3744	17.3678	20.5394	19.2461	14.3206	20.7174	15.1104	18.2226	17.2871	18.2097	15.6242	22.7779	12.619	20.6811	12.8195	23.3476	15.0286	9.04226	25.3061	13.5178	16.516	11.5741	21.9895	16.8854	28.8142	16.4252	16.8002	12.4623	14.7703	30.0715	18.3584	20.364	19.812	15.0873	26.9534	18.7178	13.3627	20.1171	15.8091	28.661	16.1872
HDAC4	0.84405	1.35767	0.413038	0.669209	0.523039	0.512573	0.583053	0.253837	0.619748	0.33491	0.60089	0.519221	0.698763	0.502809	0.541927	0.733096	0.523816	0.538853	0.775323	0.316745	0.395153	0.774517	0.497378	0.780614	0.41521	0.129418	1.49925	0.484295	0.437417	0.865037	1.09971	0.671658	0.73617	0.307637	0.521014	0.482229	0.712653	1.30804	0.743084	1.18053	0.845286	0.531912	0.846255	0.486409	0.912661	0.526659	0.520701	1.08526	0.584428
HELLS	0.481636	0.945057	0.129979	0.441535	0.763969	0.203358	0.329677	0.130329	0.511002	0.345728	0.255466	0.291741	0.344226	0.37497	0.210456	0.448908	0.374676	0.463052	0.197428	0.301263	0.17044	0.55625	0.22849	0.301741	0.15579	0.165894	0.526141	0.238427	0.199063	0.227958	0.37729	0.333502	0.868014	0.787898	0.719469	0.248871	0.547307	0.931751	0.320188	0.516181	0	0.387043	0.488644	0.242885	0.195427	0.306058	0.362766	0.592752	0.236113
HIST2H2BE	4.54291	4.99673	2.06018	2.2681	1.72511	2.17926	4.22525	1.90349	2.46482	2.36798	1.64073	2.12833	3.26054	3.2317	2.27027	3.29906	3.06242	4.51735	1.99342	3.10567	2.11796	3.68831	2.20197	2.92455	3.56675	1.78015	4.68765	2.62384	2.31887	2.22461	2.67209	6.95899	6.48152	2.88005	4.41105	0.734613	2.80218	5.11982	3.67894	1.98831	2.24495	3.29231	6.10687	2.74451	2.40044	5.20344	3.20952	12.3846	2.94903
HLA-G	1.37471	0.199883	0.304323	0.649134	0.600655	0.334516	0.219033	0.107221	0.120175	0.22502	0.543281	0.1351	0.185471	0.293142	0.207342	0.460039	0.497719	0.425859	0.527201	3.28713	0.0524295	0.611865	0.224108	0.16764	0.193554	0.152338	0.307973	0.237454	0.186059	0.299328	0.443693	0.321602	0.383668	0.385911	0.399846	0.182814	0.224374	0.603251	0.373805	0.133659	0.0820144	0.737033	0.781984	0.308859	0.181046	0.83597	0.414307	0.408821	0.326887
HMBS	8.70684	10.2855	5.34907	5.76905	8.87946	6.86996	4.68744	5.3831	7.19045	5.92479	6.42169	5.8419	5.26774	4.43486	3.13764	6.28819	5.36464	4.39454	5.82636	5.35744	6.0976	5.60721	5.01848	7.84245	7.08001	3.79622	6.2855	4.57803	5.23707	4.65558	8.32472	5.95527	8.69134	8.82471	5.25887	4.70515	11.9027	8.05829	4.11153	7.97555	9.22105	6.81163	8.44049	4.51556	4.14676	5.62393	4.41198	4.74735	3.65509
HMMR	0.734311	0.635681	0.229515	0.274796	0.641241	0.438531	0.255189	0.170147	0.341328	0.518434	0.213053	0.138558	0.252218	0.404287	0.145204	0.321209	0.196518	1.06908	0.550578	0.300009	0.10735	0.672022	0.214897	0.352343	0.311605	0.113555	0.372425	0.203238	0.193514	0.16783	0.521319	0.294612	0.430777	0.414017	0.471822	0.198394	0.510503	1.91735	0.1708	0.426506	0.721906	0.353343	0.341322	0.20963	0.308976	0.407358	0.233755	0.50365	0.452624
HNRNPA1	184.867	72.1323	63.5575	81.0225	89.1542	66.4981	109.184	48.6862	84.6347	93.1626	101.617	92.0622	62.4584	107.726	87.7192	90.5333	126.596	82.1703	92.7663	95.4569	76.8518	126.613	90.254	201.492	81.156	64.1434	122.542	74.785	86.2336	65.7487	126.609	103.624	86.9263	99.933	109.234	90.7978	65.2848	176.647	79.4772	75.2036	26.7168	88.4889	118.764	118.176	113.647	90.4315	92.7441	215.735	87.9566
HNRNPA3	43.624	32.3108	20.1751	23.753	31.6541	21.0584	33.4963	12.9065	24.2041	22.8928	30.6773	30.6092	25.1626	31.8764	26.4142	28.305	36.0327	26.381	25.8154	36.1871	22.2158	30.0708	24.851	49.7589	23.7532	16.0514	47.3264	21.8262	20.0794	22.8605	41.8549	31.296	24.8712	23.7527	34.0348	27.7103	22.6877	39.5165	25.469	23.8285	11.8938	26.3735	36.8023	26.2607	39.332	25.8025	28.6159	60.51	25.7825
HSPA14	6.03164	7.30448	2.59701	3.95026	4.56239	3.31015	4.386	2.56554	3.47752	4.30518	4.68834	4.03273	3.53317	3.72275	3.81318	4.44686	3.91698	3.88101	3.48921	3.6561	2.30192	4.22525	3.55662	7.25995	3.01256	2.54379	4.44337	3.24861	3.33306	3.67709	6.22329	4.01506	5.32388	4.61144	4.40958	3.77887	3.03079	6.64262	3.4746	5.71787	5.03262	3.59159	5.02136	3.95178	4.37159	4.3565	3.8521	5.47497	3.14466
HSPA1A	128.18	803.533	12.7295	14.9046	10.3952	21.5328	253.295	56.0004	261.633	12.9869	20.0612	24.5943	10.8288	41.0813	125.648	27.9041	84.5476	332.319	15.4029	37.9661	63.2238	112.585	104.105	97.9788	134.012	27.7883	88.7597	17.7476	27.1976	370.716	12.0959	81.8448	89.0444	106.837	176.567	108.726	107.373	174.212	660.169	49.0705	42.8523	32.2797	236.041	36.7704	644.901	252.864	16.3763	508.922	27.5483
HSPA1B	103.674	667.774	4.61827	8.46636	3.7526	9.85901	187.985	27.2866	208.062	4.68831	6.81701	10.8293	3.18858	28.3062	105.042	17.3428	52.3578	199.224	3.88117	20.8458	36.3599	142.927	70.5047	90.1572	108.56	21.7698	63.9932	4.06172	11.8613	289.392	10.051	45.7984	53.6043	78.3289	193.488	80.6944	88.4535	168.085	439.371	13.5506	23.5417	21.6315	189.353	36.219	514.556	243.367	7.53919	436.899	16.539
HSPA4	12.7252	12.2085	12.6	16.3559	19.5426	14.6259	17.3661	9.69991	11.5266	19.6612	18.3383	14.1091	11.642	15.0795	16.7749	18.4444	17.9288	20.0796	11.0587	17.6592	14.2716	17.9942	12.6183	28.133	11.3531	14.8704	10.668	14.3813	12.145	13.4739	28.4326	12.2886	18.8908	16.3512	17.5211	16.3962	15.2062	18.7786	32.5191	8.47355	15.3781	19.5808	11.9039	12.2321	28.3501	23.1232	14.6539	20.7087	11.1617
HSPB1	204.826	505.162	29.3497	43.6384	74.8939	76.3817	244.272	80.4965	304.438	67.7248	73.2671	80.6741	57.513	63.3116	76.402	71.3239	82.1961	190.591	69.8077	75.2345	54.3695	84.3174	78.8586	196.647	107.852	48.5049	166.445	62.8098	57.4165	252.981	79.5912	92.2545	245.729	184.136	193.663	103.696	107.339	240.044	364.784	117.83	195.917	90.8183	182.648	115.909	505.264	149.776	58.0212	543.512	57.9982
HSPH1	9.79578	28.0675	6.83672	11.9128	11.6828	10.1539	34.4742	8.81221	18.5332	9.3166	13.0319	9.5918	9.15145	9.44366	21.4872	12.5062	30.3168	98.9557	6.69228	11.9346	11.8555	15.7153	9.83269	33.9902	10.0624	8.04181	15.4966	10.8097	7.88635	46.1695	23.5787	19.6742	8.05913	12.4559	16.7151	23.1656	11.3517	15.6221	198.243	5.77502	9.22463	12.5692	9.3645	6.85471	244.272	21.0599	8.20732	108.015	7.46133
IGFBP3	569.13	138.62	131.949	181.035	124.455	145.555	226.741	91.3284	144.761	190.01	200.426	115.85	133.102	365.097	181.422	188.096	180.213	185.373	152.161	227.58	106.46	239.566	231.538	192.895	178.952	111.951	238.229	167.488	177.202	138.616	98.9882	194.614	432.126	177.719	225.011	179.482	188.371	179.231	157.616	177.691	104.286	187.428	285.054	267.87	225.413	233.641	202.903	830.725	161.284
ILF3	19.4368	28.2486	7.66547	11.5103	13.8077	9.94527	9.66564	5.95635	13.5341	10.9113	13.0219	16.5228	10.7223	13.0532	11.0163	15.3438	17.6244	14.7964	11.3408	6.10075	9.77506	14.3154	10.1509	21.5556	8.79386	4.19193	35.767	10.764	9.49077	11.3865	20.1836	15.176	15.8229	9.66678	14.0117	12.0197	8.01736	25.9683	14.1482	23.8811	9.50977	14.0174	13.4154	10.8493	14.7774	15.5466	11.8664	21.931	13.2643
INTS3	24.6679	33.0716	8.2958	10.6198	14.9525	10.9203	8.76714	8.27229	14.714	10.6475	11.0232	11.9268	12.5446	12.9506	7.50049	13.1886	13.0316	10.0801	14.0414	3.98966	7.96094	14.5204	9.36853	13.9269	8.79532	3.38413	28.9871	10.6471	9.65181	13.1629	15.2439	15.9721	20.9243	10.3232	15.9768	8.99609	8.87818	18.9644	12.2216	28.1251	18.6343	11.5172	19.6826	13.8863	7.53211	14.1502	13.0464	21.6729	11.3696
IRX3	0.308131	0.308381	0.0351677	0.239537	0.100899	0.119922	0.0744697	0.127038	0.103463	0.0725936	0.0266462	0.351271	0.220789	0.1032	0.201268	0.311271	0.247176	0.0661659	0.0804779	0.177672	0.0606413	0.163751	0.0747059	0.496099	0.15493	0.0371232	0.364038	0.0996355	0.06696	0.267942	0.370414	0.145946	0.357129	0.192289	0.0970126	0.218064	0.223039	0.424933	0.335842	0.469326	0.86722	0.117414	0.293113	0.102964	0.299782	0.125477	0.028194	0.64287	0.0802766
ITGA5	17.1094	17.6261	8.60249	10.3681	11.3637	11.9098	10.4288	8.1519	14.0289	14.1103	8.86583	8.64238	12.003	7.91281	12.5683	13.1123	17.091	10.6235	9.70049	7.08186	10.9791	10.0744	11.2795	22.1785	10.0454	8.72818	25.9429	6.91271	7.98848	7.94689	12.251	10.9087	20.5957	10.1317	8.3381	9.6186	8.96933	22.6394	18.5443	17.5769	11.2552	12.7171	12.2135	12.8082	14.3898	10.416	12.4697	14.6498	12.3792
ITGAE	2.5807	8.22785	2.74766	1.16222	1.12795	0.921926	0.923531	2.19504	2.0645	1.4238	1.26145	2.27545	1.43315	1.48179	1.19365	1.2116	1.04109	1.49268	0.928111	1.68792	3.40477	0.918238	1.7387	1.94251	3.06009	1.62508	2.70688	1.49627	1.66877	1.62943	2.54329	1.2997	4.47988	2.55324	1.39434	1.09505	4.21331	2.62501	0.899348	6.66977	8.26443	0.83545	2.65112	1.12492	1.70869	1.19275	1.66189	3.98576	1.15336
KAT2A	31.7771	73.056	10.711	15.9024	20.1966	13.3792	13.0074	13.7102	25.689	12.1663	13.5383	22.939	15.1153	16.0185	11.6994	20.192	16.5987	18.7897	17.2634	1.47138	11.1792	16.678	13.7091	20.0801	14.4614	1.12437	52.8058	13.8976	15.1291	27.761	15.7217	23.0448	33.4833	16.5934	19.7865	11.3978	22.103	23.8302	15.6476	57.0953	37.4456	13.2381	34.4291	16.5652	11.3627	19.7958	14.194	37.2644	16.3516
KIAA0100	7.1571	7.2036	3.60323	9.66539	6.83596	5.69933	4.35796	2.06933	5.01869	6.39952	6.58143	5.43271	8.95324	4.60565	4.74039	9.04144	5.86126	4.10919	8.19177	5.08247	3.96329	10.7757	2.9602	6.24486	3.64097	0.81255	7.7086	3.91878	4.72209	5.4191	8.95323	4.78235	5.67713	2.39182	4.27876	4.2835	4.5129	11.5172	5.26872	6.64316	7.02126	6.1655	5.19107	3.34823	6.55614	6.30533	4.95725	9.40394	5.08961
KIAA1524	0.499404	0.301253	0.174675	0.242208	0.358777	0.16463	0.316293	0.0992373	0.187991	0.334762	0.239292	0.135638	0.151554	0.333063	0.139926	0.476534	0.334501	0.345095	0.302394	0.351662	0.13871	0.37723	0.221636	0.433931	0.174028	0.155218	0.401707	0.242788	0.173805	0.143626	0.315873	0.246995	0.531427	0.282167	0.330833	0.326793	0.267734	1.32221	0.216673	0.221167	0.107203	0.30055	0.227047	0.222647	0.237067	0.34206	0.429274	0.731096	0.451559
KIF20A	0.640105	0.368787	0.129314	0.141863	0.310377	0.19039	0.139192	0.167028	0.16818	0.236522	0.174196	0.113513	0.187522	0.17965	0.130405	0.265821	0.155318	0.286101	0.446451	0.429558	0.100181	0.33039	0.111326	0.304162	0.17021	0.103223	0.212181	0.0569303	0.102434	0.232002	0.379706	0.200414	0.789605	0.199915	0.475759	0.167956	0.318576	2.32149	0.0931585	1.24465	0.605133	0.178887	0.423095	0.17012	0.13759	0.309247	0.28716	0.414087	0.195508
KIF20B	0.803154	0.860967	0.47312	0.833746	0.711511	0.51763	0.615936	0.260076	0.442628	0.564653	0.779952	0.528922	0.577723	0.703912	0.290314	0.718832	0.490527	0.800966	0.605148	0.544927	0.371622	0.85273	0.573688	0.509756	0.434905	0.441095	0.451475	0.720528	0.418668	0.262636	0.805184	0.654936	0.866048	0.433575	0.640351	0.707113	0.493478	1.06262	0.411348	0.738869	0.578864	0.535133	0.574516	0.410791	0.379743	0.776695	0.876252	0.906983	0.686833
KIF23	0.856964	0.742124	0.105051	0.297289	0.351334	0.253088	0.235462	0.0858528	0.192406	0.248595	0.178387	0.29549	0.217637	0.325463	0.196004	0.325008	0.366752	0.281633	0.350761	0.366601	0.219417	0.486172	0.188583	0.361056	0.158691	0.0842481	0.484351	0.181181	0.175008	0.195354	0.297356	0.195209	1.10708	0.356944	0.412823	0.250828	0.386079	1.66922	0.145266	0.335822	0.290763	0.245385	0.585672	0.350152	0.163553	0.382876	0.20732	0.655087	0.302508
KIF2C	1.16123	0.590282	0.159013	0.165589	0.256429	0.20918	0.227534	0.112279	0.256635	0.277492	0.177372	0.177832	0.200736	0.314148	0.231843	0.354935	0.228264	0.43357	0.478831	0.424853	0.156803	0.352601	0.187933	0.204075	0.120713	0.12894	0.370516	0.107965	0.167327	0.169422	0.254241	0.162036	1.12191	0.314254	0.474717	0.128264	0.306062	2.46546	0.125022	0.473167	0.237261	0.198239	0.182467	0.177222	0.15373	0.211171	0.32947	0.643588	0.412904
KIF4A	0.527232	0.221446	0.0888378	0.208485	0.153888	0.178062	0.167265	0.080548	0.153949	0.191351	0.110593	0.0898185	0.109628	0.217388	0.233742	0.178205	0.235188	0.291543	0.223269	0.230045	0.191989	0.242397	0.12572	0.217069	0.0884546	0.101397	0.305986	0.08195	0.0722601	0.16495	0.248983	0.109023	0.28045	0.230894	0.332476	0.172198	0.236142	1.24743	0.086162	0.424075	0.141642	0.188836	0.226488	0.130605	0.205971	0.268082	0.15552	0.350023	0.178602
LBR	15.282	19.4267	11.0675	13.3464	10.7466	10.2607	14.0806	5.59402	10.465	16.55	18.9358	16.7425	11.9944	16.7624	14.5968	13.6876	15.2521	11.0181	13.6331	19.9073	13.1655	13.6254	18.2787	15.4275	12.345	11.4935	25.8276	13.4719	8.64703	11.0523	11.5449	15.0848	10.6634	9.26471	17.1572	17.5636	10.2107	20.5795	11.9964	15.5526	8.95998	17.0169	16.3218	13.2584	12.3972	17.0281	14.9666	21.2906	13.3359
LOX	1.36356	0.522851	0.224579	0.638076	0.313055	0.237309	0.582629	0.147096	0.391307	0.479091	0.652733	0.352406	0.250231	1.01271	1.11173	0.323684	0.674372	0.372837	0.310014	1.0207	0.202022	0.94502	0.309631	2.17242	0.329925	0.216491	1.03572	0.307219	0.408594	0.386965	0.834195	0.508088	0.653346	0.290964	0.46367	0.430766	0.360263	3.90177	0.688465	0.288121	0.115256	0.322179	0.596009	0.534392	3.03064	0.986332	0.375963	3.4667	0.830941
LRP11	3.13616	3.993	2.59667	4.32852	3.36486	2.19026	3.77281	2.23397	2.98791	3.57967	4.04825	2.69463	3.39778	3.31374	1.81629	4.24396	2.53573	2.91242	2.50262	3.34696	2.43334	2.99953	2.79652	3.25926	2.59988	2.76032	5.54569	3.51885	2.16279	2.08996	2.96458	3.56021	5.50333	3.11805	3.09286	2.54211	3.43047	4.22901	3.01914	7.44527	2.00763	3.12179	4.28612	3.50144	1.65562	4.07548	3.3054	3.14386	2.64978
LRP8	0.421811	0.521206	0.113783	0.139351	0.182722	0.132717	0.109332	0.0702744	0.178893	0.0813803	0.11621	0.222488	0.115142	0.250058	0.0851951	0.223705	0.204438	0.363165	0.135381	0.141368	0.0657412	0.261249	0.0856215	0.324491	0.154297	0.0779847	0.525533	0.119119	0.143601	0.114231	0.305315	0.158174	0.391337	0.17134	0.203102	0.134575	0.128011	0.729334	0.188762	0.250713	0.180068	0.13314	0.214762	0.153711	0.176323	0.298378	0.24342	0.327157	0.27296
LSM4	31.6051	39.992	17.2324	17.4715	22.305	18.1124	20.4332	17.8593	25.9413	21.4499	21.1207	17.69	18.7567	16.8262	9.40644	20.7377	13.6609	24.0022	18.3846	24.6958	18.5187	16.5878	15.2727	22.5285	20.8395	17.3954	28.9792	14.9624	18.9333	14.4503	16.1512	17.2123	52.7195	34.9701	21.8301	13.1473	41.4742	34.0549	17.4864	26.5022	37.4099	17.7011	32.7066	20.9623	14.7804	23.1118	16.4464	17.9301	13.8368
LYAR	7.72596	5.23389	4.18768	4.19241	4.81272	2.813	6.75974	3.07736	3.42582	4.09619	4.734	4.61474	3.35325	4.56343	4.52654	4.12531	6.33235	5.56229	3.90567	6.16415	4.62382	4.44456	3.61857	14.8923	4.0897	3.48517	5.24479	3.30713	4.25063	3.86497	10.4481	5.11616	4.94185	5.13462	6.32756	5.1931	4.85578	9.17029	6.00903	3.92191	3.65038	3.76769	6.9734	3.59863	6.88974	8.49412	4.44336	10.2336	4.08457
MAD2L1	2.0921	0.313968	0.392426	1.25729	1.49675	0.66932	0.849925	0.313024	0.951102	1.39395	0.828316	0.620662	0.920026	0.923517	0.645677	1.25028	0.759172	1.13195	1.00499	1.19499	0.299806	1.37668	0.378112	1.17089	0.70877	0.549301	0.486291	0.476288	0.43339	0.430817	1.26553	0.787033	0.963546	1.75675	1.25813	0.733904	1.25386	4.43271	0.372249	0.928485	0.342001	0.855225	1.1824	0.659698	0.356252	0.769688	0.812834	1.50685	1.00833
MANEAL	1.28868	2.88407	1.81842	3.30817	3.76952	2.92605	1.2213	1.14458	2.74003	2.75749	1.91112	1.99997	2.39866	1.90845	2.02647	2.49456	1.85505	2.25596	3.35694	1.9404	2.03196	2.36267	3.28975	2.4833	1.20003	2.23124	3.66219	2.78286	1.5295	1.14633	2.16086	1.78684	2.61339	3.77843	1.98603	1.75504	2.0863	1.76311	1.54775	1.43317	2.96251	2.77091	2.16554	1.95725	1.53123	1.92163	2.3809	1.38302	1.66652
MCM2	1.94326	1.34491	0.455965	1.15244	3.23495	2.01418	0.62458	0.795718	2.5213	1.22919	0.781364	0.29925	1.17053	1.19139	0.327846	1.5617	0.86471	1.14109	0.958655	0.721737	0.314807	1.75009	0.595203	1.16714	0.695852	0.859107	0.885066	1.06992	0.585073	0.34869	0.731069	1.10944	3.04708	3.39899	1.32799	0.97457	1.79969	4.04406	0.799642	1.08011	0.716932	1.45625	1.00844	0.752154	0.734757	0.59725	1.78102	1.05114	1.1197
MCM3	10.1065	6.97485	3.05942	5.13932	8.80932	5.89212	3.5153	3.24311	5.83604	5.18267	4.13877	4.07315	4.67511	5.59878	4.34281	6.79333	5.28935	4.91643	4.92314	4.81075	2.88468	7.73133	2.43073	12.1323	3.9699	2.33508	6.2236	3.39032	4.2825	4.70909	9.67626	4.6112	10.9023	9.53855	4.86893	3.91153	5.90266	14.9297	5.0624	6.04364	4.46272	5.62802	7.40056	4.05537	4.4376	4.35478	6.20831	6.12643	5.35615
MCM4	2.19431	1.41672	1.63718	2.96259	4.14869	2.65693	1.87651	1.31833	3.13041	2.51597	2.13613	1.39901	2.43852	2.09348	1.23175	2.70254	1.41454	2.21671	1.77622	2.05851	1.58539	2.64297	1.30268	2.51998	1.52344	1.27946	1.92427	1.9247	1.33963	1.20641	2.87086	1.55348	2.84619	3.26371	2.37454	2.4025	2.7067	5.66494	1.80419	2.19826	1.18594	3.19183	1.3992	1.41135	1.65369	1.93937	2.84769	1.98022	1.91875
MCM5	9.7489	5.93414	2.18396	3.10921	8.44418	5.59943	3.79882	2.02132	8.17761	5.28636	3.73699	2.46683	5.28968	4.89462	2.45649	5.49805	4.16571	4.60491	4.48106	4.11621	1.92771	6.35126	2.18484	4.8877	3.28106	1.99785	4.53227	3.53757	4.0365	3.07146	4.01285	3.94208	10.7488	11.6318	5.83049	3.18109	4.94356	12.4283	3.75031	3.41362	2.69839	5.14827	5.503	3.15276	2.91772	4.09145	5.46526	5.72516	4.92728
MCM6	4.23288	3.08254	1.29855	2.41419	5.05962	2.85801	2.29271	0.985643	3.28036	2.2719	1.7835	1.54055	2.12991	2.62567	1.4218	2.79262	3.1189	1.89452	1.67775	2.04219	0.953231	3.28389	1.24062	4.35477	1.39624	0.932338	2.68513	1.62556	1.54514	1.2622	2.93832	2.02383	4.61909	5.50936	2.39536	2.39807	2.49654	5.56703	2.05991	1.76546	1.65153	2.68474	3.1381	1.53752	2.82283	2.05444	2.75921	4.94362	2.13723
MCM7	19.0338	22.8304	5.82652	8.95364	13.9121	9.54367	7.2985	6.40561	14.4057	7.9575	8.99347	9.87881	9.17435	7.63775	5.67605	9.79936	7.65814	9.25731	8.64855	4.53864	7.0446	10.8209	7.12134	9.08501	8.46965	3.5501	13.6885	8.09675	8.61462	8.1214	7.732	9.73336	12.4665	14.2441	10.7841	7.17352	11.0546	20.3298	7.58698	16.7592	13.8557	8.64166	14.5596	6.99501	6.59028	8.70274	9.66727	13.2044	8.29381
MCRS1	21.5497	20.1542	5.40018	7.42149	8.85428	7.64256	6.84793	7.23832	10.517	8.89949	7.89565	11.1387	7.42103	8.20591	4.8527	10.7287	7.77707	8.96542	8.71406	6.4454	6.44496	10.274	5.60401	14.6753	6.83811	3.03796	15.8517	6.01489	8.04248	6.2937	9.68964	8.77008	14.2731	12.0266	7.75435	5.45233	8.81592	17.6329	7.64325	16.0803	11.0948	8.33953	14.4767	8.94507	5.64555	9.33094	8.14817	11.186	7.74615
MCTS1	3.30927	2.74135	2.17746	2.63215	2.95573	2.11065	2.46422	1.65511	2.94997	2.24768	2.97718	2.49646	2.67122	2.61048	1.90639	2.88477	2.18444	2.62342	2.91869	1.87824	1.96579	2.9177	2.12869	3.48535	2.21105	1.62513	2.99739	2.28987	2.00318	2.38881	4.34796	2.36131	2.69354	3.18906	3.05936	1.82749	3.00542	3.53026	2.00141	2.16183	2.02502	2.40849	3.28496	2.08299	2.39011	2.98318	2.59437	3.32205	2.00063
MED10	17.8703	15.1104	5.54489	7.91374	8.5875	6.53631	9.90642	5.39419	8.3961	7.348	9.39867	9.54608	7.37874	9.22603	5.56197	7.78389	7.57671	7.58122	7.37871	12.618	7.14189	6.80047	7.87749	14.163	8.33193	5.59234	11.8344	6.73194	7.10757	8.05979	11.0718	8.86081	9.93119	8.92404	11.2896	9.06449	10.2738	12.0039	7.72854	12.8858	5.40264	7.30943	12.3298	8.27668	9.29024	8.90597	6.34779	12.9555	6.93808
MELK	0.777462	0.481312	0.135975	0.241406	0.348629	0.297511	0.183532	0.129696	0.207672	0.207083	0.135489	0.0902187	0.118814	0.141356	0.220007	0.35305	0.348538	0.294879	0.284871	0.489415	0.101998	0.382496	0.0983454	0.194228	0.12703	0	0.165559	0.074056	0.0721919	0.10938	0.396817	0.198364	0.933054	0.54407	0.666084	0.128627	0.331724	2.73055	0.114668	0.430807	0.255726	0.23013	0.446391	0.152317	0.16594	0.220956	0.317971	0.632543	0.264309
METTL13	5.78511	4.35499	3.2872	4.52444	4.77372	4.1121	3.05347	2.97934	4.40503	5.13636	4.7483	3.25791	3.99777	3.8067	3.63231	4.51998	3.10607	3.91058	3.61765	5.0155	3.30867	5.03568	3.05573	6.85467	3.45054	3.20212	3.8623	3.2519	3.85453	2.8709	7.20245	2.80639	3.48536	3.99887	3.09142	2.68554	4.1725	6.98981	4.01065	2.70216	3.91026	4.40742	4.4839	3.62976	3.39252	4.11017	4.33662	4.73252	3.9484
METTL3	21.4249	22.8567	7.25043	8.12381	12.018	9.82664	8.52076	6.04032	11.2398	8.38376	11.0017	12.9859	9.10702	12.8043	9.13442	11.1829	11.4051	11.3767	11.05	4.03254	5.96549	13.1	9.9153	18.785	10.3218	2.94229	22.0454	7.91541	9.66683	12.2077	17.6157	11.7724	16.2421	9.3869	15.6481	7.57703	10.2072	21.7554	8.3527	13.4608	8.26094	8.88297	16.8286	10.9423	8.38068	13.4288	9.97634	18.8415	10.5959
MIIP	16.9363	13.6133	2.28226	3.81623	4.74721	4.50985	3.99231	3.18063	5.26677	4.75432	4.38795	5.67484	3.62415	5.50947	3.33553	5.16741	4.67593	4.50103	5.63389	2.38793	3.14249	5.49372	3.17912	8.85948	4.26035	1.95012	9.61356	3.56929	5.27601	6.94045	5.37643	7.069	10.3162	10.1028	3.8836	2.88418	5.68891	9.88414	3.5545	11.2248	14.0371	4.31387	9.10758	5.10342	4.26426	4.73325	4.25752	7.79939	5.25155
MRPL24	38.0852	51.1368	39.5084	32.6608	33.5148	34.8042	34.8955	35.3741	49.5771	33.6242	31.4682	41.9305	30.5405	29.0226	32.042	34.8277	36.1824	47.0754	35.1582	60.293	33.9658	36.7332	33.0862	51.7982	36.3207	34.6283	31.1012	32.6433	35.163	38.3247	33.9996	35.3034	75.9058	63.8047	43.5636	27.689	49.1814	53.0499	40.5971	50.784	82.9637	26.6782	60.0089	37.8748	23.9507	51.6637	26.6412	42.1286	24.3989
MRPL52	19.0478	14.9091	9.88942	10.5403	12.125	9.6996	11.6351	10.9914	14.3411	11.8269	12.2356	13.1403	9.63827	10.9373	7.43426	8.68017	9.67528	10.8344	12.1436	14.6811	9.57751	8.98129	10.9008	18.4253	11.6706	9.3534	13.2743	8.07756	12.6504	10.3721	14.8962	11.6339	26.949	17.1675	9.38631	9.0857	17.2343	17.3581	11.3056	19.6469	26.6579	8.99576	20.5296	11.9167	11.5659	12.067	11.0754	14.2453	8.6327
MRPS23	9.28061	5.4894	5.63715	6.57608	7.01372	6.55324	6.96141	5.38235	7.3856	9.13189	7.8081	7.35598	5.58096	7.34539	5.74136	8.88696	6.56527	6.54459	6.71552	9.9253	6.46792	8.62202	6.96688	16.8724	6.64507	5.20847	6.81533	5.63929	6.8617	4.73708	15.9377	5.82667	7.52429	10.4946	8.34404	5.55294	8.9536	12.677	5.34882	4.12669	4.59751	7.5824	8.38737	7.2667	8.42584	9.48514	7.87091	9.24467	4.99154
MRTO4	7.26042	10.7224	5.8301	6.99216	6.5142	6.19795	5.99341	5.05467	8.02323	6.13501	9.22307	13.4851	5.37325	7.05284	6.57601	6.80752	8.80033	8.9781	7.87829	4.01203	7.49615	6.16321	6.14432	18.0438	5.67027	3.23585	13.9086	6.55569	6.05152	7.36991	10.0615	8.45177	8.70167	7.56173	9.22053	7.98657	7.79651	10.0541	7.41441	10.029	6.04547	6.26771	8.47131	6.15639	7.91224	7.92376	7.00281	5.8153	5.28638
MSH2	2.64015	3.34639	1.54593	2.44415	3.09124	1.95962	1.78681	1.09148	2.00393	2.36844	2.87345	1.18429	1.99447	2.8528	1.25711	2.16656	1.75829	2.37962	1.7078	2.66615	1.20235	3.1746	1.82734	2.89584	1.65815	1.32076	1.76148	1.48698	1.22579	1.01709	3.02006	1.86279	2.26817	1.93531	2.58942	2.24078	1.3926	4.21294	1.76032	1.81967	1.47061	2.01119	2.08545	1.63112	2.38626	2.51703	1.64767	2.829	2.1163
MT1X	709.954	566.374	529.8	310.435	139.401	350.494	1091.31	528.54	393.403	375.065	289.706	464.309	375.391	604.798	1095.52	136.748	387.524	749.125	495.028	258.11	769.035	278.492	837.788	3550.13	819.798	675.362	261.292	592.119	364.131	1937.83	2643.41	912.681	362.322	990.616	428.382	440.563	579.291	563.873	323.18	1788.22	2674.74	197.81	699.768	505.455	1443.38	109.114	406.806	424.043	455.055
MTG1	24.433	46.2881	11.483	11.5944	16.144	13.8338	11.8328	13.9503	23.1638	11.6238	11.4902	16.5854	14.6962	15.3976	9.34675	15.1224	12.5871	17.5655	17.3383	5.88494	11.4152	14.5862	11.8631	13.6878	16.2304	6.36065	21.8569	12.1315	15.9551	17.6793	16.0628	17.5318	19.2789	20.5867	19.8162	13.5073	46.1427	18.0635	13.2868	25.9709	34.0657	16.2242	22.1233	17.7637	11.6192	16.1488	13.7546	15.4495	12.1091
NAE1	10.5427	11.3	7.37283	9.77883	9.94677	7.20542	8.84273	5.45421	8.33603	10.1766	9.4545	8.93687	7.60517	9.58944	5.96386	10.7894	9.41868	10.0822	6.418	7.97559	6.90465	9.45983	8.2033	14.5684	7.04442	6.35769	10.1902	7.00383	6.58686	5.48771	13.5615	7.69861	8.91504	10.8651	10.5684	7.84755	8.33939	11.7552	7.03265	7.8904	6.00433	8.50165	10.8191	8.48111	7.56666	12.447	8.55972	11.1064	7.62178
NBEAL2	9.84373	7.88145	1.12457	2.13158	3.58823	1.71607	2.72863	1.28843	2.78438	2.02221	2.74094	3.49413	2.25023	2.95419	1.38566	5.00714	3.34426	3.13092	2.70397	0.603906	1.11052	4.10203	1.40134	3.60521	1.92015	0.203538	9.77782	1.62146	2.1611	2.15293	4.4026	3.52493	5.28194	2.0965	4.03488	1.74338	1.60021	9.49669	3.00752	4.40775	4.11079	3.07202	4.26377	2.24783	2.97743	4.25602	2.72799	9.93502	3.62774
NCAPD2	4.67575	3.09174	1.08091	1.83992	2.77345	1.96532	1.62642	1.0733	1.83601	1.56109	1.72957	1.43595	2.24115	1.52354	0.829105	2.90255	1.35884	2.24616	2.83819	2.3369	0.798402	3.07443	0.835561	1.71615	1.41208	0.419251	2.86991	1.34419	1.75155	1.90486	2.5967	1.40678	2.86961	1.1734	1.6029	1.0046	1.13534	6.08671	1.76496	2.61581	2.23561	1.91648	2.55415	1.43224	1.0095	2.19693	2.11734	2.77834	2.4193
NCAPG	1.09823	0.940772	0.571419	0.722323	0.764992	0.503037	0.768395	0.392489	0.576192	0.543735	0.577784	0.697642	0.584739	0.497009	0.302562	0.819379	0.507706	0.784772	0.711249	0.750039	0.522641	0.739615	0.776597	0.655671	0.603943	0.359793	0.969855	0.513232	0.422768	0.651376	0.613364	0.543889	1.32677	0.605058	1.07305	0.933503	0.892621	2.75164	0.559114	0.902542	1.16297	0.477678	0.760563	0.663245	0.75006	0.995874	0.772147	1.1292	0.638478
NCKIPSD	8.96333	8.95558	3.7598	4.20871	4.71116	4.77287	3.73226	2.20824	4.27854	4.20255	3.31687	3.97822	3.75051	3.93396	1.96983	6.76214	3.07067	2.64418	4.38198	3.11978	3.28772	5.35411	2.64255	10.0154	4.57377	2.33449	6.96545	4.22794	4.65471	2.46334	8.27038	4.16894	6.94785	3.96047	3.04845	2.74021	3.30522	7.09112	3.73934	4.49801	3.80077	5.25175	5.67623	3.57664	2.3491	4.91814	4.5937	6.96688	4.53458
NCOA5	9.46518	12.2897	3.42639	4.78797	5.65202	4.26953	4.09026	3.28392	4.80505	3.95079	6.04742	6.00129	4.15756	5.19519	5.1798	5.59176	5.1123	4.70686	4.86227	4.88487	4.21796	5.71701	4.05482	8.5072	4.19989	2.55867	9.9441	4.13858	4.84598	5.65246	7.04996	4.78884	6.00778	3.61337	4.73956	4.10737	3.91626	7.88365	4.79085	10.3258	4.76539	4.60587	7.23195	4.21623	4.03049	6.09051	4.12635	6.29847	4.84755
NDC80	1.68318	1.37288	0.269371	0.328156	0.600664	0.288118	0.460391	0.222413	0.415899	0.423931	0.290555	0.309839	0.332126	0.657378	0.143622	0.676795	0.332461	0.625447	0.630866	0.426297	0.123823	0.786319	0.230735	0.522111	0.266559	0.198856	0.936986	0.222573	0.26197	0.285111	0.573557	0.288384	2.93729	0.577583	0.596508	0.176751	0.778753	3.24564	0.103496	1.27204	0.541393	0.451151	0.973413	0.30686	0.170726	0.652389	0.380395	1.69634	0.559974
NDRG1	34.7243	27.8291	11.619	26.7269	18.3053	23.779	21.5615	18.986	21.1293	17.1686	26.4573	16.6545	16.2779	21.578	19.4248	19.6464	36.3925	19.209	15.84	37.6311	29.6778	22.7427	14.1539	34.7858	23.5302	13.8787	41.0411	16.3553	19.0303	16.1338	17.2662	17.8931	33.1919	15.9961	15.0536	26.5296	17.9906	29.532	25.2831	20.8675	6.6238	16.0295	34.0279	17.9909	27.2886	34.8138	18.6556	42.1969	41.6021
NEDD8	83.0491	47.6141	53.5008	47.8034	54.1537	51.6587	55.4834	48.0383	76.7596	64.4179	53.02	54.4756	47.6945	51.3364	40.201	63.0133	62.5441	63.6221	56.9477	85.6495	50.5471	63.3838	45.3702	78.2284	60.1499	48.3861	57.5295	38.8135	62.986	55.0266	56.8921	45.4351	92.8464	88.9894	56.6013	40.5434	72.549	91.8922	59.3099	38.2134	74.5926	53.7231	83.9967	64.3678	45.594	66.13	52.9186	93.948	50.745
NEIL3	0.159426	0.219871	0	0.112874	0.132679	0.0545912	0.0644523	0	0.124106	0.0472593	0.120997	0	0.0755225	0.113708	0	0.129666	0.0992933	0.0960626	0.0982818	0.0672395	0.0558633	0.0843963	0.116757	0.0470441	0.0564825	0.0524909	0.0973512	0.0888466	0.0734476	0.11631	0.0479329	0	0.238415	0.0682494	0.127031	0	0.113823	0.445515	0.0568532	0	0	0.0519454	0	0.10251	0	0.151852	0.1476	0.187231	0.152441
NEK2	0.499434	0.161818	0.0938853	0.189223	0.164353	0.174464	0.0719754	0.140452	0.0766088	0.221856	0.130601	0.0721446	0.164838	0.154852	0.109811	0.260416	0.212804	0.328879	0.207273	0.398333	0.118227	0.267011	0.177969	0.164717	0.171689	0.128072	0.21956	0.0735612	0.0866117	0.102596	0.253704	0.0852575	0.340203	0.115101	0.378387	0.164912	0.181528	2.55139	0.104782	0.336048	0	0.21438	0.194072	0.13345	0.121385	0.159307	0.1524	0.348316	0.1599
NFXL1	1.94468	2.78216	1.48835	2.24077	3.01065	2.25473	2.76562	1.08291	1.42981	1.94144	2.37412	2.66684	2.20718	2.05735	2.03537	2.33833	2.46866	1.83705	1.77447	0.872837	2.29692	2.13122	2.2616	5.47368	1.81672	1.12128	2.36673	2.00346	1.51822	2.20602	7.31836	2.46359	2.04701	1.26945	2.99923	2.32239	1.87237	2.42466	2.16795	2.42947	0.826272	1.82783	2.01436	1.44236	3.49831	2.68359	2.25025	2.55627	1.97459
NHP2	34.217	25.5196	17.1997	18.544	22	20.9713	22.4119	17.9487	26.8103	22.6322	21.9313	22.4877	18.8514	18.9511	16.2144	21.5104	23.5259	18.8881	20.1347	25.5849	19.7042	21.1115	17.242	48.2071	21.7938	19.0172	25.9009	16.7907	23.8024	20.2507	26.5951	19.0364	29.5899	33.7729	20.1116	17.6145	29.7816	34.0181	20.631	19.7125	26.4123	19.9354	31.3514	21.9909	18.9301	20.6396	17.9897	23.0838	19.8657
NME1	28.6651	23.7882	21.2843	23.2678	26.6752	21.3414	25.2467	21.9192	35.1402	33.0269	14.7249	24.1739	22.2534	13.1695	17.1768	26.8746	26.9443	26.4963	23.695	33.8788	19.4318	23.4996	18.6789	71.8647	19.0381	16.8841	17.1756	17.2341	16.662	18.1688	47.7408	27.9642	42.6255	40.4374	30.5423	14.4598	44.2327	40.263	23.9286	22.8027	26.2949	23.0052	31.3667	22.0901	32.5116	20.2063	16.0656	29.923	10.1504
NOL11	9.403	10.5642	8.71159	10.858	10.0698	9.33414	11.0193	5.3223	9.44644	10.9981	12.884	10.674	9.24206	9.46982	9.55483	8.77863	9.99108	9.69193	7.85645	9.02273	9.11354	10.3086	11.1885	18.472	9.27703	7.9751	9.74045	10.1242	8.83517	6.82119	17.5956	9.06631	9.18762	8.40366	8.93659	11.0258	10.9654	12.9029	11.106	8.26704	7.01653	9.66822	10.2678	8.71515	10.7823	12.2594	10.7932	11.5984	8.56131
NOL3	11.2101	27.7657	3.29665	5.22242	7.03599	6.3066	5.11399	2.01825	9.80627	6.61321	3.76366	4.69529	6.35862	5.32767	3.31156	9.71102	3.78846	4.42359	6.55542	3.4315	4.21194	6.70408	2.64989	10.7545	5.11251	1.6715	12.606	2.14206	4.51169	5.64089	8.47636	7.03738	19.4873	9.61483	8.67994	2.84503	6.69579	11.1253	4.3586	15.3601	16.3167	6.37848	12.0167	9.74014	5.87888	8.67617	5.47877	7.16725	5.42378
NOP56	28.9126	38.3466	10.1717	15.5223	17.2312	14.3706	17.0657	10.4126	15.4914	16.6616	17.8042	24.2133	9.57788	18.9047	21.8933	18.1355	27.9092	16.401	12.7347	9.32676	17.8746	18.8519	13.9319	65.0111	11.9587	7.54999	33.819	10.3321	15.8112	21.23	35.8348	15.4114	22.936	21.0263	24.0901	18.2343	19.3709	32.1021	22.2337	20.5668	14.2915	19.3502	22.656	13.9052	23.5127	29.7339	10.7425	36.1008	14.3047
NQO1	2.2092	0.771354	0.620308	1.51868	0.581037	0.626732	0.644484	0.468451	4.98504	1.37836	0.565652	1.68493	0.556834	1.77106	0.302619	6.05296	2.41018	0.459804	1.21036	1.01124	0.502227	2.25878	0.158041	2.75677	0.592936	0.213529	2.39947	0.203353	0.259856	0.527682	2.32344	0.555518	2.85549	2.31012	0.50889	0.597758	1.31915	3.30458	10.3937	0.285595	0.300482	1.62818	1.66671	2.11237	0.648075	2.52427	0.470081	1.47381	0.605323
NUAK1	2.35354	1.79417	0.907534	1.13537	0.953517	1.08667	1.52235	0.627027	1.28734	0.969562	1.48255	0.817132	1.36969	0.839532	0.463855	1.11596	0.765532	1.36587	1.35921	1.83593	0.431768	1.85716	0.551756	1.37345	0.961533	0.304807	1.53482	1.29176	1.05368	1.0243	1.32709	0.835328	0.90348	0.634362	0.894227	1.04842	0.673273	3.05715	1.76246	1.55395	0.419352	0.991764	1.72699	0.963812	1.29726	1.08098	1.80526	3.30383	0.939732
NUF2	1.06371	0.701603	0.22173	0.234271	0.290794	0.168104	0.209238	0.146282	0.15607	0.216203	0.156284	0.136137	0.140587	0.271957	0.14159	0.193979	0.268285	0.488277	0.359275	0.55101	0.116585	0.345382	0.258193	0.22255	0.180421	0.0987101	0.27223	0.21581	0.134326	0.220165	0.262612	0.1951	0.428497	0.472976	0.62242	0.134086	0.368295	3.28863	0.126508	0.474699	0.223877	0.194881	0.461478	0.203016	0.153254	0.286872	0.41398	0.701736	0.321521
NUP107	6.43898	6.90659	3.49302	4.89152	5.13792	3.50937	3.65421	2.58699	5.04968	4.50391	5.21629	4.68376	4.3063	5.26061	6.91876	5.16396	4.70183	4.80406	4.18141	3.89433	2.93701	5.83225	5.07215	11.5288	3.49432	1.99385	4.75779	4.14066	2.95225	5.93526	9.3426	5.05646	5.61074	4.19016	4.63674	4.31791	3.35315	7.46554	3.68794	5.711	2.91714	3.86194	4.29679	4.08642	6.65851	4.8936	5.2619	5.98036	4.45073
NUP155	1.77655	1.17244	1.63167	2.04383	1.94659	1.54968	1.94299	0.713256	1.28027	2.02947	2.63006	1.34661	1.99422	1.83986	1.4676	2.16316	1.7591	1.84854	1.44736	2.32758	1.51292	2.2821	1.76187	2.7909	1.35351	1.28631	1.41059	2.00196	1.05102	1.05299	2.73233	1.66629	2.22896	1.5018	1.30765	2.00035	1.13948	2.84006	1.94937	0.947371	1.68562	1.86406	1.54041	1.33541	2.01371	2.23214	2.22058	2.17394	2.08124
NUP188	4.95092	8.28635	2.26974	3.02122	3.27682	2.55613	2.44484	1.88682	3.20775	3.16426	2.94571	3.92521	2.59055	3.39316	3.35594	3.27617	4.10908	3.26593	3.13618	2.19161	2.33446	3.54222	2.9587	6.83449	2.11066	1.23137	8.25739	2.524	2.4939	3.0829	5.28575	3.72183	6.18282	2.62311	4.14794	3.09673	2.26225	6.0369	3.8856	7.23952	3.32153	3.55721	3.406	2.51031	3.54112	3.76178	3.21662	5.37722	3.4059
NUP37	5.0189	3.21522	3.03624	3.27947	4.34706	3.68718	3.03792	2.19458	4.59321	4.55084	3.79659	2.6598	3.22161	3.86108	1.82251	4.40609	3.79462	2.94921	3.1654	3.21381	1.60395	5.88428	3.80385	7.55173	3.5152	2.29633	3.50204	2.63827	3.00986	2.28251	5.45079	3.52894	2.36748	5.33337	4.95023	2.75634	3.67157	7.15326	2.61747	1.39025	2.84363	3.34502	6.05211	3.6304	2.78627	4.47364	4.76905	4.18492	3.77008
NUP62	13.1134	12.2711	8.8604	17.9727	12.4233	19.2202	10.5814	11.1341	13.2458	9.28155	7.89888	12.8595	18.328	6.84662	14.5497	10.8853	18.0116	13.3767	9.97931	6.36439	9.08544	7.5177	11.886	13.7676	8.34685	11.6566	13.6198	13.5035	7.10933	6.35543	9.65572	7.99936	10.6825	10.6946	10.8777	9.65008	8.60998	15.543	10.2454	10.1321	5.19267	10.8804	11.3954	8.72909	21.0061	11.4373	9.44626	9.97731	10.1426
NUP85	12.6043	13.7368	5.4862	6.49128	6.92628	6.81959	5.88393	5.27562	11.2361	7.37766	5.67275	8.739	6.85606	6.63572	6.98334	6.79059	9.43462	6.79506	6.14802	3.22647	4.36452	7.78829	6.54984	12.7529	5.6584	2.74184	11.7467	6.40914	6.57389	8.83217	8.796	9.14858	8.41578	9.25158	7.47835	5.68237	6.41374	10.6312	6.42438	10.8783	10.882	6.64314	9.98989	8.62496	6.35519	7.48291	8.30874	10.0127	6.44725
NUPL2	9.43971	10.2391	4.00711	6.30803	7.35114	4.26317	6.02478	3.76002	5.15202	6.21971	7.53832	6.42022	4.8968	6.51115	4.12614	6.19799	5.08236	6.21467	5.76175	4.33508	4.53377	5.27026	5.46313	9.26496	5.43588	2.66243	8.13002	5.31539	5.31849	5.34348	9.09602	6.88845	9.0724	5.23622	6.61441	4.81819	6.67185	11.5422	5.14319	13.1064	5.50664	6.37616	7.53856	5.02489	6.17366	8.61353	6.36178	7.32794	4.97067
NXT2	2.29215	2.27679	2.04935	2.7969	2.67115	1.69499	3.59798	1.07178	1.9886	2.96754	3.15487	1.79327	3.04766	2.59465	1.76697	1.91341	2.38363	2.58437	2.43365	3.46155	1.46465	2.74366	2.27715	2.76097	2.18964	2.83044	3.22646	2.296	1.54698	1.91949	2.58586	2.18928	2.2009	1.76056	3.40512	2.75678	2.34358	3.47907	3.15371	1.33477	1.13987	1.89311	2.10812	2.19595	2.773	2.80502	2.54147	2.21438	2.49473
P4HA2	4.77774	2.6007	2.89272	4.34524	5.05976	2.25826	2.41096	2.99407	4.09531	3.72299	3.41068	2.54525	2.77463	3.00479	2.55145	5.87106	2.94907	2.60672	2.0376	4.23717	3.62265	4.8804	2.60266	5.73782	3.31205	3.07369	4.4243	3.87742	2.50133	2.56041	8.67515	2.61734	3.02045	4.21329	3.41415	1.79199	3.16866	7.31848	7.23461	2.15686	3.45578	5.62958	3.39722	4.28824	5.2449	3.03146	4.30301	6.17888	2.37131
PA2G4	24.3601	25.0334	14.1205	16.7784	19.9132	16.7239	19.2995	13.1519	20.2728	18.5986	19.8032	22.3922	15.1889	17.4762	19.2621	21.746	23.1151	21.1499	15.8553	18.2283	17.3957	19.7611	15.5907	51.3804	14.7701	14.6864	25.0157	15.4793	16.7506	18.0296	32.885	15.8593	34.7294	23.3061	21.2851	17.3181	23.1815	30.0436	21.4371	20.5333	19.5181	17.4193	24.3717	16.7865	19.5343	24.3776	15.8496	23.6214	15.0867
PALLD	11.3343	5.06633	2.34038	5.26533	4.49956	3.62009	6.37792	2.03578	4.54803	6.06486	4.17616	10.2785	2.74904	9.73144	3.68892	5.78976	8.30171	5.19213	4.34103	7.70988	2.8369	9.81727	4.83286	29.859	3.87219	2.36119	15.7776	3.5722	6.37365	5.13812	23.4495	7.97128	9.9702	4.19354	4.46771	5.50199	3.93533	24.4205	7.40043	1.68629	1.37609	7.29972	8.6391	6.90605	11.5599	8.34596	4.32593	24.6867	8.81695
PAQR4	3.56996	2.0727	0.307299	0.974277	1.52429	0.838046	0.744551	0.305793	1.01091	1.20715	0.630736	0.971535	0.609962	0.734409	0.270054	2.21022	1.25117	0.647871	1.13542	0.996896	0.346495	1.51687	0.496199	3.40886	0.346186	0.136817	3.24213	0.312945	0.854045	0.594692	1.90063	1.02482	6.83094	2.3789	1.54239	0.449264	1.13429	3.92884	1.04009	1.0631	0.869917	0.79994	2.17651	1.13826	0.742943	1.09702	0.749313	1.47226	0.931379
PARP1	17.3607	9.63901	10.1008	12.7545	16.6311	13.8772	9.64661	8.13866	10.4612	14.5702	14.7106	12.1582	13.2424	13.4004	27.0646	15.2463	15.1556	12.5071	10.9251	14.5019	10.2453	17.5909	9.49026	37.3363	9.71664	10.1231	10.3867	10.2769	9.58789	18.4374	44.7172	8.93291	12.314	13.6811	10.4549	10.764	9.62501	23.6749	14.2975	6.19245	7.37038	15.0885	13.0799	9.42076	20.362	13.831	14.1766	11.6596	12.6161
PBK	0.506659	0.120598	0.16195	0.219037	0.323043	0.286337	0.0805381	0.133063	0.0695669	0.329466	0.0264123	0.0377457	0.0909308	0.204743	0.173831	0.318015	0.158052	0.205261	0.145017	0.257119	0.0824317	0.479841	0.0440377	0.212128	0.116243	0.095805	0.445624	0.0776526	0.0666312	0.120028	0.366179	0.0295241	0.437645	0.36259	0.585668	0.170609	0.449996	1.84794	0.0695672	0.327767	0.305101	0.180244	0.202207	0.103515	0.0948508	0.345348	0.165307	0.323284	0.17205
PCNA	24.5622	13.6579	14.6569	19.733	27.6903	19.1546	15.6967	9.68506	19.5407	19.1149	16.6244	15.4691	15.1298	16.769	9.3253	22.3366	13.3711	17.0532	15.5364	26.299	12.6767	21.4571	11.6631	19.9795	14.6409	12.1277	14.9011	13.0851	19.9871	9.10524	16.2228	16.8143	21.6338	36.4535	22.7655	11.4679	24.4201	32.0005	12.1561	11.7613	9.00332	18.8747	19.9272	15.9503	9.16463	15.0271	18.7415	20.4394	13.4992
PCSK9	5.01371	9.56537	4.99608	6.28532	13.9355	13.2511	6.8639	5.28871	6.83349	12.052	8.41373	9.41624	4.60341	5.40782	5.66392	4.95819	4.10396	5.59145	8.85701	2.12102	7.44398	5.62879	9.39045	3.32229	10.928	5.03615	13.578	9.64524	4.56133	3.76919	5.72694	13.9498	5.51622	11.4458	9.64036	8.14998	9.07211	3.81575	10.1145	20.945	19.0709	12.6061	11.3209	6.69954	11.6378	10.8139	8.23158	2.59363	5.59779
PDSS1	1.72491	3.15682	1.49608	1.98991	2.42732	1.75026	1.96069	1.71082	1.70058	2.21531	1.82219	1.74065	1.40583	1.80669	1.53058	2.35232	1.75077	1.77268	1.23625	1.38683	1.30319	1.96794	1.82047	5.30073	1.37292	1.05428	3.07562	1.30843	1.04244	2.22759	4.37751	2.11143	5.77201	2.04697	2.8638	2.4406	3.37386	3.33714	1.39716	2.62569	1.44684	2.52735	2.13692	1.79315	3.08872	2.87866	1.98704	2.41824	1.00143
PFAS	2.50252	2.86781	1.47236	1.55086	2.51983	1.91319	1.42499	1.21589	2.07515	1.80808	2.0817	2.16805	1.95796	1.87526	1.26261	1.89452	1.79505	1.63717	2.02624	1.33298	1.58885	2.15221	1.46216	3.69908	1.64925	0.753695	2.92418	1.97499	1.36461	1.53511	3.64066	2.2857	1.51193	1.31632	1.51916	1.61158	1.78342	3.14398	1.55743	3.07701	1.23144	2.20076	2.04967	1.53479	1.80017	1.8444	1.69206	1.77398	1.87045
PFDN6	30.5829	38.9693	19.7749	19.4958	26.0086	18.6827	27.2763	20.6261	22.2188	21.3482	26.4497	25.6813	20.562	21.9404	16.9893	23.2632	18.9499	26.2828	28.8674	40.0215	22.8269	19.4816	24.0289	38.3685	24.3019	16.6551	24.9058	17.3404	23.1519	25.3275	30.5929	30.3723	61.195	33.5808	29.4673	19.5098	34.1192	30.6609	22.2384	55.4757	42.0735	19.5	40.7908	23.8762	16.7965	27.5771	19.7891	29.4101	14.373
PFKFB4	1.55118	0.852393	0.201001	0.378926	0.308234	0.472919	0.344492	0.159486	0.360651	0.392141	0.380824	0.268462	0.333636	0.332557	0.402512	0.685114	0.390988	0.218523	0.4603	0.427135	0.179875	0.608586	0.209171	0.625514	0.276738	0.101437	0.618879	0.312684	0.377942	0.259164	0.587009	0.170795	0.635935	0.382901	0.321917	0.114063	0.216435	1.36673	0.255805	0.983248	0.43069	0.434868	0.664499	0.293422	0.64613	0.330573	0.368149	1.36345	0.473919
PHF14	5.90333	5.73377	4.18467	5.26051	5.84075	3.91933	5.79622	2.96846	3.75684	5.74768	6.43417	4.37535	4.48098	5.00095	4.54008	5.21579	4.54578	4.65634	3.98085	5.42	4.69139	5.18149	5.02516	6.60561	5.11238	3.9492	4.26619	4.50989	4.23436	4.17284	6.52744	4.97512	5.80824	4.889	5.4544	5.09065	5.97344	6.76726	6.24922	4.30316	5.89752	5.44493	5.98619	5.25543	5.29282	6.96157	5.28759	6.43278	4.6181
PHF19	3.61972	2.84748	0.395017	0.943444	1.32103	0.876601	1.46551	0.407128	1.48524	1.24005	0.539629	1.02672	0.633721	1.45406	0.546158	1.79533	2.03951	1.4888	1.14332	1.09943	0.498022	2.26161	0.693099	3.08819	0.794642	0.21415	4.34767	0.558195	1.0811	0.896614	1.91403	1.29418	3.27882	2.08898	1.79413	0.430781	0.85278	5.31348	1.18798	1.32244	0.48572	1.17136	2.22108	1.41148	1.18718	1.5815	1.40361	5.19673	1.77023
PHF21A	3.79098	3.18239	0.915032	1.63646	1.78538	1.14925	1.61395	0.689488	1.25755	1.45864	1.48759	1.63183	1.6676	1.75289	2.84018	2.36005	1.58599	1.95913	1.8163	1.08553	0.908521	2.22752	1.00189	2.30706	1.32768	0.490061	3.19424	0.997733	1.44045	1.79996	2.17819	1.46432	3.64449	1.17557	1.64206	1.30002	1.12484	3.67309	2.20692	2.71983	1.60555	1.42711	2.30105	1.48812	3.05441	2.34348	1.86261	3.9635	2.121
PHLDA2	2.31206	6.68594	0.629606	1.80513	1.28851	3.29006	1.3732	1.00956	1.56811	3.56222	0.334482	7.83572	0.0243601	1.4971	3.4772	0.898494	8.47174	0.781919	0.413426	1.15915	5.77805	0.938885	2.36616	9.41218	1.58578	4.99172	14.1782	0.747289	1.15586	1.32788	6.02321	3.28116	2.40514	2.30526	6.34433	3.04007	1.05564	5.15217	5.55058	0.882035	0.787659	3.48014	1.84442	1.58021	5.42142	4.31556	0.798485	3.58967	1.26385
PIK3IP1	20.9653	5.44329	1.55769	3.93481	6.23104	3.55066	6.35207	0.955061	4.10136	5.65096	4.64138	3.54483	2.81298	5.69885	2.2077	7.62746	3.59674	5.55822	5.37517	7.30733	1.27265	9.19046	1.64324	12.3321	3.13366	1.2284	9.03529	2.89817	5.4942	1.53857	16.2759	3.35357	7.24286	7.01188	4.28374	2.30684	4.63219	23.4289	2.228	2.31563	1.91429	7.15408	9.0256	3.07734	3.439	7.10533	6.86924	24.5223	7.60689
PIR	7.05819	4.10195	4.83522	5.51092	4.44693	3.94824	4.92654	4.54328	7.27286	5.98646	4.87571	3.10756	5.1847	5.25305	3.05074	7.04012	4.02491	6.21752	4.70389	6.14941	2.14379	6.09017	4.74374	5.03241	4.97508	3.69079	4.2786	5.01706	2.97098	3.41509	4.61022	4.88779	6.1309	9.76306	6.0158	2.61711	5.90749	7.86316	4.99395	2.87614	6.10234	4.65437	8.89605	5.75834	4.38156	11.7575	4.78068	7.21105	3.22651
PITX1	0.0560817	0	0	0	0	0	0	0	0	0	0.0123871	0	0	0	0	0	0.0244271	0.136169	0	0.0532774	0.022866	0.0143695	0	0	0	0	0	0	0	0.0216434	0	0.0327179	0	0	0	0	0	0.470667	0.0165478	0	0	0	0	0.0685787	0	0	0	0	0
PKP4	7.96186	12.3392	7.19308	9.81	9.02666	6.94728	6.56377	5.32086	9.20962	10.6275	7.65211	5.62377	9.30374	7.57504	5.16678	9.64394	7.98026	8.62427	6.84717	3.73009	4.31565	11.2813	6.17404	9.41924	5.69956	4.10738	12.0265	7.10025	5.68205	6.03786	8.58781	9.00309	16.8239	7.08068	7.01418	8.47639	5.90444	10.0666	9.36854	11.963	9.17645	7.26957	8.26477	7.99866	6.50202	8.57006	7.29607	9.40227	5.27846
PLAC8	30.5047	5.7609	6.13872	6.05907	8.80169	7.10865	14.3529	2.07139	3.58313	7.20219	9.4569	2.18392	8.75423	12.5424	3.89595	9.24764	7.51686	4.7288	15.4517	24.2525	3.518	14.6055	2.55492	7.56144	9.25358	3.30562	3.62255	5.12519	8.84476	4.94122	6.38917	2.53354	9.50496	13.9171	3.6954	5.94815	6.22689	13.4344	5.93817	4.26639	3.20558	7.81877	17.6414	6.27592	4.9869	11.0337	5.31413	28.8496	12.8666
PLIN2	82.6788	161.383	244.588	384.843	954.608	569.413	254.697	259.302	336.851	165.306	590.152	738.066	66.8954	107.231	322.695	570.217	372.738	352.163	134.233	574.856	1369.59	458.795	161.896	168.372	755.855	524.205	170.854	302.119	803.231	109.464	289.454	330.264	376.51	209.587	322.019	342.427	932.594	199.114	156.7	143.628	48.1415	384.926	284.194	66.1576	228.92	624.84	223.537	362.132	271.631
PLK1	1.78281	1.58218	0.205778	0.381867	0.64948	0.478458	0.219695	0.334912	0.35857	0.387493	0.379976	0.298584	0.532638	0.688097	0.288683	0.490378	0.265724	0.823569	0.917462	0.468636	0.178074	0.772283	0.215537	0.487674	0.363303	0.101819	1.02976	0.274825	0.444955	0.402343	0.525695	0.324616	0.752106	0.53038	0.555183	0.258499	0.389139	6.12863	0.371641	0.998427	0.82444	0.543076	0.799205	0.258648	0.38418	0.810078	0.346325	0.671059	0.705064
PNCK	0.224697	0	0	0	0	0.0546338	0	0	0	0	0	0.120997	0.0412731	0	0.0926528	0.158439	0	0	0	0	0	0	0.0294294	0.186796	0.0930486	0	0	0	0.0449025	0.112585	0.0880907	0	0	0	0.132031	0	0.0517238	0.109123	0.0352087	0.740096	0	0	0.154564	0.0969331	0	0	0	0.380045	0.0459778
POLA2	3.4193	3.09669	1.0957	1.3916	2.18593	1.95883	1.28233	0.898768	1.81603	1.84103	1.35433	1.26648	1.6608	1.81944	0.582308	2.50583	1.20851	1.49699	2.10002	1.56581	0.914176	2.46713	1.01716	1.53796	1.34028	0.861049	1.81839	1.50687	1.2437	0.979872	2.27275	0.995247	2.6018	2.70674	1.51568	0.749159	1.28665	4.06898	1.41981	2.34379	3.01617	2.1824	2.33988	1.27355	0.760572	1.46937	2.10967	2.3053	1.05784
POLE2	0.95624	1.00974	0.577648	0.799159	1.02575	0.829654	0.51098	0.530291	1.12116	0.606715	0.618458	0.425614	0.647015	0.505389	0.394889	0.772681	0.565976	0.59999	0.516272	0.487251	0.275621	0.638341	0.306896	0.64451	0.486077	0.211509	0.628045	0.576591	0.269427	0.668086	0.884977	0.518098	1.39852	1.28407	0.681871	0.530519	0.646677	1.23263	0.474129	0.590175	1.3983	0.749324	0.4915	0.454368	0.478308	0.463712	0.814289	0.756016	0.560756
POLG2	5.90136	5.62225	2.14766	2.28929	3.29036	2.32026	2.30235	1.51608	2.28036	2.44177	2.59845	2.6286	2.33107	2.7911	1.58828	3.08156	1.83248	2.30122	2.85471	1.22028	1.54745	3.69051	2.47962	3.27283	2.69755	0.723254	4.0288	2.19181	1.94679	2.31822	3.67791	3.49122	3.48191	2.05997	3.1119	2.23715	1.92738	5.06939	1.77548	5.45393	4.22945	2.27742	4.42063	2.36342	2.25275	3.08527	3.71617	4.67515	2.9079
POLQ	0.269555	0.174763	0.0577159	0.124096	0.200631	0.0731671	0.088765	0.0287429	0.138506	0.0805535	0.041198	0.0443978	0.0776646	0.107088	0.0485091	0.100842	0.0916163	0.102831	0.167414	0.0957319	0.0676185	0.142144	0.0219877	0.0782222	0.0699395	0.023815	0.114737	0.0664957	0.0622385	0.0567156	0.10042	0.0632243	0.774827	0.169958	0.166341	0.0508463	0.15443	0.449225	0.0381111	0.0881225	0.492891	0.102265	0.192096	0.0336687	0.0369282	0.0706535	0.112289	0.18066	0.080958
POLR2L	65.2648	47.4346	32.2652	33.5373	34.87	38.2696	40.2876	36.4635	52.9743	32.5056	34.4703	29.5967	33.0805	24.7598	24.547	40.013	37.0883	35.8466	34.19	55.0044	34.8374	30.1263	28.3498	52.223	45.7639	34.7574	38.2919	28.1566	35.5661	37.7419	29.5317	35.9606	73.2244	62.1394	34.3092	25.6189	60.469	48.8995	40.205	33.3243	74.269	29.2639	52.2343	36.3056	32.0235	32.9991	22.9858	52.6283	28.4468
POLR3K	8.49342	5.40424	3.76404	4.99589	6.50718	4.22084	4.38716	3.06378	4.93786	7.40643	5.23898	3.56977	4.21922	5.05622	2.55717	6.24399	4.34053	4.98592	5.00596	9.16955	5.0882	5.48359	2.87073	8.14075	5.44092	4.67794	4.91605	4.2852	5.45065	3.25757	7.14853	4.44384	6.52269	7.59602	5.71268	3.42367	7.89863	8.33455	4.32716	4.16891	5.57912	5.44112	6.74417	3.92466	3.47639	5.20453	6.20003	7.79835	4.44833
POP1	0.802759	1.11669	0.432959	0.933851	0.793714	0.719114	0.391226	0.431605	0.603201	0.755492	0.829817	0.846321	0.859619	0.697506	0.449893	0.865169	0.889704	0.643274	0.547488	0.646918	0.606041	0.822579	0.43749	1.87167	0.561886	0.399272	1.06968	0.628647	0.502055	0.455392	1.47333	0.640034	0.877779	0.591814	0.612848	0.520508	0.615217	1.20603	0.608406	1.21993	0.780849	0.54686	0.766766	0.473738	0.610014	0.564868	0.511711	0.521751	0.548804
PPFIA4	0.26498	0.149489	0.0785166	0.136375	0.0634079	0.0745587	0.0424634	0.0327329	0.069334	0.0267391	0.0351867	0.0589779	0.0476257	0.0756624	0.0322411	0.10851	0.0842877	0.0814903	0.0920919	0.037025	0.0687451	0.112947	0.0656699	0.106644	0.0378957	0	0.212774	0.0516167	0.048741	0.0427783	0.0616246	0.106878	0.133578	0.0525818	0.272912	0.0115541	0	0.141283	0.092824	0.125991	0.0765256	0.0476736	0.105548	0.0483323	0.127791	0.0726881	0.0829638	0.154413	0.074469
PPIH	14.7607	8.92782	4.44028	6.19347	6.60867	4.51357	5.15111	3.9112	6.87584	7.14956	5.63314	4.87532	4.54328	6.8201	3.44495	7.64273	5.36699	7.19778	6.61118	10.8548	3.04308	8.18418	4.5133	10.5609	5.00673	3.13613	9.01579	4.2442	4.21398	4.21135	8.36898	6.23566	12.7272	10.609	7.41597	4.46457	6.74909	13.0755	5.79902	7.38121	7.8166	5.84846	10.6837	6.74332	4.57236	8.53471	6.36876	10.9263	5.9398
PPP1R3E	4.99216	5.9004	1.95742	2.50202	2.42113	1.70209	1.26125	1.69345	2.9382	1.62699	1.896	2.09338	2.4444	2.33136	0.864922	2.76884	1.38106	2.81506	2.89712	0.492301	1.05493	2.49034	1.78098	1.44009	1.73307	0.417894	4.72542	2.0099	1.69413	2.04493	1.78316	1.81785	3.77699	2.22013	2.0817	0.975927	1.8012	3.04307	1.46569	7.04745	3.65097	1.65055	5.65614	2.39394	0.67286	2.54125	2.47041	2.50352	2.3478
PRC1	1.91347	1.37035	0.369007	0.572604	0.976819	0.600252	0.637733	0.325683	0.577195	0.718148	0.611605	0.458977	0.503968	0.821492	0.536506	0.923911	1.14134	1.04748	0.999351	0.518108	0.345619	1.10424	0.26077	1.21339	0.542736	0.237214	1.66047	0.2352	0.334242	0.410625	0.880231	0.516706	1.48699	0.837461	0.98122	0.422921	0.856688	4.04333	0.723733	1.02379	0.419438	0.76913	0.754932	0.739753	0.529533	0.658178	0.596874	2.39172	1.09386
PRICKLE4	6.67436	12.6926	3.34448	5.29367	6.32748	3.81511	3.54143	4.53284	6.26977	3.78298	3.11342	4.86879	5.23015	4.6975	3.194	6.08722	3.1728	6.23267	5.81129	0.446699	2.96546	4.82192	4.66698	4.79959	4.16735	0.325878	12.1354	3.46677	3.598	9.36376	3.87957	6.37564	4.98783	2.99223	6.91128	3.53896	6.87205	6.54496	7.23544	13.9534	3.19197	4.16525	6.67073	5.10982	2.43383	4.42821	3.58702	6.41941	5.21684
PRIM1	2.64518	0.939291	2.06407	2.36133	2.81698	2.50979	1.8517	1.19491	2.08185	1.73459	3.20318	1.65299	2.54078	2.09544	1.66923	2.10905	1.20396	2.07002	1.68178	3.0304	1.57885	2.58438	2.16304	1.32962	1.63114	1.33263	0.946489	1.99451	2.17024	1.27005	2.22163	1.57188	1.21864	3.23314	1.38273	2.30748	1.37039	3.64807	2.08446	1.15621	0.476955	1.77102	1.89331	1.14664	1.12062	2.41834	2.24701	1.58246	1.94935
PRR11	0.600679	0.2262	0.117963	0.198435	0.27989	0.143138	0.25904	0.0743249	0.0727652	0.171629	0.201658	0.133219	0.252678	0.371469	0.107911	0.287963	0.139387	0.195278	0.310475	0.403007	0.090433	0.314561	0.0482869	0.15472	0.0884758	0.0800259	0.209347	0.176729	0.140072	0.0727725	0.175147	0.0709632	0.337249	0.191109	0.13186	0.167529	0.154314	0.923267	0.119569	0.0725513	0.188935	0.187125	0.252524	0.147418	0.12082	0.170523	0.211448	0.340569	0.254985
PRR7	1.19762	1.60045	0.206801	0.460901	0.476643	0.264686	0.354112	0.350087	0.944491	1.02974	0.584329	0.564863	0.214762	0.330708	0.388074	0.780271	1.13944	0.327981	0.34008	0.235851	0.794751	0.228758	0.273595	0.854746	0.210814	0.321785	1.98472	0.223386	0.435023	0.415884	0.636826	0.445076	1.28287	0.87021	0.788678	0.437164	1.1028	1.26681	0.456203	0.335076	1.4035	0.604619	0.665121	0.532116	0.963526	0.658859	0.40546	0.497114	0.666251
PSME3	9.10835	7.00845	6.55667	9.61685	11.4706	9.08423	8.97085	5.62038	8.68373	10.68	9.42674	8.83259	8.40093	8.21119	9.99672	12.6078	12.7214	8.23633	7.18008	9.14728	10.0236	11.5042	6.2151	23.0829	7.21944	7.05517	11.7606	7.35084	7.20346	6.50461	20.5482	6.21372	10.6039	7.48664	8.6618	8.41772	8.9974	16.8253	9.37954	4.79977	4.48796	12.9759	7.87183	6.91142	10.2637	11.9896	7.69432	10.9767	8.18627
PSPH	2.8664	2.43854	2.50225	2.81476	2.52914	2.70131	1.89289	1.51748	2.79282	2.58441	2.50288	1.79865	2.02654	2.32206	1.30506	1.41015	1.80477	2.55334	1.98072	1.49722	1.54789	2.69943	2.07083	2.45238	2.0593	1.72534	2.43121	1.88125	1.79299	1.53638	2.21728	1.76838	2.14493	2.77659	1.92919	1.85523	2.98645	3.33271	2.20188	1.56145	1.48614	2.03156	2.5086	2.51678	1.35863	3.40591	2.00429	1.72347	1.95244
PUSL1	3.82886	8.96342	2.06378	2.62507	3.11319	2.83403	3.79885	3.05425	4.40173	2.72927	2.42602	4.44377	2.20033	2.61953	1.69686	2.79968	3.35898	3.2561	2.77921	1.44425	2.12376	2.04651	2.41228	5.21085	2.51555	2.20871	7.53388	2.06809	2.68226	2.97222	3.34614	3.19942	5.46121	4.88013	3.62372	2.57593	5.02977	6.46536	2.74442	5.39359	7.93296	3.19117	4.60823	3.11474	2.37151	2.70478	2.52773	3.97948	2.51129
RACGAP1	1.82645	1.15403	0.750979	1.01466	1.36429	0.92415	0.794541	0.39014	0.778583	0.979926	0.698884	0.43068	0.903603	0.990456	0.448762	1.0483	0.70865	0.949776	1.14913	1.01717	0.398423	1.63542	0.53292	1.11098	0.508713	0.368291	1.0749	0.39375	0.662006	0.457216	1.34049	0.477919	1.32301	0.792149	0.898692	0.611995	1.0201	4.01301	0.792799	0.719056	0.993875	0.961023	1.29024	0.689187	0.482441	1.21957	1.20481	2.52773	1.21204
RAN	65.5306	36.7193	39.4381	41.7405	52.2382	42.046	54.0622	32.6546	45.7476	52.3744	48.0125	49.1689	40.7477	43.1863	47.878	49.9704	76.1731	41.7871	37.2648	72.0251	45.5448	56.4906	40.877	148.856	41.3452	40.4285	60.2308	35.6386	39.965	33.1999	96.1651	38.037	36.8676	62.0095	49.6655	43.615	60.672	101.446	49.0792	22.4257	17.9	47.4662	57.2267	48.9268	71.3217	51.357	35.4035	88.1069	38.3635
RANGAP1	22.1061	34.7188	11.5236	13.899	18.1413	15.8981	15.2264	11.7249	15.5533	16.9046	13.0929	20.9841	10.4083	14.7587	24.6046	16.4695	21.3868	14.7469	11.1367	8.69368	19.377	16.0993	10.0568	64.709	12.1075	11.2179	31.4978	12.1789	16.3815	33.2743	61.1206	15.7992	26.8088	22.6922	18.5678	14.6534	29.7444	28.2748	20.8806	24.2839	22.4366	20.2796	16.8633	12.8437	47.0665	11.7703	11.4775	17.221	9.17928
RBM15B	4.11624	3.15641	2.48522	3.75084	3.03536	3.22837	2.31524	2.0661	3.23383	3.50601	4.11018	3.29835	3.20513	2.14922	2.30498	4.39074	3.1528	3.21303	3.67195	3.11435	2.94562	4.06533	1.87841	4.03364	2.13507	2.08221	5.33988	2.2588	3.04862	3.14687	3.56128	2.2814	3.29857	3.14965	1.73034	2.42132	2.82644	6.13768	2.92476	3.48466	2.14149	2.94709	3.29376	2.48474	2.20779	3.25796	2.32332	2.68539	2.75066
RBM45	3.19721	2.91775	1.66907	2.48973	3.29885	1.88471	2.36015	1.51954	1.72903	2.18872	3.28139	3.18709	2.06552	2.67465	1.50928	2.76712	2.43207	2.01396	2.1832	1.97877	1.76947	2.68519	1.83377	3.57459	2.14765	1.37012	1.78673	2.05624	1.91779	1.25912	4.5848	2.13207	2.41703	2.77896	2.57341	2.18934	2.69127	4.14525	1.66158	1.765	1.77464	3.102	3.12902	2.32376	2.54481	3.23167	2.46699	2.31631	2.00449
RCC2	12.6764	18.561	3.15732	5.83371	5.65882	4.54184	6.05845	4.17292	6.39306	4.87636	5.55664	7.33801	4.35791	7.50115	6.8677	8.25485	8.7868	6.97633	6.02441	6.13475	4.08325	7.77747	4.67442	11.826	3.43116	2.64509	19.6875	2.79279	4.55283	6.65329	7.90255	5.51185	19.207	6.45076	9.9886	6.7085	5.62999	17.1127	6.21156	12.6525	5.77658	4.7529	8.78035	5.75795	6.74599	7.43486	4.27389	11.216	5.93407
RCN2	9.76251	4.92309	4.61129	6.79795	6.18353	4.30483	5.86973	2.85858	4.59065	7.7149	6.82882	3.35496	5.1539	7.40228	3.11131	7.03823	5.18334	4.68148	5.11471	6.30951	3.60101	8.28508	2.64752	9.47239	4.84714	3.85494	7.21551	3.89122	5.3819	3.27569	9.58714	4.16829	3.63993	4.73297	4.53383	4.14682	4.03701	10.7173	4.15662	2.44246	1.86021	5.28485	7.66667	5.85522	4.12776	7.96158	5.48013	9.3904	5.79637
RCOR2	0.171378	0.0564302	0.113717	0.10089	0.0743331	0.111547	0	0.0638709	0.0751538	0.0426337	0.0553208	0.0788761	0.0471545	0.0922341	0.0892212	0.0363876	0.0619092	0.0700373	0.0727449	0.0692588	0	0.123069	0.041969	0.146587	0.0523047	0	0.182756	0.0509032	0.055287	0.10127	0.0783999	0.0963371	0.0811501	0.0545341	0	0.049909	0	0.250385	0.0533057	0.160358	0.127463	0.0274617	0.189144	0.0959338	0.025162	0.0860103	0.215343	0.101036	0.11646
RDH13	3.63314	3.16767	1.57316	3.1752	3.40465	3.62653	2.48002	2.20276	2.43911	3.07605	2.82295	3.26681	2.58873	2.22789	1.95864	3.62491	2.67174	1.86565	2.75236	1.90981	3.32408	2.49504	1.93448	4.00899	2.84145	1.61722	3.75595	2.34633	2.40091	2.40918	3.87657	2.95733	4.00365	2.90058	3.73762	2.91038	4.68532	4.10784	2.59827	2.9522	2.30954	3.22894	2.82326	2.49278	2.11036	3.32214	2.57086	4.18686	2.6775
REXO4	8.53867	6.22286	3.84285	4.94984	5.18501	5.16166	3.95776	3.34617	4.92006	5.24268	4.96051	4.31104	4.11562	4.39665	3.31797	4.60221	4.23506	4.5548	4.79031	4.05023	4.2707	4.59661	2.85795	7.66989	4.41474	3.73986	5.64492	3.7823	5.36666	3.91244	7.3573	3.39702	7.844	5.32962	3.40818	3.34469	6.05812	7.95288	4.67669	5.69063	4.78799	4.62882	6.81497	3.73254	3.44312	5.66388	3.87591	4.47435	3.95698
RFC3	1.92009	1.82222	1.29387	2.00093	2.17597	1.46824	1.48541	0.983012	1.52056	2.09348	1.82119	1.39534	1.23915	1.64886	0.937583	2.03367	1.38694	1.69708	1.19702	1.39657	0.912387	1.95862	1.51887	2.07625	1.27291	0.85476	2.37742	1.75974	0.777174	0.816534	1.49606	2.33748	1.96666	2.182	2.57771	1.59625	1.455	3.77609	1.0881	2.93598	0.517953	1.80992	1.34855	1.44285	1.18786	1.58435	2.75239	2.44435	1.58966
RFC4	5.15696	4.45978	1.87285	2.90776	3.60041	2.86717	2.35615	1.69485	3.88858	3.08481	2.66946	2.60581	2.61878	2.59475	1.48272	3.21123	2.46623	2.84866	2.1789	1.77509	1.7928	3.68282	2.42367	3.90686	1.8046	1.18934	3.59831	2.36487	2.57719	1.94684	4.50491	2.44831	6.23185	5.90394	3.19295	1.77651	3.75801	8.32287	1.83468	2.9516	2.16234	2.42746	3.90566	2.31714	2.26378	2.96828	3.04839	4.50848	1.82324
RFWD3	2.91018	3.18194	1.31675	1.74789	2.29082	1.73037	1.36006	0.898532	1.57777	2.04833	2.27218	1.49501	1.89914	2.05296	1.59773	2.42277	1.87899	1.79967	1.95424	1.93158	1.05695	2.29245	1.28628	2.68056	1.4724	1.00912	2.42187	1.5097	1.75711	1.25143	2.57719	1.5305	2.4434	1.16547	1.87177	1.721	1.36518	3.43315	1.82855	1.89202	1.43109	1.9286	2.37422	1.69732	1.52608	2.47771	2.21108	2.43358	1.80549
RFX5	9.84959	6.0897	2.40803	4.07456	7.66394	4.08387	3.58457	1.77051	3.32103	5.8825	5.16048	3.01105	4.11533	5.24478	1.9928	8.0696	4.32758	5.03275	4.66564	2.95419	1.94762	9.533	1.88209	5.7852	2.75121	1.2029	7.97484	2.35645	3.79831	1.87637	6.364	3.14566	7.21437	4.24816	4.46821	2.51714	4.10325	12.8831	3.15973	2.9974	2.0753	8.04203	5.26354	3.52639	3.12536	6.07439	5.70448	10.4155	5.49932
RHOQ	11.6857	8.98881	3.6525	5.77809	5.60783	3.77268	6.45702	2.40133	4.97919	4.37053	6.91614	6.26762	5.08378	8.17859	6.36314	7.9453	10.4903	5.52601	4.88707	5.86813	3.66573	7.08773	3.78714	12.9251	3.59498	1.76014	15.8251	3.75142	4.32746	3.64441	10.0816	5.38053	11.6782	6.35752	7.11189	5.24521	4.41604	12.6695	7.38947	6.32131	3.59635	4.78763	7.83683	6.00359	9.65793	7.89169	5.40362	16.8091	6.99433
RPIA	6.20842	4.66477	1.7094	2.33104	2.74034	2.05936	2.40398	1.41596	3.00603	2.86322	2.79725	2.28588	1.6783	3.64606	1.97323	2.96738	3.56021	2.70688	2.43864	3.57788	2.44163	3.45366	1.51746	7.95304	2.74249	1.27826	5.19789	1.97932	2.46941	2.33715	4.70525	2.50525	4.43233	3.16306	3.13588	2.12179	2.96117	5.5084	2.19402	3.13824	2.78882	2.33048	4.3715	2.34039	3.14434	3.56011	2.32562	5.19477	2.70605
RPUSD1	6.00525	6.67657	1.72839	2.43801	2.7317	2.11929	1.76151	2.48542	3.05046	2.86879	2.8808	2.88444	2.29947	2.27151	1.51119	3.02018	2.11354	2.19779	2.81287	1.01475	1.88746	2.41946	1.37734	3.71641	1.99856	1.71637	3.8658	1.44588	2.34062	2.00209	3.02631	2.56358	4.13725	3.3186	2.16209	2.21705	3.44893	4.80389	2.10396	5.14568	4.15612	2.45346	3.40913	2.21087	1.53309	2.43264	2.13291	2.30738	2.23074
RRAS	45.5039	21.723	4.24322	6.76514	8.67598	10.0672	11.1706	5.1846	14.1713	9.61909	6.59122	9.25961	7.50569	11.8581	5.09887	12.8873	13.7533	11.2105	10.9949	13.905	4.05215	15.0452	6.76762	27.2688	8.1706	3.81054	37.3671	5.44047	10.7887	6.01537	11.5191	11.0045	43.4773	14.2091	9.56885	4.87802	9.13303	34.3948	13.9945	10.0181	13.3526	10.0627	27.0302	17.2074	10.2	13.2035	8.91073	39.111	13.7405
RRM1	5.04163	2.50685	4.8218	6.74815	6.63998	5.426	4.00039	3.26467	5.05466	6.2315	5.54378	4.68148	6.26515	4.21494	4.33466	4.82047	3.95691	5.9963	4.36653	4.82892	3.45828	6.88016	4.95879	5.71244	4.2526	4.71672	3.09659	5.37429	4.10621	2.62642	4.43664	3.85318	6.74667	5.67902	2.9187	4.07696	3.97508	9.52782	4.68118	2.06098	4.04437	4.61402	4.15858	4.45404	3.59654	4.38726	5.00144	6.06404	5.02328
RRM2	1.72037	0.660523	0.273975	0.809487	1.77102	1.28199	0.450156	0.341693	0.468095	0.866619	0.427808	0.379098	0.402582	0.597159	0.682664	1.04196	0.531661	0.949855	1.2367	1.29075	0.368809	1.13132	0.164238	0.834045	0.560039	0.257622	0.576841	0.325932	0.320174	0.404997	1.20588	0.341431	2.78137	1.02733	2.28328	0.451469	2.21895	4.97549	0.244318	0.644439	0.598545	0.782665	0.742953	0.345321	0.326455	0.968196	0.490466	1.48225	0.842632
RRP15	1.41198	0.994937	1.03592	1.39695	1.1928	0.980485	1.31641	0.723617	1.01269	1.14964	1.33116	1.51301	1.12752	1.21843	1.50369	1.19994	1.6416	1.42219	0.913213	1.42929	1.40855	1.33048	1.51777	3.33494	1.05831	0.9936	1.71954	1.2745	0.903017	0.947751	2.69565	1.34781	1.04437	1.1207	1.2453	1.59133	1.19492	1.70904	1.21052	0.833462	0.31781	1.12038	1.11328	1.10415	1.98923	1.72347	1.14728	1.19188	0.777301
RRP7A	7.06992	8.1708	1.74926	2.12373	2.60757	2.63809	2.07355	2.47312	4.67348	4.58762	2.30475	4.40132	2.13751	2.20517	2.25603	2.85104	3.04054	2.25269	4.96052	2.42046	2.45723	2.90685	1.67599	5.70161	2.84689	2.19241	7.32086	2.26408	4.12518	2.55913	3.95142	3.48412	8.47234	3.66885	2.92736	1.89487	3.25616	4.5743	2.54954	3.75574	4.92992	4.54424	4.19449	3.6074	2.81533	2.70023	2.00885	3.10812	3.18081
RRS1	4.14402	5.7828	2.30142	4.12026	4.77027	2.48162	5.85495	2.32983	3.08105	3.97466	4.25981	9.29379	1.39217	4.57763	6.20495	4.38045	6.38677	4.07379	2.40792	7.67564	6.6579	3.21784	3.02993	25.3146	1.45019	3.98162	7.26812	3.34544	2.82928	4.15972	15.2683	3.99273	4.9547	4.36272	7.81993	5.79411	8.27565	9.39711	3.95846	5.57299	1.67582	4.46381	3.83297	3.21903	7.19764	7.44727	1.84743	5.74108	1.81504
RUVBL1	9.80978	4.14885	4.82616	4.49157	6.80056	5.88228	3.98934	3.84638	5.40107	5.54494	5.86633	4.16996	4.75253	5.56221	4.76147	4.86752	6.5069	5.73454	4.20726	6.23244	5.80015	6.66342	4.55949	11.7511	5.22673	5.76655	5.09435	4.30352	5.61025	4.75988	10.5185	4.48271	4.71952	6.817	3.58121	3.7235	7.67055	9.87433	5.61013	2.55551	3.98941	4.90968	6.58013	5.72667	5.97133	5.874	5.09643	7.09813	4.42314
SAAL1	4.71401	2.85604	2.57662	2.73874	3.28887	2.4205	2.59465	1.94652	2.75034	3.50119	2.84162	2.63032	2.4096	3.03927	1.73374	2.65705	2.93197	3.31636	2.43926	2.00748	2.22625	3.3502	2.95061	3.87572	2.17874	1.81789	2.65512	1.95815	2.35007	1.7647	3.86238	2.75321	3.23075	3.58536	3.17216	2.52443	2.0686	5.33168	2.69509	3.50401	4.03905	2.85246	3.15902	2.68141	2.25754	4.04127	2.84086	3.53513	2.733
SAC3D1	2.97512	4.49862	1.14705	1.85839	2.27333	1.49371	1.56395	1.62528	2.85637	1.68123	2.17978	1.63657	1.72283	1.45778	0.53462	2.06265	1.12544	1.17124	1.94289	1.92729	1.65132	1.13583	1.51005	1.4709	1.15041	1.60677	3.18497	0.808211	1.88731	1.31557	1.80984	1.38019	5.67937	3.21097	1.84838	1.17167	3.5629	2.75137	1.08453	3.22854	5.12953	1.72819	2.63906	1.91883	0.799135	1.4697	1.17167	1.57253	1.51106
SDF2L1	23.3433	14.2372	7.64664	11.1795	18.2106	15.4682	23.7561	13.1323	17.3286	9.38503	9.09842	10.5027	14.8724	7.12088	7.5878	9.68948	20.1611	6.36821	13.0322	25.1997	10.42	9.30996	9.32639	44.7618	11.4172	10.6038	16.8423	8.23141	11.8896	11.2055	55.4869	15.4726	20.7214	34.0067	13.2377	5.89941	21.5281	14.4458	9.74413	15.8767	25.3187	12.1958	31.0971	11.1015	27.8585	4.28894	9.09154	13.0684	6.64166
SETMAR	4.36325	3.55243	2.01661	3.28782	3.07222	2.26997	2.0699	2.3307	2.57312	2.74052	2.67839	2.26459	2.15505	2.81107	1.68474	2.17654	2.6917	2.34126	2.37811	2.09845	1.87959	3.33519	2.09882	4.64386	2.49863	1.54924	3.17173	1.9285	2.27783	2.50007	3.7679	2.03422	4.52006	2.26956	2.20737	2.21382	3.17106	4.15674	2.74195	3.10442	2.41817	2.59592	3.22687	1.83055	2.22424	2.7969	2.66206	2.6562	2.72014
SKA1	0.492026	0.0692129	0.0333361	0.0827006	0.0853485	0.0569728	0.0798642	0.0361918	0.0779411	0.0760747	0.080678	0	0.101829	0.0458128	0.0467006	0.154221	0.0385792	0.160861	0.147175	0.22737	0.0350832	0.153881	0.0187426	0.132117	0.0606273	0.0270479	0.0425372	0.0165246	0.0561679	0.149351	0.118391	0.0600017	0.450734	0.159966	0.280363	0.0694403	0.205222	0.644396	0.0347224	0.194444	0.0980783	0.0577934	0.161925	0.0359636	0.0423667	0.030315	0.122582	0.173356	0.143194
SKA2	5.8497	2.82105	2.29202	3.04744	3.39956	2.06251	3.58111	1.66316	2.59451	2.68546	3.77769	2.568	2.81015	3.8529	2.2185	3.13132	2.79778	3.34443	2.72879	7.02603	1.50254	3.97818	2.41652	4.32693	2.19572	2.65847	3.6151	2.32593	2.14819	2.08544	3.12836	3.72637	6.39793	3.05415	3.9071	3.03784	2.83009	6.3935	2.20958	3.17071	2.03611	2.74357	4.50211	3.36793	2.87717	3.63114	2.82291	5.1207	2.85842
SKP2	2.41771	2.55875	3.82923	6.16236	3.93105	5.28931	2.11222	2.52665	2.62673	4.82112	3.12181	1.4814	6.46611	3.36718	1.70786	4.14755	2.44539	3.18174	4.38211	1.3027	2.10748	3.89762	3.74576	1.7389	3.58681	2.39417	2.4408	5.37393	1.53532	2.31299	3.78336	3.82857	1.89156	2.02984	3.3616	4.13456	1.2832	4.64469	3.21063	4.14102	8.58449	4.89474	1.96223	1.88413	1.77565	3.51015	5.75504	2.45655	4.71756
SLBP	12.6755	10.0101	7.47	10.4213	10.303	7.66181	11.7281	5.52223	9.80657	11.8708	10.8205	9.94335	7.79305	10.9696	7.79303	10.2897	9.41983	11.6705	8.71233	11.4193	8.02691	9.19239	8.87721	17.8421	7.86937	6.64403	13.9766	8.82748	7.66153	7.07021	13.6176	10.4418	15.2495	14.0314	11.6362	8.58761	10.1361	15.7211	13.8213	11.6789	6.20173	9.85565	12.0273	8.41623	13.476	14.4774	8.65975	18.6395	7.9333
SLC22A5	2.97093	7.29181	2.00618	3.15213	3.86366	2.03742	2.08173	1.83531	3.50395	3.52834	2.74957	3.69479	2.72798	3.31498	2.20586	4.18574	2.59598	2.7446	2.96777	1.20128	2.14729	2.90877	2.07999	4.20496	2.34993	0.58391	5.45634	2.39544	1.80672	3.68435	5.25504	3.96007	3.66967	2.68303	3.45036	3.24962	4.12903	3.37557	3.37618	8.20537	2.95275	3.20235	4.2615	2.85875	2.41877	4.1935	2.65357	2.45657	2.47644
SLC25A19	4.43038	5.40064	1.13743	2.20771	3.23939	2.05959	2.19108	1.46695	2.29564	1.58084	1.82654	2.57865	1.76489	2.72102	2.16906	2.11356	5.79794	2.05319	2.38086	2.53174	2.55479	2.48113	1.263	5.26269	1.838	1.26337	7.16192	1.50167	2.83689	1.83765	3.95131	2.47341	9.11765	3.67964	3.01485	1.8972	3.74726	4.98348	3.18841	3.20239	1.99135	1.54871	3.09833	2.01991	3.64776	2.1763	1.85749	4.10334	2.67659
SLC2A14	0.180028	0.163493	0.209889	0.205513	0.158187	0.111519	0.0875752	0.290818	0.433179	0.826549	0.122552	0.068004	0.0562266	0.0804706	0.442097	0.218597	2.33887	0.183747	0.0444842	0.261532	0.0792482	0.418254	0	0.56352	0.147772	0.042627	0.198955	0.116062	0.0702098	0.0658677	0.169662	0.0778457	0.123113	0.102977	0.42809	0.104206	0.105576	0.106682	0.0570335	0.328838	0	0.733182	0.187849	0.195329	3.12009	0.300709	0.678998	0.231387	0.156473
SLC38A6	4.7145	4.04937	1.38377	1.63325	2.05808	1.59213	2.42735	0.858248	1.59148	2.05672	2.98997	1.50677	1.76647	2.86184	1.77561	2.35232	1.88843	2.28926	2.16435	2.2041	1.11027	2.63327	1.88746	1.74341	1.64106	1.21778	3.68698	1.71754	1.93116	1.39518	2.31063	1.95812	5.20661	1.83644	1.93788	1.3264	1.6637	3.97048	1.54423	2.33258	3.65956	1.28442	3.4495	2.14614	1.27502	4.48097	1.77006	4.54329	2.57546
SLC46A1	10.6493	13.9378	6.82431	12.2907	11.1056	9.18696	6.82315	5.83084	9.77841	5.74777	11.796	7.73393	11.1228	6.49387	3.36686	9.9983	5.40983	5.87256	11.221	5.08797	9.28552	10.2429	5.99922	3.35488	7.0565	2.75207	11.3875	8.28921	9.77959	7.92831	5.59048	6.5804	7.41598	4.33571	6.38961	6.2521	8.69779	7.19142	7.04325	14.5361	5.37133	6.73607	9.4049	5.76184	4.67653	7.38822	6.03869	5.61358	6.58184
SLC5A6	8.14801	28.0331	6.23365	8.18198	14.433	6.21345	33.9953	4.04596	7.82113	7.31245	11.0428	19.6491	9.50443	7.02371	24.0452	18.0797	12.557	5.90532	9.97276	13.4098	14.2749	15.3873	5.03227	27.117	7.10324	4.54142	14.3276	7.90674	13.6143	24.4848	37.1558	7.35404	17.4834	6.24743	11.0777	7.76558	23.759	9.50316	10.0722	29.3841	12.831	11.2157	9.18787	9.8921	23.2557	7.59798	7.21909	10.6387	6.49365
SLC6A8	1.62483	1.81191	0.289958	0.490974	0.693594	1.21438	0.671514	0.15415	0.396915	0.954894	0.623077	1.2859	0.356498	0.727889	0.480462	1.7527	1.59255	0.33091	0.610641	1.19905	0.352801	1.04305	0.394012	3.05956	0.432622	0.278552	2.43231	0.300819	0.456969	0.512639	2.98148	0.74306	1.40035	0.701419	1.20086	0.518408	0.537971	2.6609	2.27587	1.67833	0.730611	1.28278	0.962364	1.29308	0.812818	0.931361	0.356211	2.52462	0.989735
SLC7A11	0.0513478	0.0632661	0.00696499	0.019706	0.0443328	0.0206514	0.0269278	0.00630138	0.00950949	0.0252435	0.0260041	0.0470408	0.0254481	0.0880246	0.105851	0.0512356	0.361282	0.109612	0.0165786	0.0398285	0.0137438	0.0472335	0.040641	0.260816	0.0287503	0.01081	0.176094	0.0161292	0.0195891	0.0173453	0.204738	0.169901	0.0214939	0.0212037	0.064986	0.160387	0.0271398	0.25403	0.177078	0.025391	0.00771113	0.0232985	0.0269647	0.0462974	0.176043	0.0594481	0.0320143	0.0799172	0.410607
SLC7A6	6.63241	5.54805	1.05805	2.28512	3.19486	1.40796	2.22266	1.02861	1.72964	2.0516	2.04199	2.67609	1.70856	2.97659	1.59287	3.27802	3.73486	3.09161	2.02571	1.17539	1.09041	3.85515	1.36648	4.97037	1.48109	0.536375	8.17831	1.25487	1.76277	1.63189	5.66767	2.03913	4.07027	1.91758	3.853	1.47577	1.89891	8.39982	2.13747	2.58343	1.47033	2.81464	3.85377	1.8561	2.57014	4.58152	2.47726	6.90595	2.66413
SMTN	18.4417	7.88086	3.33714	3.65081	2.75544	3.82616	4.92596	2.13588	4.16634	3.65967	5.07189	6.28308	3.49543	7.37927	4.18317	5.22838	6.16305	3.7422	4.97266	3.8532	3.47012	5.47824	3.01992	13.6942	4.56255	1.70318	11.2111	4.37396	5.76982	4.04248	8.07011	5.49409	7.31379	4.75658	3.43462	4.38236	2.88959	13.2626	8.19265	4.52706	4.82731	6.49161	6.81307	5.9101	6.7918	4.23746	4.15822	19.9196	5.91914
SNRPC	29.8392	19.2905	15.9836	14.5017	18.0664	17.0571	15.9322	15.1085	22.1509	21.9888	18.8123	17.7427	15.1895	16.2985	12.5793	17.656	18.0852	19.5465	19.3456	24.8653	15.6045	19.9589	14.3312	26.9066	17.7305	15.5101	16.5913	15.1189	19.4332	12.8826	19.3135	17.0222	21.7366	32.208	17.9305	13.5225	22.5104	28.1417	18.0324	17.2869	23.3242	19.5911	26.2018	18.1691	14.6295	19.9638	18.4084	22.3012	15.8204
SNRPD1	10.2777	6.27186	4.79316	5.92014	7.4013	5.79075	7.66575	4.95862	8.27008	6.91603	7.68634	7.39159	5.24738	7.00902	8.06105	6.48033	9.87536	7.45861	5.70754	10.1907	6.79789	7.32679	6.18367	25.3511	5.44745	5.29122	7.98788	4.83593	6.09968	5.42215	14.4286	6.84255	11.6064	12.6368	8.67651	6.86948	9.38791	12.8248	7.39534	7.38214	6.24497	6.68606	10.9768	7.00251	10.4566	8.10048	7.03469	11.9396	4.65149
SNRPF	22.0945	23.9136	14.6048	15.8374	15.2492	11.4243	18.7736	13.4007	19.8681	14.8507	13.7358	17.5207	13.4445	14.1138	12.941	13.897	16.6391	20.3494	15.6351	22.7235	13.4383	12.7681	17.0449	32.7614	14.2808	14.4165	15.843	11.9629	12.7767	15.3726	22.5854	21.1759	44.7808	24.1572	25.4853	15.0764	23.3473	23.086	15.7111	44.9954	27.9456	13.8742	30.4496	17.325	17.8301	17.5877	11.6835	20.2621	11.1748
SOX18	13.4177	4.24371	0.917244	2.30178	2.0038	1.72287	2.83322	0.667723	2.41309	2.51572	3.22565	1.72377	2.22779	3.36452	1.03583	2.83981	2.95503	1.27892	3.3053	4.74936	0.514604	1.92454	0.875841	2.27826	2.60276	1.36768	5.07128	1.3529	2.93521	1.42424	2.03541	1.90876	3.04759	3.7022	0.89104	2.14638	1.80865	5.67665	1.74529	2.93684	0.448082	1.31247	4.07102	2.73837	1.28931	1.67932	1.66639	6.00752	4.17995
SPAG4	4.4821	2.89414	0.494067	1.31094	1.14564	0.520356	0.787808	0.439958	1.00938	0.994707	0.547079	1.25024	0.435078	1.32818	0.413454	1.13026	1.61404	0.620046	0.864059	1.76398	0.32761	1.3935	0.372376	3.40969	0.806472	0.573364	2.53375	0.421825	0.964211	0.620846	1.15242	0.869703	2.30957	2.62004	2.28778	0.570871	1.31176	2.51317	0.507002	1.00299	3.81099	0.802799	5.69325	1.24838	0.947544	0.947155	0.77027	3.41291	2.10116
SPC25	0.875291	0.377028	0.122254	0.244409	0.287567	0.189603	0.172116	0.190306	0.270171	0.280144	0.19513	0.435183	0.319204	0.255885	0.1514	0.400829	0.364844	0.517336	0.360799	0.280878	0.218143	0.374109	0.28651	0.610653	0.0951819	0.112441	0.651031	0.124852	0.180135	0.275755	0.367934	0.255751	0.883139	0.407956	0.642235	0.185091	0.486614	0.945334	0.195248	1.09145	0.439989	0.244257	0.523271	0.128499	0.324056	0.362047	0.272312	0.916119	0.400247
SPIN4	0.684624	0.33031	0.261792	0.42023	0.418261	0.282697	0.592938	0.174375	0.343266	0.260316	0.471706	0.370443	0.418102	0.442036	0.330518	0.464269	0.439414	0.257143	0.409018	0.606155	0.253812	0.634102	0.27927	0.645287	0.400628	0.39263	0.530989	0.158012	0.299391	0.307605	0.540531	0.485065	0.163655	0.139492	0.485107	0.341153	0.239448	0.848011	0.326647	0.414916	0.0148634	0.308905	0.498653	0.356752	0.405154	0.462129	0.394202	1.29866	0.511488
SQLE	3.24529	9.22407	1.10825	4.91336	9.27219	12.1263	7.81673	2.29805	7.0942	7.15383	13.5821	5.61642	6.15261	7.77174	6.85823	2.99988	6.8868	3.31443	1.6089	3.05275	9.02339	4.43308	12.8654	12.9103	14.4427	7.18683	14.2316	10.7999	1.41199	1.0087	2.92604	7.79183	3.83595	12.2185	14.1678	12.4754	10.9006	5.29395	15.9589	12.8575	7.87351	16.0982	6.29416	6.58001	13.0975	12.7939	12.3782	2.96161	2.83444
STC1	0.663094	1.88549	0.245587	0.768989	0.93985	0.381135	1.26427	0.136067	0.839648	0.642237	0.320487	0.787832	0.309261	1.6535	6.66894	0.646358	15.4818	0.598936	0.345577	0.516933	1.05105	1.31873	0.475928	5.24922	0.427071	1.36099	7.13598	0.139155	0.468003	0.540546	2.6208	3.31653	1.86263	2.76879	1.45973	3.09088	0.268244	3.04844	5.08159	0.268506	0.0391785	1.48678	0.506785	3.15498	15.5273	0.489721	0.300806	4.16269	2.01966
STRBP	1.77134	1.59916	1.32086	1.89318	2.12669	1.24588	1.5533	0.92	1.46689	2.26323	2.00735	1.63547	2.02949	1.54058	1.42652	2.13678	1.5389	2.27187	1.30389	1.60673	1.3647	1.94543	1.65497	2.13675	1.52167	1.18711	1.62014	1.77887	1.25593	1.34538	2.27922	1.54439	1.55643	1.45718	1.546	1.58116	1.04856	2.34439	1.69226	1.46369	0.986696	2.00927	1.63307	1.93967	1.36758	2.50097	2.3408	1.84859	1.58813
STX10	34.0874	28.3737	8.94806	12.3923	15.478	12.8361	9.93743	10.5286	16.5457	15.5588	14.3733	13.7755	11.9702	12.8336	9.24454	14.0619	13.5142	13.4401	12.2309	7.25797	7.6982	12.9233	11.094	13.9925	13.6783	5.08954	25.1227	10.2356	12.7375	11.668	12.5555	12.4647	26.877	17.7391	16.6286	9.25466	14.9288	23.7765	11.5324	32.712	17.0635	13.9656	23.5328	16.5961	9.02673	15.2956	13.4497	18.9293	12.1613
STXBP5	1.49308	1.20018	0.595878	1.18428	1.13019	0.673364	0.972912	0.346871	0.578428	0.893598	1.06427	0.765715	0.936557	1.17342	0.635693	1.29468	0.929233	0.966851	0.736564	0.923898	0.555561	1.41372	0.566253	1.45879	0.797497	0.43349	1.38912	0.607326	0.489064	0.646069	2.15173	1.13914	1.0619	0.468932	0.820585	0.917248	0.65724	1.97821	0.942299	1.00047	0.345919	1.03707	0.930605	1.05165	1.30121	1.32303	1.24238	2.06695	1.00439
STXBP6	0.883087	1.11669	0.291723	0.488743	0.393913	0.346862	0.534951	0.481014	0.564133	0.769316	1.29725	0.626023	0.272577	0.856772	0.646117	0.721547	0.933585	0.40025	0.526698	1.00842	0.511627	0.903586	1.63977	1.2256	0.40946	0.425492	1.1291	0.426932	0.42551	0.491313	0.72209	0.745685	1.0702	0.782933	0.619111	0.918693	0.632677	1.61232	0.892627	0.381636	0.55452	0.328649	1.83515	1.58573	0.642024	0.849199	0.626863	1.66196	0.751123
TACC3	7.59298	4.84326	1.05561	1.31987	2.59987	1.74594	1.52936	0.840839	1.80559	1.63884	1.60221	1.38615	1.54571	2.50772	0.928726	2.38782	2.06536	3.04427	2.57128	1.1822	0.81748	2.93883	0.734712	2.4433	1.20289	0.397909	3.20332	1.00487	1.90069	1.47815	2.99097	1.46224	6.10848	2.82186	2.5637	0.940046	1.58856	11.0496	1.37202	2.56924	3.56604	1.90366	3.28476	1.5378	1.68315	2.95408	1.59935	5.76801	2.48987
TAF4	1.92239	3.97831	2.16308	2.64919	2.23786	1.76087	2.19122	1.40599	2.16628	2.00442	2.39734	2.25354	2.28686	2.49212	1.84543	2.75293	2.24892	3.19835	2.07024	2.01349	1.85188	2.10325	2.34334	2.47055	1.46043	1.58816	4.31399	2.33913	1.86669	2.15764	2.96358	2.43267	3.15742	1.27692	3.02698	2.29633	1.80596	2.97992	2.74419	3.12522	1.90614	2.06754	2.35862	1.75131	1.96858	2.41289	2.39535	2.38218	2.51681
TAP2	17.4057	5.67396	2.86129	4.87011	12.7778	5.45897	9.18989	4.74737	3.09804	15.8204	4.15625	4.38793	9.59098	8.51209	2.35716	8.99462	6.51257	3.80932	9.31411	6.3422	2.64138	7.54781	3.0306	10.943	7.08401	2.51707	6.43098	3.26353	10.5544	4.63824	23.9429	4.71345	7.27919	8.1874	5.57531	2.86149	6.36191	12.1318	4.70964	3.63702	2.48729	15.075	4.76026	3.52207	7.10138	5.25372	10.9018	12.6567	8.58373
TARBP1	5.44811	10.2677	2.15891	3.89041	4.50217	2.30827	2.41783	1.53901	3.49308	2.54067	2.79028	2.57759	2.71215	2.90713	1.41746	4.26736	2.25209	3.65029	3.10382	0.993455	1.81787	4.59281	1.84263	2.88439	2.23471	0.495134	4.92224	2.52655	1.53594	1.26268	4.30703	3.66906	11.0291	2.4263	5.53272	2.60919	2.27047	6.24219	1.48902	5.53415	3.48115	3.78572	3.89432	2.48319	1.6139	4.00813	4.03624	5.19493	3.32175
TBC1D7	5.27533	5.72302	4.86639	3.02154	5.65519	3.91194	3.9923	3.95029	4.04938	5.15015	4.46448	2.60783	2.57847	4.26133	2.62192	4.39797	3.32794	3.5009	3.77392	4.18066	4.6865	4.1796	2.47761	4.12394	4.2626	3.00868	3.74383	3.38093	2.88661	2.60061	5.39156	3.05631	12.5593	6.17471	3.0526	2.78906	4.6596	8.14869	2.42913	4.76483	6.20545	3.21286	4.28072	4.12698	2.45966	3.78407	4.31751	5.10752	2.75081
TCHP	4.98113	5.27957	1.87588	2.41281	2.96733	2.17709	2.45173	1.66203	2.11756	2.23056	2.96503	2.8302	2.58095	3.23901	1.7379	3.36246	2.46628	2.67819	2.52905	0.220588	1.66901	2.97109	1.83555	3.73362	1.98346	0.995952	5.13854	1.8566	1.72582	1.82664	4.46205	2.09754	3.79131	2.27262	3.24353	1.62858	2.30103	5.52583	1.9185	2.40327	3.58755	2.8369	3.73931	2.0618	2.24645	3.29117	2.50602	5.12277	2.33528
TCTEX1D2	2.99544	2.22702	0.75688	1.0948	1.2435	1.26175	1.13892	0.605747	1.43714	1.07073	0.857446	0.88082	0.666826	1.26351	0.548402	1.39829	1.49075	0.933842	0.900638	1.87359	0.894555	1.26763	0.811823	2.12458	1.06775	0.832287	2.44657	0.984346	1.41755	0.839959	1.28172	1.02178	2.55785	1.58712	1.59188	0.694331	1.25844	5.27101	0.778773	0.97354	1.35776	0.793242	2.48629	1.97933	0.885571	2.00495	0.490996	3.17147	0.784716
TFCP2	6.40282	5.20198	2.64344	3.24285	3.48537	3.53044	3.18142	2.26373	3.31078	3.69729	3.45707	3.37378	2.85423	3.63116	2.46326	3.8739	3.47138	4.49041	2.75614	3.91309	3.21774	4.36206	2.43441	6.0043	2.88925	1.86786	5.24332	3.28946	2.86539	2.13537	5.48377	3.54872	4.31528	3.28221	3.17012	2.91086	2.86767	6.25814	3.77683	3.32365	3.62352	3.34587	4.86807	2.94621	2.97246	4.52887	3.44835	5.21993	3.33928
TIGD5	1.19489	0.889958	0.418716	0.853488	0.757481	0.56118	0.597501	0.403987	0.541824	1.0351	0.982939	0.629828	0.71697	0.687511	0.278145	1.01832	0.464455	0.41878	0.878759	0.519306	0.406021	0.52338	0.529454	1.08246	0.371333	0.525335	1.32939	0.617249	0.823789	0.539715	0.977766	0.591779	1.10698	0.756245	0.613035	0.556775	0.789758	2.13162	0.434386	1.11689	0.501769	1.00565	0.966264	0.368118	0.451854	0.438023	0.604439	0.197115	0.527353
TIMELESS	3.68716	4.06257	2.73322	3.48791	5.10633	3.4097	1.85051	2.03826	3.36441	3.09497	3.94433	3.24069	4.30478	2.80313	2.13026	3.39904	2.14835	2.87602	3.17077	2.49608	2.89135	3.55232	2.235	2.39213	2.86703	2.46392	2.90806	2.93092	3.29119	3.09735	3.22222	2.54387	3.54211	2.84141	2.39124	2.01273	2.93153	3.86096	2.97654	4.13159	2.66837	3.33289	3.313	2.53151	1.85232	2.30956	3.65726	2.72264	3.26687
TIPIN	1.46101	0.980102	0.989608	1.11899	1.44928	0.679178	0.804524	0.850795	1.12048	0.895552	1.08295	1.04652	0.837564	1.16099	0.787328	1.15134	1.4485	1.41029	0.976704	1.02754	0.879411	1.14305	0.874841	1.46841	0.92621	0.731635	1.4883	1.25157	0.973823	0.629543	1.46562	0.942809	1.88711	1.70659	1.26737	0.816489	1.55393	1.48582	0.814764	1.41081	0.746865	0.76147	1.17028	1.35848	0.865368	1.14088	1.40828	1.64315	1.18896
TLE6	0.546167	0.70074	0.231716	0.318221	0.356466	0.347777	0.413369	0.30466	0.318742	0.187989	0.121969	0.17601	0.330197	0.263114	0.415923	0.16574	0.41767	0.459301	0.303224	0.071945	0.310263	0.181549	0.517372	0.842556	0.142161	0.13888	0.526242	0.23861	0.166747	0.699922	0.321708	0.429151	0.697063	0.33779	0.365598	0.191041	0.311594	0.31929	0.25695	1.01483	0.934343	0.239691	0.335501	0.265506	0.4444	0.221514	0.25	0.634216	0.266782
TMEM201	1.29713	1.40793	0.30408	0.591756	0.668788	0.540568	0.437195	0.413658	0.569641	0.605955	0.727117	0.719198	0.397132	0.676181	0.306165	1.01161	0.724685	0.369973	0.543829	0.494484	0.644859	0.716727	0.371303	1.07727	0.432044	0.290277	1.21797	0.440873	0.527392	0.374988	0.898725	0.670774	1.2415	0.421638	0.778397	0.625074	0.58481	1.86669	0.533513	1.10451	0.71036	0.605352	0.862574	0.375769	0.498322	1.08702	0.523429	0.999257	0.596084
TMEM45B	2.92185	2.64754	8.90371	10.4413	19.4527	12.7254	2.57538	11.2586	13.6236	33.4268	6.42802	4.65026	13.1829	6.14204	2.76514	27.515	11.1791	6.08433	4.29254	2.40811	8.17448	9.47598	1.32244	13.0038	4.51664	11.5498	8.29604	3.09777	5.37639	3.28753	41.3287	3.43269	21.9469	16.8994	9.39065	3.87098	17.3365	2.95377	10.5498	5.70411	8.21902	31.1431	8.54257	25.8878	16.9711	7.53071	20.5914	1.37982	7.00129
TNFRSF21	8.17539	5.19123	1.60894	4.20542	4.41542	2.03766	3.59078	1.3608	3.13679	4.2857	3.57671	5.36349	1.75922	5.22313	4.97418	5.28992	16.4239	3.23876	2.03423	6.1066	5.84719	7.39634	2.05379	17.1924	2.14048	2.09076	18.2679	1.48908	2.23161	1.90078	9.76842	4.43049	9.69798	4.05528	9.09455	5.30259	2.97481	14.6364	5.76925	1.3668	0.790437	6.8001	4.74116	5.17631	10.8754	7.5692	3.52314	7.05244	5.00906
TOP2A	1.40112	0.795742	0.220858	0.579115	0.839756	0.613704	0.470156	0.236909	0.310166	0.763137	0.4346	0.26023	0.255287	0.602244	0.35796	0.719141	0.458287	1.10618	1.11506	1.49023	0.234311	1.26516	0.208603	0.436095	0.370155	0.164744	0.408436	0.166505	0.234692	0.221906	0.855517	0.283569	1.09686	0.625746	0.911503	0.336027	0.710646	5.13863	0.220453	0.673904	0.464675	0.616672	0.682823	0.336316	0.349959	0.776968	0.436888	1.19336	0.827968
TOR3A	14.2402	10.3169	8.08485	12.2255	19.497	10.6368	4.50943	15.4791	12.3854	16.4794	12.0928	13.9976	10.0797	9.84967	4.37179	11.8768	11.2663	15.7267	13.4869	7.51083	11.7701	9.00098	6.85634	11.4217	10.6197	8.73819	15.8842	10.3084	11.5157	3.57461	6.91295	16.7008	17.7269	12.0032	7.07652	9.44068	15.8744	15.4903	9.92813	14.0362	8.70054	11.1629	15.9678	7.44748	4.91768	16.2667	12.6998	10.681	9.43888
TPX2	1.58619	1.54804	1.60619	2.28204	2.10539	2.20599	1.92522	0.865649	1.48889	0.962115	1.18494	1.26229	0.748181	0.915422	1.01234	0.970463	1.78639	1.96617	1.09506	1.41169	1.412	1.31209	1.00062	0.428113	1.53123	1.79575	1.91964	0.628509	1.0693	0.469274	0.914204	0.608913	4.51842	1.08544	2.59569	1.5396	2.83298	3.39568	1.16186	1.26125	1.73054	1.01744	1.51533	0.498361	1.2109	0.793861	1.26406	1.59784	0.882834
TROAP	1.27879	0.524145	0.0945921	0.230609	0.202887	0.273488	0.178387	0.198169	0.255631	0.25707	0.148633	0.179605	0.138953	0.260135	0.116541	0.353502	0.133673	0.400542	0.292232	0.162373	0.188141	0.332009	0.0504002	0.296238	0.246651	0.115747	0.416078	0.0923336	0.0816549	0.206512	0.139737	0.105064	0.854124	0.372186	0.381862	0.135191	0.349773	3.20452	0.0675197	0.569684	0.568679	0.258785	0.291676	0.203599	0.158445	0.185952	0.186235	0.867303	0.258871
TSEN2	2.29634	2.8245	1.55184	1.79633	2.0838	1.55144	1.52899	1.04529	1.67745	1.69178	1.71848	1.94448	1.91358	1.7653	1.62497	2.44652	1.61899	2.13372	1.72269	1.32044	1.37693	1.9616	1.72364	3.43464	1.49527	0.565182	2.24985	1.82829	1.31864	1.63183	3.41769	2.22505	2.67565	1.61411	2.47866	1.88451	1.48368	2.56171	1.70259	2.26895	1.67891	1.65303	1.97726	1.50485	1.80558	2.77307	1.52652	2.00098	2.07306
TSEN54	12.0347	12.8014	2.85279	4.96166	6.33482	4.34301	4.99745	4.56548	5.77075	6.31561	5.55063	7.57471	3.69995	6.36494	3.40729	6.37773	5.22695	4.41948	5.20625	2.03295	4.04664	4.61722	3.56583	7.65657	3.51142	1.52736	16.9768	3.13006	4.84263	5.01753	7.28256	5.39451	11.5286	5.70913	6.54521	4.39458	5.97519	11.0853	5.14486	12.2563	9.61265	4.71085	9.31262	5.57539	4.35921	5.88667	4.84281	10.3109	4.44856
TSPAN8	17.7785	16.0346	24.2737	14.3838	20.7998	11.1635	17.1341	5.79618	34.6938	26.944	15.6192	29.3411	15.2899	46.8165	4.81689	37.5605	17.8594	20.067	20.5098	33.432	12.79	32.7207	5.14379	20.7536	21.93	29.4873	23.9456	19.6138	21.429	22.0177	30.9478	13.5346	21.5583	18.3289	17.8279	19.9327	24.629	25.9386	33.3128	12.9411	16.9934	18.8958	21.0338	25.8965	7.11999	17.5626	17.9625	6.15205	22.0639
TTC13	6.41346	10.0856	2.33454	3.29316	4.41315	2.40383	3.19565	1.49783	3.44992	2.57573	3.55524	4.91138	2.83307	4.28102	2.41031	4.57694	3.0551	5.25086	2.7576	1.22011	2.19222	3.89442	2.42892	4.41369	2.35271	1.07733	7.76237	2.31574	2.24112	2.52723	5.57901	4.05026	9.90919	2.92664	5.59216	2.642	3.47246	8.15401	3.03231	8.90076	4.51391	2.85061	6.10499	2.79099	2.71192	6.25967	3.81261	6.38196	3.26414
TTF2	1.41863	0.725438	0.470012	0.94841	1.25444	0.533434	0.600146	0.367259	0.59972	0.943813	0.620578	0.504459	0.720173	1.10362	0.385418	1.27097	0.913551	0.829244	0.752518	0.73178	0.387157	1.37784	0.45195	1.35343	0.546244	0.239394	1.06007	0.630145	0.443159	0.521402	1.98551	0.674815	0.871354	0.545473	1.09871	0.453457	0.5508	2.41237	0.663049	0.817078	0.24449	1.22702	0.682284	0.650146	0.770905	1.12047	1.17357	1.64667	1.11003
TTK	0.504234	0.66504	0.12557	0.215447	0.214301	0.149522	0.164673	0.0950966	0.157022	0.214806	0.232123	0.129141	0.113011	0.257148	0.145289	0.209988	0.113042	0.309794	0.231576	0.271743	0.0887803	0.281533	0.127721	0.102908	0.144344	0	0.179943	0.123576	0.08947	0.191756	0.241016	0.128237	0.880812	0.228361	0.351443	0.0783087	0.258844	1.3519	0.0992638	0.387825	0.298868	0.122806	0.258926	0.104727	0.0901141	0.39139	0.222321	0.650869	0.271401
TTL	3.90827	4.57793	2.21059	3.42774	3.31827	2.31582	2.23867	1.85989	2.83708	2.90043	2.54894	2.71123	2.8491	2.8782	2.07931	5.80903	2.18916	2.53695	2.48998	2.65211	2.00481	4.36612	1.58076	3.8006	1.62826	1.04987	6.31347	1.72239	2.15204	2.12417	5.04497	1.9051	4.5173	1.80156	3.23854	1.42396	3.25939	5.49636	1.86083	4.20998	2.8355	2.94109	2.9549	1.85047	2.18178	3.29631	2.40883	4.19104	1.89762
TUBA1A	20.8158	11.9705	2.0033	5.16946	5.21726	4.99681	4.99225	1.26789	10.5793	6.65935	5.34734	6.2024	3.68877	5.76464	5.65553	7.87361	16.6671	7.15272	6.52268	11.4966	3.09497	14.1919	4.82944	20.9986	4.00744	2.52585	27.6034	2.48635	6.1006	4.69431	9.04655	7.19489	7.97434	9.63893	3.43089	5.22984	2.94911	34.7629	10.6657	3.51854	2.78181	5.73501	17.3153	8.44588	8.72749	5.57387	4.80467	14.0921	10.7157
TUFT1	1.69944	3.40842	1.0509	1.99101	2.88088	1.70736	1.18172	0.845548	2.16552	1.99221	2.32244	3.07791	1.1432	1.84682	2.54444	2.18016	2.09346	0.878457	1.19026	2.097	2.99923	2.59256	1.36894	3.32689	2.00749	1.3361	4.48643	1.12885	1.80881	1.69457	2.85673	2.39549	1.90054	2.33383	2.16835	2.26495	1.51411	2.75449	2.40862	1.272	1.54768	3.93929	2.47159	3.20158	2.63834	3.27573	1.47041	2.69983	3.18088
TUSC2	11.7019	11.7292	4.88112	6.91142	6.96636	6.44525	6.70722	5.62724	6.63489	8.08218	6.97049	7.37595	6.23203	5.3253	3.75482	8.06528	5.72852	5.99711	7.91501	9.22674	5.34241	6.28019	4.95522	10.4215	6.76136	5.22795	11.6673	4.87985	6.71137	5.68859	9.88729	6.00967	14.1263	7.94842	7.02535	4.43785	10.3753	12.1697	5.33399	10.8581	12.9886	6.95706	10.2318	7.00813	5.20537	6.76413	5.45379	7.994	5.2758
TXN	164.013	183.013	136.702	185.518	209.946	135.31	195.102	154.639	293.292	227.455	196.698	159.133	111.376	190.333	131.389	211.528	153.852	162.979	137.991	245.224	111.671	167.712	198.776	277.418	131.626	140.779	160.397	136.516	109.484	115.603	239.39	198.067	413.576	312.816	252.513	138.271	262.781	211.144	116.844	283.762	212.667	195.235	249.513	254.864	109.334	239.904	147.308	237.661	99.7239
TYMS	9.75441	7.86997	5.22531	6.75645	10.9507	4.72219	3.36291	3.96016	10.2821	6.97076	5.28775	7.32226	5.51014	5.65604	3.93549	6.7338	4.81997	9.22438	6.27187	2.95973	2.35332	7.04079	3.19608	3.5931	3.20703	2.5087	6.42479	4.77051	4.66815	2.59229	3.77192	5.67221	10.5389	12.9003	8.43905	3.80852	8.79449	14.3154	3.99577	12.224	7.56996	6.89864	4.52339	4.38282	2.96576	5.26923	6.7187	6.41227	4.18186
TYSND1	4.77994	3.90765	1.56689	3.03357	2.91001	1.93142	2.04881	2.00841	3.17543	2.82567	2.42231	1.80068	2.82655	2.21573	0.997799	2.40688	1.54956	2.3225	3.20602	1.47293	1.73451	2.19436	1.69161	2.20201	2.58926	2.11444	3.01747	2.602	2.31974	1.88947	3.04468	2.07336	3.42861	3.26356	1.98739	1.68463	2.82342	3.554	1.7953	3.15251	3.64269	3.18115	3.61503	2.088	1.27407	2.38039	2.96253	1.59787	2.31751
UBE2T	1.95601	0.984142	0.559672	0.556751	1.41104	0.71903	0.397231	0.234238	1.07672	0.629254	0.454747	0.455077	0.58235	0.536798	0.420023	1.05686	0.667411	1.07241	0.652257	0.675165	0.330415	1.10009	0.207718	1.12227	0.618438	0.293597	0.925089	0.303052	0.284859	0.341718	1.10288	0.652623	2.52407	2.47291	1.25143	0.194827	1.747	5.76734	0.395436	0.629482	0.515332	0.891541	1.23445	0.444944	0.505875	1.33004	0.906985	1.51447	0.487893
UBL4A	9.45233	7.14676	6.60786	6.99948	6.92496	7.32363	5.02369	5.29085	7.39217	7.63615	7.12581	7.1453	5.73705	5.16945	3.2626	7.86269	4.71602	3.86875	6.93126	6.23169	6.92837	7.09034	3.86131	8.55985	5.64789	5.6405	9.86006	4.93588	6.54659	4.33538	7.05774	4.0704	8.22397	6.11	4.50941	5.6352	8.4441	11.3299	4.86461	9.34503	8.9389	5.46288	8.52767	4.68483	3.72387	5.68604	4.26759	6.71707	4.83632
UCN2	0	0	0.0194519	0	0.0168363	0.0154997	0	0	0.0284246	0.0433848	0	0	0	0	0.0203719	0	0.0626945	0	0	0	0.0255893	0	0	0.00964123	0	0.0201269	0.118882	0	0.0409681	0.024221	0	0.0614339	0.0948482	0.0507582	0	0	0.0303186	0.068171	0.0418072	0.0709123	0.086143	0.0390991	0.0301229	0	0.0206011	0.0514182	0	0.0934173	0.038395
UHRF1	0.696407	0.534371	0.113985	0.211022	0.859827	0.336887	0.269412	0.142008	0.307987	0.167043	0.128898	0.121628	0.193813	0.228085	0.117926	0.374463	0.164023	0.448756	0.356455	0.230119	0.0674929	0.392363	0.0903662	0.18624	0.139389	0.0845331	0.428064	0.0661189	0.15595	0.106789	0.280642	0.144936	1.83497	0.402432	0.569483	0.177017	0.405537	1.94773	0.162452	0.577635	0.209701	0.266506	0.395603	0.16813	0.206792	0.168145	0.277161	0.489446	0.307511
USP1	5.36296	4.28775	3.80508	4.58146	4.39392	3.40172	5.59898	2.37216	3.74709	4.27661	5.32031	4.15754	4.5729	4.9254	3.4697	5.11678	4.58184	3.56059	3.49219	5.46385	4.07952	5.4922	4.05284	6.2907	3.81151	3.75996	5.94965	4.10336	3.3059	2.49115	5.02548	3.38711	3.51525	2.86209	5.00023	5.48868	3.22177	8.23129	4.30816	3.3098	1.66208	4.65557	4.92545	4.20771	3.83062	5.38029	4.7129	7.78061	4.32101
USP39	11.6842	10.3385	5.57739	6.98262	7.43386	7.47898	7.71225	4.7332	6.69154	7.93855	8.38423	7.15423	6.17065	7.19916	6.64027	8.16451	7.67378	7.7164	6.29517	5.94365	5.22357	8.46396	6.06437	14.0371	6.06966	5.19355	11.0754	5.29151	5.89574	5.47589	10.7418	7.40746	11.3159	7.13332	7.49239	6.14104	6.97446	11.3426	7.77823	8.23974	9.74404	7.11778	9.12272	6.77336	7.08653	10.6181	6.48646	11.6451	6.4228
WDR12	4.15421	4.8893	4.12282	4.72286	4.93642	3.86427	4.26286	2.99058	4.36443	5.44829	4.24897	4.41078	3.69859	3.78196	3.73684	4.9197	5.09461	3.50475	4.12131	3.93715	4.25819	4.69492	3.76186	12.7976	3.3062	2.59378	3.95377	4.36542	3.30187	3.56235	8.89722	4.60968	3.52403	5.312	5.6408	4.57456	4.65552	5.49219	4.36646	4.0814	4.17537	5.48685	4.52264	3.23028	4.64334	5.4381	4.82892	5.10192	3.81584
WDR4	1.61449	2.50014	0.951138	1.49936	1.71312	1.04459	1.59704	0.788974	1.55424	1.01798	1.47897	1.74896	1.09998	1.5354	1.54808	1.73507	1.81604	0.885323	0.962885	1.02823	1.66952	1.26379	1.51541	3.83714	1.35113	0.45435	1.83654	0.833881	1.10736	1.27001	3.64993	1.51138	0.989854	0.962975	1.61689	1.30915	1.43699	2.60069	1.14347	1.61698	1.52317	1.72803	1.49036	0.659786	2.3449	1.50289	0.932328	1.95521	1.20083
WDR54	6.87961	2.15757	0.279478	0.877142	1.27181	1.33148	0.95885	0.763679	2.07188	1.38582	0.886001	1.19591	0.728797	1.1264	0.882175	1.84654	1.64922	1.24418	1.36754	2.01012	0.636945	1.95717	0.831499	3.2359	1.06887	0.686392	4.74758	0.607374	1.30863	1.02088	2.40945	1.26257	3.31885	1.90316	1.45213	0.714492	1.14809	4.53119	0.801664	1.11661	2.05346	1.13481	3.23687	1.90971	1.24685	1.7855	1.54871	4.40949	2.04986
WDR92	2.26342	1.35077	1.86504	1.84352	2.33316	2.24141	1.65077	1.63986	1.94595	2.19395	2.21606	1.5524	2.04441	1.9589	1.20525	1.94029	1.48093	2.04943	1.86878	1.74374	1.62575	2.36213	1.31733	2.6177	1.84142	1.37802	2.16057	1.71661	1.6733	1.24964	2.68187	1.55202	1.6114	1.91682	1.64269	1.34897	1.6002	2.55867	1.75398	1.66019	0.889181	2.16233	1.86551	1.57799	1.49916	2.01759	1.87552	2.10878	1.74558
WFS1	8.5123	3.12006	1.88233	2.4142	3.81247	3.86333	3.09203	2.35603	3.4516	4.43663	3.02284	1.95637	2.9649	2.97564	1.4304	4.36026	3.44078	2.21673	2.65169	3.66714	2.641	4.08689	2.1731	6.59797	2.82681	2.55569	3.42996	2.41169	3.04559	1.5463	9.43615	2.40367	4.85358	4.05946	2.77634	2.21099	3.33681	5.51742	3.21989	3.78392	3.48346	4.55974	4.04653	2.73074	3.81186	3.15494	4.03977	5.82651	3.71848
WISP2	10.6965	0.641568	0.108244	0.521867	0.966635	1.80902	0.613069	0.0533597	1.40029	0.432351	0.372059	0.593418	0.174194	1.56217	2.43945	0.579898	0.472723	0.307757	0.663688	0.859409	0.292811	0.68815	0.158356	5.57834	0.389715	0.0709859	1.52845	0.293806	0.571175	0.250615	1.0402	0.455909	2.30985	0.901145	1.08003	0.18254	0.329017	7.26864	3.71014	0.308034	0.67441	0.606577	1.69737	0.746394	1.87896	1.05955	0.322558	12.4472	1.81299
XPO1	18.3822	18.3997	12.796	18.8791	21.0716	12.8785	18.3133	8.19264	14.3009	18.1849	20.6691	12.7796	16.3222	12.9171	7.94287	24.2543	14.5006	15.5231	14.0478	13.6038	11.3719	20.2417	13.2188	19.2085	11.3017	8.33213	20.7695	15.541	11.6635	11.5377	21.4273	14.5773	16.9699	9.97119	16.876	12.9716	14.7962	23.0496	17.4674	16.291	9.70432	19.8757	16.4201	11.9123	14.4574	26.0018	20.1805	25.8716	14.9367
XRCC3	6.55318	6.32634	1.63437	1.90588	2.60562	2.26387	2.21193	1.61442	3.72425	1.70802	1.95358	2.73876	1.94792	2.3957	1.3654	3.24324	2.22732	2.59867	2.38844	0.376426	1.45566	2.52927	2.06579	3.22782	1.25278	0.148922	9.50178	1.42342	2.38632	2.39405	1.81779	3.50972	3.44936	2.22611	4.28027	1.98733	2.3947	7.98049	1.82076	3.60199	1.45568	2.18995	3.85392	2.68696	1.86456	2.81885	2.20769	5.94259	2.50394
YEATS2	3.86988	4.94584	0.989468	1.82014	2.14234	1.77131	1.79243	1.06849	1.37708	1.37157	1.5322	1.36438	1.46148	1.96955	1.31084	2.52948	1.69249	1.84236	1.56537	1.27578	1.27411	2.8403	1.05784	2.47164	1.2481	0.49694	3.04295	1.02739	1.47709	0.84028	2.87808	1.4966	3.00338	1.10107	2.16282	1.47375	1.48226	4.62351	1.98199	2.34784	1.47969	1.95605	2.48629	1.23334	2.09014	2.52127	1.75079	4.18422	1.99003
ZFP36	105.956	391.607	91.8065	69.3154	189.544	201.097	215.428	61.4102	174.065	92.0315	98.295	181.036	37.2268	191.987	298.821	61.0748	350.991	178.185	58.0334	86.2253	337.027	124.318	161.847	399.681	183.361	144.974	360.54	63.6209	134.186	275.88	72.4988	325.731	229.433	189.622	247.657	396.65	112.946	143.692	347.933	389.517	28.9352	237.201	67.3185	204.582	230.475	97.8469	139.182	209.367	249.586
ZMYM1	1.77038	1.95415	1.03889	1.88172	1.63951	1.05662	1.35513	0.789599	1.39529	1.16084	1.9787	1.4777	2.00162	1.29467	1.04516	1.59557	1.09994	1.47522	1.45056	0.900649	0.855672	2.29352	1.25344	1.43289	1.09964	0.561111	1.68345	1.09143	0.965221	0.911975	1.5527	1.78698	1.30396	0.782865	1.52212	1.49838	0.936154	2.04277	1.19223	1.76967	0.729339	1.17885	1.30547	1.23747	1.16576	1.89582	1.99974	1.95564	1.51467
ZMYND19	5.71489	10.5198	3.20866	3.95729	4.24773	2.9341	4.38355	3.50862	4.65682	4.45584	3.89984	4.21965	3.37676	3.27365	1.59006	5.22516	3.6804	3.70288	3.71968	3.3102	3.25638	3.15345	2.83304	6.65023	3.2446	2.41131	9.73634	2.9467	4.14393	4.58639	4.46087	4.20858	11.7556	6.689	4.21144	2.8495	6.04414	7.86673	3.39313	9.67158	9.45513	3.23927	5.73498	4.3057	3.45717	4.56035	2.18628	6.61646	3.94562
ZNF114	0.0828401	0.0388057	0.029905	0.0471847	0.0129543	0.0121653	0.0343501	0.0134609	0	0.0333494	0.0259822	0.162214	0.0355218	0.0532664	0.0626385	0.0258359	0	0.0321621	0.0745354	0.121459	0	0.0370991	0	0.0545114	0.0549425	0	0.0238494	0.129708	0.0393647	0.0372369	0.0671621	0.144504	0.0729088	0	0	0.0619046	0.0466111	0.0875733	0.0216269	0.103892	0.0331086	0.0300551	0.0868891	0.000898	0.0285061	0.0377636	0.364534	0.143618	0.0625313
ZNF142	1.87241	2.6415	0.745917	1.30619	1.41553	1.00439	0.951226	0.634223	1.11693	1.28561	1.23508	1.00326	1.2506	0.962091	0.669634	1.95146	1.17193	1.26741	1.33205	0.726254	0.852106	1.69816	0.743681	1.68509	0.880665	0.251675	2.35789	0.843136	0.934555	0.99801	2.22186	1.27766	1.89441	0.690275	1.30136	0.890912	0.825998	2.80873	1.28054	2.2355	0.885595	1.45413	1.20024	0.84329	1.11877	1.53437	1.2666	1.73993	1.31417
ZNF165	0.586958	1.11432	0.28335	0.473169	0.910241	0.859107	0.699403	0.33343	0.97175	0.612965	0.645846	0.909065	0.375642	0.545514	0.475379	0.626178	2.29736	0.588687	0.390988	0.384162	3.38674	0.614348	0.410876	2.48212	0.527792	0.313585	1.97063	0.303195	0.452117	0.392476	8.809	1.7122	2.60282	1.19725	1.20483	0.721692	1.13622	0.825471	0.962214	0.945358	0.999115	1.4243	0.613809	1.18531	1.22605	1.88715	0.687958	1.22909	0.430614
ZNF232	3.17664	3.7347	1.34937	1.9088	1.80001	1.62738	1.72748	1.0612	1.539	1.86455	2.16294	2.44827	1.50154	1.71312	0.972426	1.73167	1.88691	1.79734	1.61093	1.33913	1.52804	1.86503	1.60471	3.06043	1.76976	0.866356	3.03914	1.78688	1.65885	1.91188	2.23498	1.68406	3.56228	1.63614	1.72747	1.24366	1.82812	1.98679	1.91232	4.26074	2.33853	0.927499	2.2295	1.92194	1.33686	3.04596	1.89467	3.74124	1.30574
ZNF30	1.76238	2.24981	1.16492	0.936658	1.12721	0.973466	0.843935	0.714244	1.04065	1.43497	1.08305	1.18471	1.26031	1.06591	0.598569	1.2015	0.651019	1.53243	1.14088	0.54568	0.754094	1.23654	1.04944	1.1088	0.804339	0.318226	1.61965	0.76373	0.950384	1.07106	1.34737	1.16612	1.32588	0.739635	1.50831	0.956367	0.878568	1.40417	0.881505	1.03635	1.58778	0.849282	1.83968	1.02924	0.489991	1.82452	0.855496	0.992731	0.751215
ZNF416	0.83321	0.78049	0.467773	0.68551	0.625198	0.459528	0.439381	0.401466	0.513555	0.760218	0.81117	0.801584	0.543415	0.437741	0.357169	0.764952	0.891359	0.633338	0.498868	0.373077	0.437815	0.799311	0.370299	0.920055	0.631137	0.387024	0.699238	0.533521	0.617133	0.49975	0.653609	0.33744	0.249649	0.52337	0.450045	0.511017	0.53156	0.746418	0.624459	0.424482	0.389634	0.669339	0.770342	0.485043	0.487583	0.79179	0.742931	0.720208	0.682081
ZNF503	4.0277	2.98231	1.32813	2.11562	1.76454	1.65174	2.06071	1.62085	2.36416	3.13486	3.02717	1.87839	1.76228	1.96801	1.79044	2.32027	1.43588	2.01377	2.44589	3.14518	1.44841	2.14233	3.36806	2.74231	1.53249	1.89923	4.07282	2.70528	1.6733	2.49037	1.94334	2.15138	1.74108	1.98186	2.81706	2.47901	1.83929	3.83091	2.98021	4.07236	2.50448	1.75869	2.79704	1.69355	1.52748	3.14168	1.33207	3.80888	1.95037
ZNF512B	6.08809	10.7446	4.57937	7.37489	6.36333	5.63734	3.55633	5.43576	8.3314	6.07273	5.92963	6.49507	6.66273	4.24458	2.08795	8.25032	3.84792	5.2527	7.5396	0.9191	5.00143	5.92131	4.27522	3.09003	4.74159	0.808787	11.5844	5.75569	5.11263	4.68566	3.98518	6.37791	3.24373	3.59076	6.17315	5.01156	5.82618	6.58535	3.57147	14.2231	5.07487	6.96564	5.67592	4.43933	2.26563	6.00604	4.59397	3.76979	4.81452
ZNF518A	3.13842	3.1195	2.12995	3.32099	3.49573	2.07944	3.33986	0.848866	2.85641	2.23744	3.95402	2.36907	3.63056	3.092	1.54057	3.03757	2.3603	2.49357	3.00187	1.4128	1.78168	3.39541	2.68679	2.97611	2.72528	0.795995	3.70049	2.14613	1.66156	2.69825	4.28723	4.25715	1.71445	0.8717	4.43482	2.72173	1.75557	3.92528	2.78452	3.53837	0.516731	2.79925	1.87682	2.31802	2.35963	3.48026	3.37433	4.12104	2.80863
ZSCAN16	2.99561	2.90853	0.866918	1.37966	2.44008	1.42179	1.56747	1.02591	1.28607	1.20449	2.12375	1.45062	1.96024	1.57632	0.929367	2.181	1.26148	2.20793	1.46179	0.598945	0.62006	2.2236	1.89851	2.51871	1.83965	0.788993	2.18839	0.944831	1.41029	1.92805	2.42619	1.47248	4.19472	1.47585	1.98401	1.06069	2.32976	2.88153	1.69907	3.40686	1.93683	1.49251	2.76233	1.5626	1.15048	2.18094	1.6272	2.41288	1.43499
ZWILCH	1.61405	2.08624	1.0302	1.48476	1.79175	1.12801	1.28895	0.720773	1.3282	1.47116	1.62426	1.03441	1.35563	1.27021	1.03094	1.52072	1.30343	1.15485	1.11355	1.21924	0.800834	1.80036	1.04024	1.9073	1.04519	0.741991	1.73011	1.08451	0.852135	0.817919	1.63136	1.18953	2.57921	1.37064	1.81999	1.16668	1.17996	2.5633	0.957627	1.37807	1.49976	1.45036	1.27057	1.27784	1.0465	1.32743	1.58856	2.07687	1.35921
[truncated: 396 more columns]
