# Supplementary material for: A hypoxia-related signature for clinically predicting diagnosis, prognosis and immune microenvironment of hepatocellular carcinoma patients
Source: J Transl Med. 2020 Sep 4;18:342. doi: 10.1186/s12967-020-02492-9 (PMC7487492; doi:10.1186/s12967-020-02492-9)
Supplement: Supplementary file 8 — Additional file 8: Table S6. Hypoxia-related gene expression profile of HCC in GSE14520 cohort. [file 12967_2020_2492_MOESM8_ESM.xlsx]

## Sheet: GSE14520 cohort
geneNames	GSM363450	GSM363451	GSM362951	GSM362953	GSM362955	GSM362957	GSM362961	GSM362962	GSM362963	GSM362967	GSM362968	GSM362969	GSM362973	GSM362974	GSM362975	GSM362979	GSM362980	GSM362981	GSM362985	GSM362989	GSM362990	GSM362991	GSM362995	GSM362996	GSM362997	GSM362998	GSM362999	GSM363000	GSM363001	GSM363002	GSM363003	GSM363004	GSM363005	GSM363006	GSM363007	GSM363018	GSM363019	GSM363020	GSM363021	GSM363022	GSM363023	GSM363024	GSM363025	GSM363026	GSM363027	GSM363028	GSM363040	GSM363041	GSM363042
A4GALT	4.517	4.185	4.316	4.496	4.091	4.714	5.059	4.795	5.39	5.17	5.454	6.034	5.338	5.006	5.669	4.981	5.644	5.858	4.24	4.204	4.787	4.254	5.241	4.361	4.946	5.565	5.397	4.167	4.916	4.573	4.31	4.6	4.577	4.343	4.355	4.301	4.086	4.229	4.243	4.904	4.523	4.294	4.301	4.79	4.641	3.948	4.617	4.291	4.963
ABCC4	3.84	3.986	3.806	4.172	4.384	3.905	4.183	4.05	3.905	3.923	4.052	3.858	3.82	4.152	3.644	4.069	4.003	4.623	4.119	3.781	4.152	4.899	4.602	4.09	3.956	4.012	4.136	4.238	3.809	4.021	3.857	3.95	3.86	4.042	4.576	3.823	3.75	3.786	3.899	3.909	3.76	4.006	3.837	3.748	3.73	5.011	4.129	4.414	3.946
ACLY	5.98633	5.83233	5.46867	5.205	5.7	4.828	5.36133	5.32433	5.48033	5.68467	5.81433	5.13267	5.43967	6.69333	5.74033	5.62867	6.21533	5.89967	5.69333	5.39567	5.621	6.01567	5.96767	6.13433	5.38333	5.34033	5.81367	5.92367	5.68733	6.43867	5.33833	6.14067	5.554	6.124	6.448	5.998	5.052	5.38567	5.60967	6.01	6.26633	6.429	5.55767	5.62967	6.086	6.186	5.10333	6.82267	5.433
ACTR5	4.2075	4.091	4.2385	4.1015	3.8365	4.149	4.131	5.183	4.244	4.582	4.339	4.557	4.144	4.455	4.539	4.724	4.232	4.517	4.736	4.552	4.526	4.319	4.086	4.484	4.985	4.798	4.605	3.923	4.074	4.128	4.463	4.349	4.371	4.247	4.297	4.551	4.4	3.856	4.222	4.524	4.777	3.992	4.296	4.035	4.403	4.184	3.667	4.185	4.768
ACYP1	3.62	3.707	3.892	3.323	4.225	3.602	4.371	4.156	3.633	4.535	4.606	4.419	4.182	4.084	3.94	4.263	4.938	4.375	3.882	3.973	4.062	4.236	4.413	4.085	4.342	4.227	4.428	4.507	4.241	4.28	4.385	3.919	4.103	4.242	4.276	4.295	4.085	4.296	4.112	4.25	4.551	4.412	4.414	4.631	4.397	4.449	4.72	4.396	3.71
ADCK2	4.48	4.5045	4.6985	4.831	4.555	4.56525	4.3815	4.37225	4.472	4.2155	4.42325	4.352	4.393	4.4005	4.25425	4.333	4.23875	4.28925	4.27775	4.4095	4.346	4.3865	4.32575	4.45375	4.44025	4.35425	4.403	4.312	4.34325	4.141	4.2145	4.12375	3.97825	4.2065	4.082	4.0585	3.91925	4.126	4.09475	4.05575	4.23825	4.50825	4.32225	4.28725	3.96675	4.374	4.13875	4.215	4.3075
AHSA1	7.674	7.267	7.119	6.09	6.915	6.83	5.601	7.15	7.003	6.365	7.106	5.842	7.18	7.799	6.645	7.744	6.409	5.634	7.117	6.882	6.125	7.56	6.642	7.413	6.651	5.349	5.288	8.08	7.389	7.718	6.782	7.556	7.149	7.308	7.274	7.421	6.634	7.477	6.377	7.121	6.847	7.428	7.525	7.653	7.538	7.682	5.774	7.332	6.709
AKR1B10	6.04	6.077	5.279	4.091	11.94	6.165	7.115	6.431	4.374	4.719	6.983	5.514	4.22	9.115	4.807	6.903	4.46	10.082	4.475	5.934	7.864	9.586	8.868	7.796	4.317	4.24	4.47	3.661	5.841	5.865	4.189	4.871	5.075	3.844	7.636	4.16	6.097	4.123	4.836	4.22	8.76	8.291	3.872	4.233	4.298	7.654	4.617	9.991	4.608
ALG6	4.687	4.714	5.112	4.736	5.563	4.863	4.967	5.922	5.1	4.978	5.736	5.222	5.321	5.599	5.378	6.123	4.845	4.652	5.741	5.71	5.97	6.382	5.982	6.158	6.326	6.426	7.027	5.961	5.825	5.072	5.228	5.828	5.718	5.302	5.422	5.023	4.728	5.083	4.72	5.736	5.357	6.157	5.809	5.076	5.334	5.869	4.789	5.036	4.28
ANGEL2	4.06567	4.235	4.37	4.22333	4.14933	4.086	4.28033	4.503	4.53333	4.36067	4.22167	4.31033	4.24867	5.585	3.91933	4.67433	4.246	4.44667	4.812	4.845	4.68067	4.78867	4.68967	4.94267	4.96733	4.54767	4.859	4.90033	4.61933	4.94133	4.66033	4.45	4.79867	5.032	4.79833	4.58067	4.51367	4.823	4.75733	4.77533	5.095	4.72867	4.90333	4.85167	4.81767	4.85367	4.36867	4.83267	4.501
ARID3B	5.651	5.476	5.618	5.895	5.702	6.01	6.517	5.678	5.829	6.016	5.91	6.167	5.744	6.08	6.49	5.439	6.553	6.902	5.28	5.543	6.122	5.27	5.662	5.74	5.628	6.318	6.552	5.69	5.012	4.996	5.014	5.515	5.69	5.419	5.107	5.389	5.254	5.362	4.91	4.96	5.848	5.118	5.66	5.421	5.119	5.65	5.268	4.748	4.795
ASNS	5.55	5.26	3.792	3.503	3.403	3.82	4.62	3.468	3.845	3.622	3.858	3.54	3.488	5.278	4.216	3.398	3.364	5.061	3.442	3.845	3.524	4.692	3.913	3.296	3.425	3.253	3.013	3.439	3.98	3.969	4.341	3.807	3.943	3.777	4.476	4.535	3.818	3.602	4.615	3.351	4.339	4.158	3.693	3.433	3.83	5.306	4.04	4.572	3.748
ASPM	3.154	3.178	2.954	3.322	4.974	3.628	3.674	3.804	3.762	4.353	3.841	3.609	3.682	7.276	3.932	3.536	3.898	3.754	3.787	4.018	3.878	4.193	4.082	3.736	3.56	4.22	3.937	3.475	3.678	2.996	3.271	3.117	3.738	3.765	4.066	3.162	3.875	3.495	3.54	4.28	4.278	4.111	3.648	3.099	3.622	4.025	3.927	3.672	3.24
ATP5G1	7.734	7.646	7.687	7.752	8.346	7.723	6.05	6.623	6.798	6.842	6.716	6.511	7.303	6.667	6.757	7.302	6.448	5.557	6.348	7.024	6.73	6.474	6.572	6.948	6.766	7.118	7.271	6.537	6.617	6.312	6.18	6.975	6.612	6.901	6.409	6.385	5.15	6.874	5.513	6.462	6.987	6.961	6.867	6.664	6.521	7.046	5.489	5.683	5.963
AURKA	3.81933	3.868	3.78967	4.115	4.36767	4.04067	4.33267	4.243	4.176	4.76833	4.13433	4.608	4.46333	7.04833	4.28067	4.25667	4.49867	4.11233	4.25833	4.55633	4.23533	4.13167	4.30933	4.31567	4.21267	4.52067	4.76933	4.12933	4.37633	4.066	4.438	4.93567	4.27467	4.25133	4.24233	4.18067	4.30567	4.45133	4.38233	4.565	5.165	4.19167	4.18	4.41333	4.202	4.649	5.218	4.383	4.19533
AURKB	3.675	3.933	3.832	3.511	3.695	3.595	3.78	3.986	4.023	4.026	4.064	4.232	4.09	4.496	3.82	3.634	4.351	4.342	3.824	3.706	3.515	3.591	3.6	3.468	3.858	4.121	3.856	3.797	3.894	3.503	3.757	3.849	3.637	4.052	3.56	3.692	3.847	3.94	3.928	4.009	4.45	3.626	3.485	4.163	3.723	3.726	3.675	3.575	3.508
BANF1	8.206	8.04	8.297	7.662	8.262	7.739	7.483	8.565	8.403	8.555	8.593	8.428	8.272	8.432	8.725	8.313	8.362	8.482	8.277	8.453	8.2	8.479	8.276	8.408	8.514	7.403	7.61	8.419	8.563	8.54	8.331	8.393	8.524	8.681	8.612	8.417	8.537	8.491	8.366	8.664	8.399	8.931	8.532	8.681	8.674	8.786	7.703	8.452	8.345
BCS1L	5.695	5.573	6.367	6.053	5.42	4.917	5.736	6.068	6.615	6.311	6.098	6.22	6.106	6.792	5.306	5.999	6.243	6.14	5.812	6.262	6.196	5.999	6.354	6.07	6.462	5.165	5.221	6.212	6.213	5.635	6.589	6.314	6.291	6.089	6.472	6.492	5.232	6.165	6.066	6.195	6.745	6.31	6.461	6.564	5.874	6.61	5.152	5.359	5.568
BIRC5	3.76167	3.83233	3.674	3.87033	4.38867	4.126	3.79467	3.63067	3.92567	4.083	3.77633	3.94367	3.75933	4.05267	3.85067	3.51	3.749	3.935	3.77567	3.821	3.79633	3.60633	3.63867	3.70333	3.69	3.81267	3.91467	3.59767	3.88933	3.56367	3.858	3.587	3.582	3.853	3.641	3.70167	3.55867	3.92933	3.815	3.69733	3.88533	3.616	3.77567	3.835	3.64133	3.521	3.901	3.75767	4.18133
BIRC7	3.892	4.155	4.01	4.085	4.158	4.319	4.249	4.077	4.819	4.016	3.895	4.231	5.194	4.272	4.78	4.073	5.288	3.97	4.048	4.259	4.336	3.909	4.083	4.263	4.28	4.114	4.26	3.733	4.305	3.714	3.75	4.022	3.984	3.806	4.122	3.861	4.062	3.942	3.59	3.425	3.858	4.096	4.358	4.031	3.705	3.879	3.772	3.329	3.715
BLM	4.244	4.366	4.352	4.504	4.29	4.917	5.141	4.205	3.949	5.109	4.263	5.29	3.969	7.396	4.312	3.92	3.793	4.29	4.418	4.138	4.399	4.176	4.507	4.11	3.872	4.097	4.808	4.067	4.331	3.943	4.395	3.61	3.813	3.956	4.3	4.045	4.135	3.962	4.164	3.97	4.756	4.097	3.994	4.261	3.918	4.109	4.521	3.919	4.031
BUB1B	3.544	3.651	3.603	4.018	4.46	3.868	3.551	3.926	3.55	3.869	3.812	3.88	3.717	4.743	3.476	3.405	3.675	3.849	3.655	3.589	3.609	3.74	3.535	3.712	3.642	3.901	3.844	3.596	3.861	3.559	3.404	3.868	3.766	3.817	3.971	3.735	3.791	3.674	4.07	4.08	4.371	3.386	3.558	3.942	3.752	3.745	3.994	4.076	4.391
CA12	3.83783	3.78167	3.77267	3.7115	4.05617	3.976	3.8655	3.68617	3.68783	3.7485	3.7545	3.773	3.793	4.33383	4.14383	3.829	3.929	3.71583	3.8085	3.92233	3.876	3.66783	3.77783	3.695	3.826	4.16733	4.19217	3.61167	3.56367	3.4955	3.40333	3.63033	3.52917	3.67333	3.49117	3.5925	3.65467	3.53567	3.631	3.59667	3.87567	3.59667	3.575	3.63	3.52067	4.31467	3.76383	3.7715	3.5205
CA5B	3.9965	4.2845	4.1235	4.277	4.05	4.226	4.5325	3.9695	3.89	3.9565	3.917	4.517	4.091	4.161	4.5605	4.087	4.0875	4.0635	4.029	4.091	4.5055	3.884	4.1045	3.9835	4.054	4.757	4.508	3.849	3.9405	3.8035	3.7035	3.775	3.664	3.603	3.576	3.697	3.6555	3.6895	3.6615	3.7645	4.429	3.9965	3.955	4.148	3.622	3.52	3.9875	3.3665	3.8905
CACYBP	5.9415	5.912	5.80625	5.7425	6.154	5.56425	5.81725	6.25925	6.3535	5.92225	5.8045	5.9195	6.18675	7.36025	6.03075	6.3845	6.0545	5.7275	6.136	6.26675	5.78675	6.19375	5.92025	6.4345	6.23625	6.2375	6.198	6.5195	6.07275	6.322	6.103	6.18175	5.99525	6.0345	6.067	5.654	5.81775	6.21325	5.85125	6.41925	6.546	6.34275	6.5005	6.169	6.20475	6.2325	5.53475	5.55975	5.517
CASP2	3.5262	3.4604	3.5406	3.7074	3.8128	3.7084	3.7542	3.5144	3.4592	3.6768	3.7242	3.9576	3.7208	3.48	3.7468	3.3994	3.716	3.4234	3.4804	3.4272	3.4436	3.4146	3.339	3.3656	3.4718	4.0538	4.1152	3.7348	3.6938	3.6392	3.8194	3.5654	3.7856	3.588	3.4066	3.5486	4.4388	3.7812	3.734	3.9988	3.7272	3.7616	3.4268	3.5284	3.747	3.5776	3.8848	3.6388	3.7748
CCNA2	3.272	3.398	3.3405	3.3895	3.682	3.5945	3.655	3.6675	3.3475	3.5185	3.6685	3.416	3.572	3.581	3.157	3.3435	3.534	3.2765	3.371	3.5615	3.387	3.579	3.4255	3.504	3.519	4.1635	3.875	3.771	3.615	3.2995	3.6195	3.727	3.6305	3.507	3.6795	3.547	4.3545	3.813	4.212	3.9655	3.7565	3.3815	3.434	3.566	4.0045	3.784	3.914	3.992	3.633
CCNB1	3.446	3.3	3.534	3.4	4.189	3.328	3.484	3.579	3.456	3.582	3.781	3.29	3.542	4.382	3.301	3.533	3.374	3.705	3.22	3.539	3.371	3.785	3.608	3.683	3.479	3.321	3.602	3.387	3.433	3.461	3.316	3.54	3.631	3.323	3.705	3.543	3.313	3.231	3.063	3.188	3.375	3.468	3.273	3.45	3.597	3.692	3.589	3.959	3.244
CCNF	4.472	4.398	3.9555	4.5035	4.6695	4.3105	4.961	4.119	4.233	4.3075	3.8235	4.0735	4.4655	4.0395	4.432	3.8955	4.204	3.9	3.98	3.8875	4.082	3.8425	3.9105	3.8805	3.922	4.415	4.38	3.8575	3.9285	3.7645	4.042	3.7945	3.9175	4.1675	3.9155	3.7175	4.04	4.2065	4.3805	3.956	4.407	3.751	4.23	4.034	4.182	3.6825	3.991	3.574	4.465
CCT5	8.337	8.351	7.625	7.139	7.375	7.181	7.485	7.996	7.827	7.686	7.703	7.564	7.719	8.631	7.633	7.844	7.54	7.934	7.493	7.568	7.348	7.723	7.326	7.875	7.396	6.339	7.007	7.866	7.181	7.33	7.289	8.022	7.408	7.366	7.78	7.622	7.029	7.349	7.634	7.557	7.308	7.661	7.65	7.39	7.613	7.904	6.52	7.867	6.988
CD3EAP	4.914	5.045	4.168	4.853	4.839	4.633	4.17	3.983	3.801	3.547	3.967	3.676	4.098	4.086	4.316	3.907	4.109	3.55	4.293	3.944	3.916	4.209	4.057	4.292	4.294	4.265	4.28	4.276	4.002	3.735	3.849	4.008	3.964	3.728	4.078	4.218	3.965	4.279	3.737	4.326	4.042	3.674	4.066	3.875	3.932	4.044	4.242	3.386	3.847
CDC123	7.333	7.248	6.935	5.884	6.53	6.367	5.819	6.559	6.6	6.106	6.749	6.117	6.783	7.214	6.453	7.342	5.852	7.026	6.447	6.659	6.624	7.176	6.692	7.281	6.906	5.589	4.302	7.354	6.485	6.715	6.371	6.864	6.979	6.634	6.768	6.566	5.225	6.769	6.409	6.796	5.827	6.971	6.791	6.907	7.05	6.84	5.185	6.632	6.288
CDC20	3.54	3.602	3.689	3.579	4.662	3.747	3.897	3.491	3.279	3.574	3.586	3.632	3.625	4.838	3.48	3.589	3.487	3.734	3.389	3.344	3.508	3.351	3.326	3.407	3.396	3.585	3.651	3.556	3.472	3.647	4.464	3.37	3.709	3.728	3.866	3.689	3.305	3.458	4.168	4.28	4.004	3.583	3.288	3.584	3.681	3.688	4.417	4.255	4.195
CDC25A	3.9415	4.032	3.793	4.122	4.238	4.5755	4.2715	3.9275	3.5665	3.957	3.883	3.841	3.858	4.166	3.8795	3.752	4.0675	3.966	3.709	3.533	3.8775	3.6155	3.6255	3.636	3.8525	3.856	4.4395	3.9235	3.8505	3.7665	3.7735	3.9425	4.028	3.5725	3.6485	3.4985	3.697	3.837	3.7695	3.4585	3.767	3.952	3.6945	3.714	3.619	3.502	4.139	3.5785	3.6805
CDC25C	3.51967	3.521	3.51233	3.63767	3.76933	3.56267	3.71167	3.679	3.51767	3.58067	3.54167	3.66767	3.68433	3.54067	3.62667	3.68767	3.91233	3.58967	3.66233	3.61867	3.57433	3.404	3.506	3.51533	3.559	4.09333	3.769	3.37933	3.53133	3.37033	3.336	3.34467	3.36233	3.327	3.348	3.41567	3.68567	3.543	3.622	3.51333	3.61067	3.369	3.581	3.59833	3.49033	3.299	3.78533	3.25767	3.50167
CDC7	3.585	3.473	3.545	3.681	4.153	3.957	4.344	3.614	3.689	4.006	4.325	3.883	3.67	4.717	3.763	3.858	3.491	3.795	3.854	3.81	3.991	4.297	3.667	3.826	3.558	4.123	4.061	3.882	3.541	4.234	3.728	3.57	3.666	3.362	3.922	3.691	4.146	3.976	3.736	3.66	3.816	4.259	3.511	3.495	3.795	4.122	4.418	3.769	3.391
CDCA3	4.227	3.998	3.944	3.972	4.465	4.528	3.481	3.635	3.626	3.858	4.137	4.007	3.628	4.29	3.603	3.647	4.182	3.634	3.639	3.882	3.615	3.387	3.634	3.776	3.791	3.508	3.783	3.311	3.628	3.541	3.709	3.439	3.556	3.618	3.495	3.471	4.093	3.538	3.562	3.662	3.747	3.615	3.601	3.645	3.564	3.575	3.72	3.361	3.454
CDCA4	4.507	4.398	4.484	4.646	4.774	4.308	3.796	3.953	4.1	3.979	4.302	3.676	3.936	4.78	4.011	4.126	3.876	4.096	4.207	4.005	4.226	4.054	4.118	4.126	4.2	4.347	4.255	3.763	4.108	4.191	3.844	4.144	4.242	4.121	4.2	4.063	4.122	3.654	3.584	4.091	3.938	4.018	4.197	4.241	3.9	3.791	4.033	4.207	4.545
CDCA8	4.218	4.439	4.262	3.99	4.067	4.335	3.802	3.893	3.848	3.615	3.746	3.771	3.877	3.525	3.955	3.681	3.483	3.643	3.692	4.019	4.263	3.852	3.97	4.052	4.138	3.707	4.052	3.574	3.773	3.689	3.811	4.04	4.02	4.005	3.956	3.852	4.215	4.097	4.185	4.823	4.359	4.201	4.119	3.753	4.028	3.901	4.84	4.429	3.681
CDK5	5.227	5.124	5.666	5.162	4.954	4.671	5.535	5.238	5.907	5.19	5.594	5.45	4.982	4.825	4.955	5.071	5.013	4.661	5.159	5.156	5.174	5.088	4.991	5.391	5.156	5.175	5.519	5.14	4.878	4.845	4.577	4.944	5.149	4.627	4.732	4.72	3.778	4.655	4.03	4.712	5.499	5.247	5.499	4.952	4.781	4.93	4.088	4.848	4.109
CDK6	3.736	3.517	3.92	4.207	3.957	4.123	5.154	4.187	3.858	3.858	3.711	3.892	4.172	3.752	3.623	3.853	3.823	3.827	3.609	3.721	3.707	3.544	3.719	3.76	4.178	4.352	3.88	3.197	4.022	3.341	3.583	3.769	3.649	3.406	3.691	3.372	3.64	3.439	3.599	3.908	3.828	3.485	3.483	3.43	3.576	3.332	3.755	3.697	3.533
CDKN3	3.614	3.795	3.341	3.688	4.446	3.671	3.835	3.552	3.914	3.993	3.758	3.795	3.77	5.34	3.726	3.805	3.759	3.79	3.341	3.453	3.423	3.678	3.551	3.355	3.308	3.833	3.678	3.836	3.304	3.792	3.673	3.693	3.765	3.787	4.064	3.685	3.645	3.831	4.832	4.346	3.459	3.952	3.619	3.481	3.706	3.797	4.723	4.438	3.813
CDT1	3.797	3.286	3.388	3.374	3.595	3.322	3.385	3.428	3.427	3.217	3.201	3.35	3.334	3.151	3.527	3.243	3.387	3.027	3.068	3.273	3.267	3.167	3.434	3.232	3.162	3.742	3.629	3.442	3.397	3.138	3.134	3.152	3.007	3.066	3.165	3.238	3.177	3.039	3.243	3.107	3.267	3.307	3.362	3.281	3.11	3.128	3.043	3.05	3.244
CENPA	3.732	4.161	3.868	4.076	4.015	4.116	3.7975	3.7745	3.9005	3.82	3.912	3.655	3.671	3.911	3.756	3.707	3.6535	3.4505	3.42	3.6925	3.5315	3.573	3.773	3.856	3.724	4.7515	3.9695	3.764	3.655	3.4565	3.424	3.365	3.769	3.437	3.5005	3.508	3.989	3.536	3.672	3.471	3.655	3.4025	3.8095	3.5835	3.63	3.461	3.427	3.3665	3.68
CENPB	5.657	5.587	5.862	4.627	4.435	5.049	5	4.734	4.529	4.867	4.907	4.95	4.487	4.359	5.064	4.248	3.846	4.605	4.71	4.728	4.464	4.367	4.06	4.52	4.454	4.609	3.868	4.624	4.539	4.694	4.769	4.614	4.666	4.911	4.702	5.228	4.428	4.225	3.862	4.439	4.609	4.329	4.223	4.805	4.393	4.79	4.494	4.527	4.403
CENPE	3.492	3.362	3.154	3.611	3.989	3.808	4.922	4.261	3.827	4.249	3.635	4.192	4.489	4.804	4.016	3.984	4.743	4.025	3.863	3.752	4.059	3.751	3.956	3.675	3.836	4.832	4.4	3.756	3.683	3.46	3.839	3.812	3.912	3.664	3.629	3.706	3.793	3.922	4.106	3.696	3.855	3.542	3.727	3.501	4.091	3.67	3.585	3.766	3.74
CENPF	3.357	3.403	3.26767	3.521	3.77333	3.69567	3.777	3.741	3.71233	3.852	3.64867	3.94367	3.693	4.63333	3.87433	3.47967	3.48767	3.89233	3.608	3.59133	3.57567	3.46333	3.502	3.48167	3.59667	3.99633	4.49	3.56633	3.45567	3.26667	3.69033	3.52267	3.46233	3.606	3.74667	3.43533	3.862	3.757	4.00267	3.81633	4.349	3.55167	3.47967	3.36167	3.56333	3.631	3.78333	3.92533	3.76167
CENPI	3.376	3.3595	3.3395	3.5615	3.7335	3.3905	3.51	3.598	3.735	3.69	3.812	3.519	3.357	3.968	3.712	3.86	4.27	3.826	3.433	3.486	3.625	3.459	3.603	3.481	3.841	5.359	4.347	3.589	3.869	3.416	3.889	3.466	3.457	3.595	3.27	3.449	3.858	3.751	3.865	3.462	3.487	3.432	3.618	3.589	3.921	3.293	5.522	3.752	4.493
CENPM	3.65	3.812	3.957	3.994	4.721	4.137	3.915	3.706	3.484	3.777	3.613	3.622	3.944	4.51	3.55	3.814	3.356	4.052	3.781	3.602	4.023	3.872	3.919	3.752	3.59	3.887	3.766	3.838	3.769	3.667	4.057	3.801	4.144	4.017	3.699	3.707	3.495	3.866	3.731	4.102	4.179	4.455	4.079	4.149	4.134	3.914	3.844	3.99	4.032
CENPO	4.916	4.875	4.763	5.201	4.948	4.747	3.974	3.611	3.917	3.981	3.883	3.851	3.765	3.956	3.975	3.654	4.047	4.336	3.488	3.546	3.75	3.445	3.417	3.636	3.848	3.728	4.314	3.705	4.007	3.604	4.018	3.756	4.129	3.562	3.697	3.747	5.004	3.701	3.745	4.021	3.787	3.679	3.978	3.674	3.752	3.614	4.579	3.81	4.044
CEP55	3.311	3.161	3.209	3.217	3.597	3.309	3.841	3.677	3.334	3.313	3.691	3.434	3.642	3.709	3.524	3.257	3.407	3.164	3.297	3.336	3.312	3.317	3.169	3.341	3.299	4.011	3.69	3.641	3.242	3.564	3.119	3.388	3.37	3.279	3.387	3.396	3.459	3.253	3.461	3.04	3.437	3.363	3.26	3.511	3.354	3.351	3.801	4.056	3.605
CHAF1A	4.16633	4.07533	4.369	4.54	4.274	4.44367	4.22533	4.51767	4.22733	4.45667	4.26433	4.49533	4.31933	4.65433	4.61133	3.98467	4.485	4.47733	4.17933	4.364	4.53033	4.27067	4.55267	4.20833	4.32233	4.11067	4.35	4.115	4.236	3.829	4.335	4.11633	4.087	4.15033	4.205	4.18233	3.893	3.93567	4.074	4.196	5.15167	4.518	4.23333	3.85433	4.06567	4.10833	4.401	4.00767	3.92633
CHAF1B	3.569	3.743	3.586	3.897	3.806	3.748	3.603	3.368	3.476	3.245	3.214	3.625	3.401	3.614	3.952	3.404	3.787	3.652	3.303	3.549	3.404	3.553	3.488	3.656	3.718	3.944	3.487	3.433	3.388	3.377	3.724	3.392	3.326	3.434	3.695	3.456	3.708	3.725	3.538	3.235	3.703	3.573	3.675	3.386	3.364	3.466	3.755	3.308	4.205
CHCHD3	6.2	6.194	5.509	5.414	5.241	5.179	6.044	6.117	5.624	5.468	5.73	5.887	5.169	5.575	5.13	5.991	5.375	5.814	5.892	6.353	5.886	6.233	6.143	6.387	5.928	5.099	5.889	6.455	5.928	6.816	6.432	6.163	6.016	6.193	6.048	5.944	5.71	6.535	6.865	6.656	5.775	6.84	6.178	5.98	6.237	6.64	5.335	6.2	5.487
CHEK1	3.0185	3.1485	3.147	3.095	3.2675	3.0955	3.3505	3.3205	3.144	3.3425	3.4035	3.4065	3.3455	3.45	3.3755	3.3385	3.371	3.6415	3.3075	3.3255	3.293	3.2265	3.179	3.355	3.265	3.586	3.8565	3.2515	3.147	3.2965	3.321	3.2605	3.091	3.103	3.2555	3.396	3.47	3.193	3.633	3.3875	3.5865	3.3205	3.308	3.4605	3.185	3.2535	3.731	3.1365	4.024
CHRNA5	3.314	3.3	3.274	3.484	3.154	3.213	4.291	3.025	3.614	3.747	3.361	4.278	3.727	3.095	3.267	3.34	3.434	3.931	3.281	3.292	3.408	3.305	3.508	3.061	3.432	4.069	4.074	3.176	3.136	3.025	2.984	3.316	3.162	3.002	3.054	3.126	3.255	3.143	3.552	3.525	3.874	3.138	3.026	2.993	3.129	3.088	3.209	3.065	3.191
CHST10	4.064	4.056	4.047	4.13	4.068	4.142	4.743	3.887	4.323	5.123	4.286	4.699	4.727	5.007	3.725	3.776	4.359	4.102	4.036	4.263	4.421	3.87	4.481	3.845	4.282	4.547	4.841	3.753	3.989	3.662	3.737	3.597	3.754	3.77	3.953	3.645	4.628	4.456	4	3.957	4.071	3.605	4.074	4.015	3.833	3.725	3.627	3.816	3.739
CHST3	4.187	4.231	4.01233	4.186	3.985	4.08133	3.56033	3.58733	3.575	3.51733	3.75733	3.65367	3.656	3.528	3.59133	3.725	3.662	3.84433	3.62133	3.88933	3.79233	3.98967	3.76533	3.66633	3.81667	4.33767	4.24	3.49033	3.49767	3.73433	3.43133	3.37467	3.38833	3.446	3.61733	3.54133	3.48533	3.50267	3.61233	3.63033	3.54767	3.42733	3.488	3.49033	3.344	3.581	3.645	3.79333	3.722
CKAP2	3.442	3.664	3.579	3.614	4.039	3.541	3.93	3.828	4.064	3.877	3.201	4.101	3.731	4.089	3.759	3.616	3.787	3.981	4.131	4.079	4.121	4.251	4.079	4.133	4.23	4.433	4.203	3.689	3.963	3.932	4.336	3.623	3.755	3.69	3.981	3.794	4.73	4.117	3.989	4.048	3.944	3.99	3.88	3.654	4.029	4.126	3.977	4.304	4.016
CKLF	4.165	3.919	4.33	3.892	4.414	4.135	4.4655	4.627	4.344	4.5505	4.703	4.6295	4.573	5.267	4.722	4.5515	4.0005	4.372	4.4525	4.638	4.6865	5.483	4.977	5.023	4.882	4.9905	4.8615	4.3975	3.9455	4.5195	3.796	4.1595	4.203	4.221	4.1535	4.293	3.86	3.7965	4.339	4.392	4.5835	5.1755	4.6125	4.5955	4.755	4.92	4.2485	5.8585	4.428
CKS2	4.559	4.548	4.903	5.06	6.159	4.779	4.44	4.961	5.553	5.281	5.248	5.381	4.464	5.945	4.495	5.742	4.792	5.02	5.169	4.777	5.414	5.677	4.601	5.905	4.776	4.673	5.039	5.489	6.11	6.04	5.189	6.741	6.147	7.328	5.632	6.399	4.734	6.009	5.219	6.927	5.408	6.245	5.583	4.28	5.248	6.868	5.892	5.944	4.974
COL7A1	4.37	4.3085	4.4175	4.663	4.1525	4.45	4.8	4.9875	4.661	4.9625	4.707	4.4735	4.931	4.6015	5.044	5.073	4.799	4.278	4.248	4.402	4.4275	4.3955	4.5725	4.5	4.579	4.765	4.3085	4.836	4.911	4.0185	4.147	4.482	4.3915	4.0605	4.17	4.5585	4.455	4.3145	5.334	4.491	5.031	4.1045	4.378	4.3765	4.184	4.157	4.733	5.2345	4.501
COPS6	6.487	6.54	6.55	6.196	6.5635	6.023	5.4175	6.1205	5.567	5.7895	6.1635	5.5685	6.0805	6.3845	5.9405	6.098	5.9155	5.733	5.7655	5.9395	5.6715	5.6695	5.856	6.0795	6.0355	5.6015	5.3605	6.2805	5.618	6.147	5.9475	5.946	6.013	6.1625	5.928	5.9515	4.805	5.8275	6.1135	5.7285	5.9295	6.194	6.231	6.0755	5.9335	6.152	5.6135	5.8205	5.3855
CPSF6	5.256	5.156	4.5525	4.4845	4.858	4.5695	4.9935	5.259	4.993	5.039	4.857	4.63	4.7735	5.5135	4.5815	5.2505	4.9795	4.975	4.8645	5.161	4.637	5.2035	4.9275	5.1005	4.7695	4.823	4.74	4.9405	4.6975	5.3675	4.935	4.6995	4.634	4.698	5.165	5.1565	4.2875	4.799	4.807	4.9755	4.678	5.1405	4.768	4.638	4.963	4.912	5.1945	5.1365	4.5325
CRYBB2	4.384	4.366	4.283	4.143	4.426	4.726	4.1635	3.937	4.1875	4.1405	4.143	4.3225	4.1625	4.0145	4.624	4.586	4.8235	4.6985	3.9745	4.135	4.158	3.918	4.627	3.852	3.844	3.9135	3.917	4.143	4.623	4.7875	4.359	3.9595	4.6185	3.847	3.79	4.4805	4.3615	4.061	4.291	4.2905	4.8945	4.982	4.189	4.0385	4.1675	3.983	4.2965	3.992	3.9905
CSE1L	6.165	6.0905	5.7525	5.70225	6.15375	5.8645	5.79875	6.34975	5.8165	6.085	6.1125	6.0975	6.3285	6.78725	6.2115	6.24375	6.159	6.0825	6.259	6.419	6.07625	6.281	6.04825	6.42025	6.38	5.634	6.2715	6.142	5.88175	6.0235	6.06775	6.003	5.916	6.09525	6.113	6.1185	5.7165	6.32575	6.15225	6.106	5.83425	6.1685	6.3155	6.057	6.1275	6.45975	5.5835	6.04075	5.94225
CSRP2	7.3125	7.2275	6.655	5.0255	6.3975	6.2275	5.646	7.654	7.9795	6.159	7.0525	6.161	6.9125	5.574	6.392	6.428	6.365	6.222	5.9645	6.734	6.036	7.2845	5.853	6.2785	6.4515	5.33	6.308	8.7595	6.6855	6.8235	7.715	6.6045	6.7375	6.965	7.1285	6.348	5.862	6.6885	6.74	6.8125	6.3855	6.7275	6.7605	5.878	7.4865	7.2025	5.703	6.9325	6.689
CSTF2	4.956	4.882	4.415	4.68	4.594	4.65	5.031	4.78	4.437	4.996	5.226	4.993	4.923	4.962	4.874	4.655	4.913	5.061	4.587	4.675	4.561	4.663	4.721	4.701	4.691	4.521	4.574	4.461	4.539	4.311	4.699	4.65	4.319	4.563	4.805	4.469	3.984	4.364	4.532	4.918	4.169	4.453	4.563	4.494	4.35	4.465	4.999	5.489	5.406
DARS2	4.479	4.436	4.562	5.097	5.088	4.381	3.848	4.03	4.307	3.933	4.29	4.038	4.162	4.938	4.187	4.301	3.867	4.243	4.173	4.316	4.082	4.35	4.443	4.626	4.176	3.908	4.231	4.121	4.443	4.321	4.4	4.425	4.889	4.317	4.157	4.178	4.955	4.244	4.306	4.62	4.186	4.563	4.617	4.413	4.798	4.427	4.733	4.086	4.507
DCK	3.748	3.824	3.741	3.589	4.696	4.197	4.384	5.024	4.725	5.256	5.648	4.088	4.409	5.46	4.088	5.27	4.197	5.385	4.427	4.216	4.356	5.965	4.975	4.839	4.602	3.775	3.764	4.985	4.06	4.976	4.626	4.445	4.335	4.416	4.619	4.579	4.243	4.692	5.436	4.585	4.564	5.051	4.536	4.317	5.02	5.501	3.94	5.064	4.937
DCLRE1B	4.078	4.166	3.873	3.819	4.115	4.088	4.169	4.087	3.706	4.211	3.722	3.837	4.292	4.16	4.644	3.963	4.021	4.651	3.781	4.011	3.729	3.847	4.072	3.967	3.728	3.85	4.115	4.219	4.383	3.897	4.142	4.458	3.744	4.024	4.588	4.159	4.481	4.427	4.385	4.772	4.896	4.07	4.404	4.086	4.02	4.121	4.996	4.036	4.728
DDIT3	8.068	8.091	7.109	7.353	6.597	6.865	8.194	7.776	7.423	7.037	7.422	7.467	7.012	7.57	6.755	7.883	7.758	6.577	6.864	7.794	7.434	6.913	6.476	6.92	6.863	6.172	6.271	7.366	6.834	6.87	6.629	6.752	7.086	6.823	6.483	6.88	5.751	5.695	6.289	6.265	6.254	6.698	7.26	6.707	6.262	6.92	7.158	6.333	6.252
DDIT4	9.568	9.539	6.928	7.276	5.622	5.031	5.834	7.968	6.501	7.434	6.047	6.327	6.869	6.871	4.633	7.851	6.835	5.724	6.091	7.754	6.368	6.521	7.096	6.976	6.17	6.647	7.691	7.223	9.322	7.151	7.708	9.418	6.729	6.242	7.239	7.778	6.368	5.626	7.585	5.529	5.532	6.951	7.048	7.409	7.735	7.601	5.133	9.887	7.266
DDX41	6.212	5.928	6.382	5.062	5.813	5.266	5.582	6.462	6.509	6.489	6.425	5.938	5.884	6.842	6.097	7.01	6.299	6.368	5.943	6.504	6.127	6.614	6.363	6.359	6.199	5.043	4.394	6.221	5.94	5.852	5.675	5.891	5.931	6.35	6.57	6.455	4.471	5.286	5.595	5.191	5.979	5.948	6.318	6.065	6.078	6.37	4.646	6.031	5.891
DHX9	4.58967	4.61367	4.52167	4.35567	4.37	4.44267	4.36467	4.31267	4.308	4.375	4.349	4.299	4.317	4.67567	4.368	4.55667	4.61267	4.48167	4.45467	4.303	4.378	4.454	4.324	4.48133	4.523	4.61	4.97133	4.86233	4.73633	4.83067	4.677	4.571	4.69633	4.589	4.70533	4.68	4.60567	4.86867	4.62133	4.87667	5.021	5.25433	4.601	4.689	4.786	4.73167	4.686	5.03	4.48633
DKK1	3.344	3.288	3.282	3.388	3.276	3.337	4.02	3.585	4.291	3.866	3.684	3.784	4.029	4.553	3.747	3.681	3.727	3.993	3.994	3.549	3.487	3.704	3.513	3.428	3.762	4.115	3.928	3.73	3.619	4.095	3.539	3.602	3.712	3.473	4.695	3.834	4.1	3.882	3.861	3.797	3.515	3.291	3.303	3.673	3.741	3.664	3.935	5.618	3.548
DNAJB6	5.956	6.035	5.606	5.643	5.941	5.434	4.5595	5.083	5.062	4.733	5.121	5.022	4.8205	5.755	4.9205	5.133	4.733	4.857	5.2345	5.418	5.249	6.0325	5.5765	5.77	5.2595	4.9755	5.1335	5.897	5.6325	5.946	5.0245	5.8495	5.5405	5.6315	5.8175	5.4035	5.276	5.493	4.8465	5.3695	4.7195	5.939	5.447	5.829	5.826	5.932	5.18	6.216	4.8235
DNAJC9	4.849	5.028	5.0105	4.883	5.0265	4.403	4.4285	5.061	4.921	4.562	5.1525	4.762	4.602	5.8075	4.7325	5.206	4.7315	4.8155	4.981	5.0555	5.3855	5.422	5.191	5.31	5.2555	5.0425	5.0165	4.91	4.5405	5.1255	4.6845	5.031	4.853	4.6025	5.318	4.93	4.8105	5.07	5.163	4.725	5.339	5.757	5.102	4.718	5.0715	5.374	4.442	5.145	4.482
DNMT1	5.656	5.483	5.13	4.618	5.254	4.907	5.436	5.551	4.938	5.222	5.181	4.644	5.149	6.605	4.448	5.224	4.58	5.202	4.571	5.377	5.409	6.062	5.205	5.469	5.452	5.072	4.859	5.052	4.558	5.558	4.413	4.971	4.69	5.17	5.485	5.459	4.39	4.279	4.474	4.64	5.403	5.444	5.322	5.076	4.691	5.556	4.707	5.352	4.27
DONSON	4.242	4.423	4.439	4.607	5.124	4.473	4.582	5.375	4.987	4.949	5.209	5.012	4.718	6.173	4.746	5.137	5.317	4.847	4.956	5.149	4.671	4.984	4.702	5.33	4.878	4.841	4.492	5.134	4.852	5.059	4.979	5.299	4.832	4.968	5.167	4.818	4.52	4.645	5.635	5.613	5.259	5.403	5.185	4.93	4.731	5.538	4.243	4.839	4.996
DTL	3.747	3.501	3.328	3.569	4.32	3.58	3.689	3.648	3.533	3.888	3.815	3.755	3.776	5.196	3.267	3.788	3.736	3.694	3.52	4.012	4.066	3.732	3.888	3.726	3.486	3.264	4.75	3.417	3.713	3.47	3.657	3.599	3.752	3.531	4.073	3.359	4.035	3.984	4.417	4.179	6.411	5.024	3.367	3.314	3.571	3.891	3.94	4.008	4.03
DTNA	3.64483	3.72217	3.62917	3.80917	4.03583	3.8525	3.98517	3.75683	3.79733	3.85483	3.93733	4.003	3.865	3.86883	3.86133	3.50817	3.71	3.7225	3.70783	3.74	3.83033	3.70183	3.84667	3.716	3.72183	3.94233	4.10133	3.59267	3.707	3.54983	4.02233	3.786	3.792	3.69483	3.8135	3.65667	4.10017	3.91867	3.8985	3.87317	4.177	3.68883	3.73483	3.564	3.674	3.736	3.89917	3.906	3.8555
DUS1L	8.14	7.993	8.153	8.174	7.739	7.643	7.942	7.556	7.287	8.107	7.636	7.728	7.835	8.029	8.018	7.552	8.275	7.327	7.551	8.042	7.583	7.028	7.554	7.443	7.666	7.515	6.82	7.208	7.582	6.959	7.32	7.16	7.27	7.574	7.333	7.643	7.209	7.752	7.413	7.466	8.049	7.254	7.401	7.405	6.925	7.497	6.938	6.549	7.249
DUT	6.23467	6.41667	6.751	7.15567	7.601	7.224	6.452	6.645	6.94133	6.72567	6.87633	6.47133	6.83	7.02633	6.586	6.813	6.24633	6.93533	7.159	6.965	6.904	7.13867	7.04767	6.90233	6.93733	6.64567	5.781	6.723	7.07533	6.87067	7.099	6.77867	6.851	7.05033	7.32233	7.19967	6.16967	6.67167	6.23167	6.915	7.29133	7.194	6.97533	7.117	6.811	7.03867	5.77033	7.32	7.03267
E2F2	3.463	3.692	3.595	3.636	3.537	3.439	3.858	3.609	3.497	4.057	3.35	3.635	3.31	3.19	3.506	3.158	3.869	3.77	3.333	3.217	3.412	3.156	3.399	3.272	3.319	3.782	3.599	3.334	3.58	3.395	3.505	3.213	3.404	3.264	3.17	3.466	3.645	3.71	3.995	3.484	3.616	3.273	3.422	3.687	3.716	3.071	3.284	3.485	3.666
ECT2	3.52	3.495	3.105	2.999	3.729	3.184	3.111	3.45	3.163	3.328	3.548	3.475	3.29	3.997	3.411	3.404	3.168	3.353	3.237	3.232	3.404	3.711	3.262	3.552	3.494	3.734	3.563	3.489	2.994	3.512	3.523	3.404	3.158	3.221	3.662	3.294	3.601	3.432	3.424	3.506	3.332	3.326	3.262	3.386	3.261	3.716	2.965	3.826	3.385
EGLN3	3.67	3.57	3.33	3.238	3.517	3.599	4.637	3.858	4.109	4.163	4.319	3.998	3.632	3.697	4.009	3.92	4.016	4.155	3.645	3.638	3.798	3.746	4.038	3.733	3.585	4.643	3.746	3.496	3.223	3.612	3.371	3.402	3.503	3.103	3.417	3.455	3.897	3.581	3.743	3.663	3.619	3.534	3.697	3.565	3.695	3.553	3.594	3.97	3.467
EXO1	4.257	4.267	3.607	4.631	4.401	4.516	4.345	4.218	4.159	4.71	4.352	4.85	4.249	4.307	4.355	3.987	5.294	4.291	4.216	4.111	4.684	3.902	4.274	4.08	3.779	3.776	4.34	3.792	3.955	3.738	3.953	3.82	4.031	3.857	3.752	3.657	4.076	3.524	3.867	3.895	5.008	3.802	4.161	4.706	3.937	4.042	3.695	3.741	3.974
EXOSC2	4.50367	4.52733	4.643	4.688	4.40933	4.50367	4.485	4.8145	4.7305	4.8165	4.732	4.764	4.759	5.117	4.5715	4.888	4.4425	4.587	4.8625	4.948	4.8535	4.895	4.565	4.8865	4.8505	4.2585	4.662	4.658	4.9695	4.9405	4.755	5.09	4.7335	4.5585	5.089	4.857	4.9875	4.7005	4.4005	5.0355	4.8855	5.0495	5.2405	5.213	4.856	4.885	4.54	4.6905	5.185
EXOSC8	5.294	5.042	4.089	4.819	4.882	4.514	4.272	4.691	5.011	4.744	5.231	4.667	4.851	6.199	4.764	4.549	4.793	4.883	5.451	5.288	5.149	5.197	5.24	5.092	5.265	3.873	3.735	5.169	4.958	5.676	5.1	5.395	5.572	5.749	6.065	5.309	5.773	5.243	4.944	4.795	4.998	5.659	5.408	5.498	5.603	5.995	4.431	5.227	5.224
FAM111A	5.72	5.849	6.16	6.204	7.134	6.263	7.229	7.727	7.447	7.352	7.799	7.558	7.205	7.523	6.767	7.029	6.968	7.646	7.202	7.485	7.28	6.906	7.397	6.322	7.231	7.048	7.271	5.952	6.783	6.399	7.002	6.686	6.457	6.799	7.408	6.669	6.238	6.831	7.065	6.793	7.778	7.02	6.725	6.576	6.743	7.226	5.527	6.724	6.173
FANCG	4.064	4.06	4.248	4.314	4.612	4.142	3.918	4.348	4.409	3.906	4.369	4.606	3.863	4.489	4.164	4.237	3.863	4.027	4.185	4.721	4.526	4.838	4.229	4.372	4.749	4.581	4.092	3.991	4.08	4.006	3.436	4.149	3.554	4.178	4.379	3.909	3.8	3.534	4.002	3.528	4.226	4.215	4.182	4.46	3.981	4.008	4.073	4.029	3.988
FASN	5.767	5.646	6.3825	6.054	5.447	4.4315	5.661	7.948	7.501	8.788	6.459	6.665	8.745	7.673	9.383	8.909	9.959	7.539	7.975	8.492	7.957	7.225	7.945	9.249	8.518	6.81	7.043	5.581	8.099	7.185	7.29	8.29	8.385	8.752	8.282	7.101	7.963	7.954	9.151	7.675	8.185	8.944	8.573	7.032	8.187	9.153	9.373	6.223	7.88
FBXO5	3.118	3.254	2.908	3.145	3.198	3.095	3.124	3.159	3.488	3.241	3.042	2.944	2.978	3.253	3.194	3.227	2.933	2.848	3.04	3.085	3.185	3.227	3.165	3.321	3.366	3.317	3.108	3.208	3.457	3.283	3.296	3.407	3.544	3.198	3.223	3.354	3.593	3.518	3.392	3.464	3.135	3.42	3.817	3.096	3.342	3.435	3.534	3.412	3.342
FDPS	8.113	8.168	8.478	7.904	8.926	7.116	7.601	8.305	8.17	8.095	8.056	7.47	7.701	10.015	8.518	8.342	8.195	7.71	7.421	7.896	7.041	7.113	8.064	8.115	8.042	6.858	7.223	7.801	8.653	8.141	8.065	8.561	8.159	8.852	8.278	7.608	8.73	8.227	8.436	8.627	8.56	8.426	8.796	8.157	8.614	8.606	8.186	7.877	8.27
FEN1	4.841	4.9775	4.094	4.0085	5.0385	4.252	3.845	3.997	4.237	3.954	4.33	3.9245	4.2015	4.9105	3.9805	4.5385	3.7365	4.059	4.3505	4.3905	4.2195	4.231	4.0965	4.369	3.966	4.177	3.9835	4.3615	4.3105	4.4285	4.8795	4.2345	4.4305	4.2805	4.5615	3.8035	4.336	4.235	4.519	4.2745	4.673	5.7055	4.389	4.02	3.997	4.486	4.4925	4.6345	4.614
FHL3	4.765	4.57	4.353	4.779	4.969	5.243	4.314	3.608	4.099	3.81	3.637	3.826	4.201	3.736	3.999	3.95	3.786	4.26	3.792	3.925	3.84	4.009	3.881	3.852	4.047	4.104	3.703	3.826	3.905	3.669	3.889	4.24	3.916	4.133	4.186	3.949	4.09	4.079	3.824	4.006	4.066	4.001	4.153	4.273	3.879	4.345	4.33	4.814	4.666
FKBP14	4.384	4.044	3.983	3.966	4.13	4.144	3.832	4.458	3.906	3.6	3.897	4.061	3.806	3.845	3.791	4.01	3.953	3.918	3.853	3.964	3.97	4.162	4.014	3.864	3.957	4.059	4.208	4.339	4.054	4.001	3.907	3.988	3.991	3.902	3.95	4.2	3.888	3.863	3.795	3.935	3.995	4.278	4.055	4.036	3.827	4.166	4.297	4.467	4.06
FN3KRP	5.99	5.726	6.428	5.809	6.411	5.841	5.571	6.549	6.547	5.522	5.853	5.68	6.243	6.71	6.671	6.112	6.09	6.407	6.505	6.396	6.706	6.844	6.377	6.848	7.223	7.201	5.716	5.952	6.784	6.336	6.418	6.324	6.372	6.935	6.62	6.459	5.468	6.808	6.661	6.561	7.006	6.097	5.678	6.25	6.346	6.346	5.769	6.339	6.153
FOS	7.725	7.861	9.931	6.941	9.73	9.107	6.764	10.107	10.247	10.282	8.588	9.277	10.725	4.404	8.697	10.086	10.411	9.461	9.545	9.116	10.098	9.276	9.028	8.354	9.688	9.803	7.761	9.647	9.038	11.214	10.149	11.113	9.769	10.575	8.956	9.39	10.647	9.744	10.096	10.308	9.672	9.924	8.342	10.918	10.487	9.395	10.065	11.531	10.296
FOXD1	3.213	3.198	3.523	3.196	3.643	3.823	4.1305	3.6115	3.79	3.793	3.7165	3.4615	4.1065	3.819	3.752	3.7945	3.8255	3.6385	3.649	3.63	3.738	3.6215	3.6825	3.5425	3.8735	4.2485	4.502	3.6075	3.4645	3.469	3.332	3.4115	3.434	3.512	3.433	3.4345	3.5995	3.3275	3.404	3.4855	3.7575	3.554	3.5505	3.3975	3.363	3.2955	3.56	3.396	3.328
FOXM1	3.739	3.849	3.812	3.971	4.249	4.137	3.194	3.364	3.522	3.298	3.623	3.365	3.554	3.855	3.385	3.509	3.142	3.341	3.551	3.521	3.549	3.441	3.516	3.51	3.48	4.34	4.463	3.453	3.667	3.552	3.709	3.562	3.533	3.671	3.692	3.431	4.223	3.692	3.934	3.48	3.715	3.326	3.62	3.878	3.617	3.627	3.752	3.735	3.564
FOXRED2	4.589	4.053	4.161	4.39	4.207	4.374	5.15	3.935	4.237	4.468	4.012	3.911	4.386	3.583	4.394	4.061	4.071	3.933	4.386	3.959	4.586	4.115	3.983	4.123	3.85	4.624	5.618	4.183	3.974	4.011	4.342	3.838	3.871	3.993	4.083	3.708	4.408	3.786	4.226	3.786	3.897	4.081	3.995	4.12	3.988	3.838	3.846	3.486	3.885
FSCN2	3.566	3.489	3.354	3.385	3.339	3.283	3.997	3.505	3.9	3.345	3.263	3.625	3.413	3.808	4.187	3.506	3.844	3.709	3.362	3.44	3.648	3.275	3.506	3.325	3.786	3.707	3.829	3.434	3.531	3.293	3.506	3.45	3.418	3.695	3.525	3.456	3.568	3.563	3.448	3.323	3.464	3.201	3.565	3.286	3.329	3.556	3.597	3.485	3.697
FTSJ3	6.465	6.321	6.175	5.938	5.998	5.211	5.859	6.282	6.348	6.148	6.574	6.123	5.2	6.49	5.7	5.894	5.782	6.243	6.058	6.519	6.281	5.687	5.983	6.015	6.441	5.769	4.808	6.536	6.187	6.07	5.564	6.186	5.88	5.878	6.299	5.858	4.609	5.519	5.14	4.909	5.142	5.598	6.607	5.532	5.673	5.79	5.409	6.371	5.723
G6PD	4.061	4.272	3.899	4.051	5.219	4.042	4.212	4.004	3.922	4.41	4.399	4.739	3.743	4.239	4.124	3.885	3.873	5.281	4.082	4.097	4.17	4.095	4.103	3.836	4.36	3.664	4.562	4.329	4.058	4.302	3.935	4.597	4.144	4.118	4.793	4.351	4.124	4.165	3.936	4.126	4.761	3.893	3.601	4.523	3.996	3.958	4.153	5.772	3.882
GADD45B	7.36775	7.27575	6.81	6.57875	6.001	6.40875	6.45025	6.216	7.1685	7.5695	7.1585	6.7995	7.56725	7.3405	6.64275	7.0555	7.09375	6.6915	6.80725	6.7065	7.006	5.97525	6.49725	6.672	6.61475	5.948	6.6705	7.802	7.4455	8.24825	6.5795	7.78525	6.684	7.65425	6.9885	8.018	7.28525	6.969	6.964	6.8965	6.71275	6.53775	6.36	7.09075	6.94025	6.356	6.73175	7.51725	7.24525
GALR2	3.255	3.25	3.083	3.449	3.277	3.507	3.198	3.26	3.376	3.192	3.464	3.344	3.229	3.196	3.438	3.303	3.529	3.543	3.231	3.267	3.476	3.282	3.264	3.288	3.311	3.833	3.766	3.305	3.598	3.305	3.455	3.241	3.269	3.317	3.155	3.413	3.913	3.234	3.646	3.639	3.565	3.371	3.36	3.275	3.306	3.381	3.663	3.048	3.519
GINS2	4.529	4.882	4.873	4.665	4.884	4.83	5.246	4.389	4.948	4.663	4.799	4.847	5.101	4.753	5.238	4.798	4.921	5.079	4.965	4.723	5.072	4.826	4.921	4.745	5.07	4.408	4.107	4.006	4.129	3.967	4.678	4.655	4.695	4.901	4.738	4.591	4.832	4.614	4.877	4.68	5.682	5.546	4.349	4.403	4.405	4.524	5.176	4.311	4.151
GINS3	3.5775	3.455	3.3665	3.671	3.882	3.7515	3.739	3.6015	3.673	3.6735	3.7245	3.795	3.724	3.514	3.5255	3.5115	3.8195	3.8305	3.4275	3.494	3.743	3.461	3.461	3.5165	3.567	3.972	4.379	3.5085	3.5555	3.3325	3.5935	3.428	3.561	3.4725	3.569	3.468	3.7495	3.501	3.5885	3.725	3.6795	3.9125	3.478	3.32	3.552	3.651	3.8285	3.4215	3.776
GINS4	3.404	3.65	3.691	3.759	3.85	3.872	4.27	3.575	3.702	3.674	3.67	4.278	4.028	3.879	4.063	3.669	4.186	3.734	3.77	3.421	3.834	3.571	3.69	3.533	3.279	3.76	4.021	3.713	3.387	3.535	3.635	3.333	3.366	3.606	3.573	3.476	3.34	3.653	3.668	3.832	4.176	3.572	3.415	3.708	3.331	3.406	3.792	3.945	3.692
GMNN	5.245	5.427	5.875	5.443	7.404	5.444	5.224	6.933	6.303	5.872	6.08	6.195	5.848	9.606	5.476	6.603	5.347	6.818	6.337	6.573	6.668	7.769	7.497	6.92	6.45	5.779	6.328	5.727	6.484	6.629	6.049	6.155	5.91	5.805	7.645	6.292	5.367	6.121	7.381	7.115	6.981	7.319	6.355	5.413	6.181	7.764	6.022	5.788	6.625
GNB1L	4.179	4.085	4.233	4.432	4.277	4.487	4.295	4.291	3.681	3.805	4.167	4.337	3.868	4.081	4.404	4.077	4.073	3.692	4.323	4.1	3.969	3.933	3.92	3.842	4.131	4.18	4.46	4.068	4.02	3.772	3.759	3.623	3.682	4.072	3.985	3.878	4.234	3.467	3.928	3.676	3.812	3.713	4.183	3.757	3.768	3.71	3.915	4.163	4.226
GNPDA1	4.702	4.976	5.118	4.405	5.536	4.203	5.168	5.273	5.058	5.769	5.361	4.992	4.614	5.464	4.095	5.656	4.246	4.811	4.684	5.17	4.503	5.741	4.982	5.176	5.172	5.089	4.199	6.149	4.843	5.905	5.221	5.93	4.927	5.304	5.64	5.803	5.002	4.777	4.352	5.379	5.487	6.067	5.088	5.201	5.839	5.567	5.153	5.17	4.785
GTF3C2	5.56867	5.721	5.76433	6.09433	5.716	5.64567	5.257	5.867	6.08167	5.77667	5.96367	6.04667	6.15067	6.51767	5.458	5.706	5.85167	5.944	5.95033	5.80067	5.803	5.887	5.94033	5.971	5.921	4.917	5.98133	5.94367	5.891	6.09533	5.95567	5.99733	6.125	5.85867	6.129	6.06133	6.18833	6.044	6.31833	5.80833	6.01367	6.15533	6.07633	5.96933	5.982	5.901	5.79733	6.049	5.674
GYS1	5.276	5.029	5.56	5.233	5.738	5.573	4.303	5.221	4.632	5.05	5.504	4.677	4.921	4.506	4.669	4.253	5.122	4.798	4.678	5.488	4.617	4.608	4.8	4.44	5.081	4.841	4.299	4.381	4.269	4.454	4.823	4.635	4.333	4.506	4.679	4.38	4.275	5.031	5.012	4.769	3.876	4.289	4.591	4.515	4.525	4.863	5.024	4.449	5.01
HABP4	3.616	3.822	3.6665	3.861	3.859	3.8305	4.088	3.7525	3.873	3.9405	4.005	4.057	4.12	3.6825	4.1365	3.7745	4.0715	4.2735	3.627	3.6185	3.6805	3.774	3.66	3.643	3.6115	4.0315	3.8705	3.9085	3.983	4.0325	3.831	3.9975	3.9155	3.8825	3.802	4.0915	4.11	3.9145	4.0015	3.865	4.1275	3.967	3.9215	3.742	3.903	3.7645	4.7405	3.852	4.24
HCFC1	5.277	5.3905	5.0215	5.0885	5.177	5.1855	5.0215	5.4625	5.1225	5.0475	5.393	5.2085	4.9555	5.227	5.378	5.072	4.9635	5.3145	4.9165	5.2065	5.0965	5.0195	4.7635	4.9135	5.216	5.859	5.293	5.263	5.1095	4.69	4.625	4.83	4.7935	4.62	4.7985	4.679	4.4765	4.6115	4.6485	4.5035	5.188	4.7035	5.081	4.6435	4.5815	5.0045	4.333	4.9215	4.7725
HDAC1	7.826	7.734	7.837	7.059	8.209	7.563	7.789	7.96	8.137	7.671	8.428	7.859	7.898	8.592	7.684	8.111	7.339	8.266	7.938	8.133	8.139	8.197	8.365	8.126	8.057	7.395	7.061	8.558	8.549	8.73	8.206	7.951	8.092	8.156	8.98	8.303	7.832	8.2	8.75	8.244	8.848	8.302	8.569	8.04	8.764	8.63	7.639	9.249	8.285
HDAC4	4.205	3.763	3.91	4.062	3.801	3.468	3.827	4.159	3.702	3.913	4.089	4.355	3.952	5.035	3.875	4.141	3.684	3.776	4.576	4.292	4.381	4.456	4.275	4.062	4.967	5.001	5.258	4.084	3.554	3.801	3.781	3.762	3.421	3.304	4.207	3.766	3.401	3.6	3.814	3.576	4.214	3.673	4.63	4.221	3.72	4.115	3.456	4.305	3.489
HELLS	3.563	3.601	3.694	3.569	4.049	3.74	3.652	3.667	3.664	3.924	3.801	3.817	3.184	4.01	3.616	3.39	3.499	3.709	3.69	3.581	3.638	3.616	3.567	3.607	3.502	3.509	3.937	3.337	3.48	3.369	3.428	3.566	3.708	3.685	4.302	3.509	3.527	3.403	3.734	3.482	3.739	4.273	3.584	3.612	3.484	4.123	3.043	4.098	3.706
HIST2H2BE	5.3	5.687	5.402	5.29	5.52	5.213	5.574	6.161	5.916	6.113	5.883	6.042	5.719	6.238	5.882	6.581	5.842	5.543	5.469	5.985	5.765	5.803	5.539	6.119	6.083	6.276	6.528	5.814	6.112	5.887	5.492	5.685	5.136	5.757	5.311	5.388	5.655	5.745	5.184	5.398	5.211	5.437	5.505	5.542	5.702	5.649	5.23	4.672	5.164
HMBS	6.879	6.915	6.174	6.366	6.585	6.818	5.485	5.554	5.413	5.833	5.76	5.84	5.795	5.613	6.228	5.187	5.352	5.148	5.964	6.177	5.452	5.43	5.221	5.47	5.573	5.111	4.953	5.086	4.997	4.827	5.167	5.203	5.673	5.316	5.071	5.095	4.7	4.967	5.351	5.382	5.035	5.302	5.122	5.374	5.109	5.55	4.557	4.825	4.992
HMMR	3.518	3.6525	3.5095	3.571	4.4095	3.5735	4.3455	3.9655	4.1035	4.395	3.764	3.9995	4.156	4.441	3.749	3.7905	4.153	3.963	3.852	3.755	3.885	4.0225	3.832	3.8035	3.756	5.0105	4.609	3.8195	3.717	3.45	3.66	3.6215	3.463	3.722	3.6945	3.379	3.973	3.6795	4.0065	4.2345	4.0745	3.9155	3.9255	4.0045	3.89	3.6835	4.26	4.0675	3.514
HSPA14	5.381	5.452	4.216	4.739	4.956	4.88	4.879	4.925	4.835	4.555	5.227	4.781	4.812	5.646	4.665	5	4.731	5.054	4.777	4.952	4.533	4.898	4.748	4.949	5.233	3.949	4.617	6.188	5.638	5.919	5.025	4.669	5.151	5.737	5.363	5.169	4.281	5.26	4.909	4.959	4.716	5.853	5.688	5.014	5.558	5.446	5.627	5.374	4.609
HSPA4	6.045	5.9765	5.556	5.20725	5.63325	5.418	5.269	5.66625	5.352	5.43425	5.50325	5.21075	5.41525	6.39	5.47425	5.744	5.5475	5.56475	5.54575	5.64875	5.616	5.75875	5.635	5.88325	5.397	4.66675	5.33575	6.2325	5.6135	6.00075	5.704	5.79275	5.66475	5.7805	5.65875	5.95375	5.25725	5.614	5.3715	5.8075	5.33775	6.30725	6.06225	5.691	6.001	6.194	5.23525	5.6475	5.364
HSPH1	7.5385	7.689	6.3805	6.1115	6.476	6.389	5.758	6.3105	6.817	6.1255	6.3735	5.652	5.982	7.495	6.0415	6.929	6.6765	6.0165	6.5055	6.535	6.3245	7.133	6.395	6.969	6.3375	5.9495	6.8885	7.305	6.573	7.104	6.554	7.024	6.604	6.756	6.682	6.785	5.896	6.21	5.811	6.681	6.3615	6.9915	6.4715	6.961	6.65	7.3775	6.0645	7.0345	6.052
IGFBP3	9.4235	9.3815	10.3545	9.775	9.516	9.841	9.401	10.229	10.271	9.563	9.465	9.8755	10.165	6.1555	10.2175	10.5015	10.07	9.317	9.9135	10.0705	9.834	10.984	10.233	10.475	9.6335	8.665	9.8345	9.8305	8.8375	11.004	9.5985	10.7225	9.99	9.8625	10.49	10.14	10.2225	10.03	9.8095	10.011	8.58	10.5205	9.996	10.6245	10.2385	10.006	8.978	9.6065	9.548
ILF3	5.5386	5.5828	5.4136	5.2346	5.3268	5.2552	5.4416	5.3482	5.6602	5.493	5.5564	4.8196	5.435	6.1044	5.1424	5.3412	5.2538	5.4912	5.4034	5.6636	5.3656	5.342	5.3754	5.2786	5.3594	5.1132	5.4714	5.674	5.7622	5.976	5.456	5.8438	5.7078	5.812	6.3948	6.4144	5.1916	5.5784	5.397	5.318	6.1348	5.8982	5.631	5.5666	5.5632	6.0472	4.8028	6.379	5.204
INTS3	5.3265	5.283	5.5565	5.3785	5.7145	5.6555	8.107	7.628	7.467	7.961	8.209	7.911	7.818	8.575	7.477	7.573	8.037	7.616	7.422	7.77	7.931	7.126	7.431	6.873	7.391	7.176	6.319	7.807	7.992	7.415	7.879	7.487	7.386	7.774	8.177	7.533	7.316	7.728	7.89	7.348	8.421	7.719	7.698	7.539	7.62	7.935	6.754	7.827	7.617
ITGA5	6.983	6.936	5.657	5.17	6.234	6.314	6.225	6.049	6.488	6.467	6.78	6.191	6.659	7.603	6.351	6.073	6.705	5.997	6.535	6.433	6.173	6.239	6.412	6.017	6.437	4.682	4.79	6.158	6.89	6.109	6.532	6.463	6.29	6.711	6.182	6.773	4.128	6.276	5.547	5.691	6.712	6.032	6.469	6.652	6.466	6.432	5.163	7.288	5.9
ITGAE	6.148	6.034	6.373	5.214	5.833	5.563	5.322	6.362	5.636	5.323	6.513	6.311	6.306	8.049	5.764	6.472	5.68	6.443	6.508	6.588	6.171	6.928	6.574	6.771	6.458	6.494	6.998	6.383	5.987	6.299	6.285	6.02	6.16	6.019	6.869	6.035	5.568	5.479	6.468	6.086	6.578	6.759	6.438	6.246	6.274	6.619	5.027	6.939	6.208
KIAA0100	5.758	5.685	5.804	5.241	5.694	5.0445	5.701	6.121	6.062	5.424	6.353	6.103	5.838	6.022	5.666	6.345	4.678	5.362	5.939	6.113	5.851	6.347	6.074	6.609	6.053	5.307	5.527	5.989	6.201	5.819	5.652	4.824	5.765	5.038	6.328	5.514	4.177	6.235	4.911	5.542	6.629	6.125	6.507	5.903	5.976	6.439	3.664	6.207	5.431
KIF20A	3.534	3.578	3.463	3.402	4.265	3.673	3.882	3.68	3.64	3.905	3.859	3.956	3.689	4.794	3.597	3.653	3.704	3.669	3.577	3.6	3.468	3.719	3.49	3.186	3.132	4.017	3.648	3.471	3.327	3.398	3.049	3.306	3.119	3.33	3.402	3.342	3.472	3.378	3.236	3.492	3.91	3.184	3.574	3.323	3.401	3.569	3.582	3.831	3.081
KIF23	2.847	3.104	3.212	3.022	3.241	3.099	3.734	3.739	3.781	3.679	3.634	3.563	3.49	3.603	3.549	3.41	3.655	3.78	3.613	3.542	3.49	3.506	3.789	3.58	3.27	4.097	4.085	3.68	3.357	3.378	3.597	3.386	3.341	3.372	3.444	3.462	3.773	3.224	3.569	3.73	3.57	3.309	3.313	3.172	3.475	3.576	4.643	3.482	3.566
KIF2C	3.82	3.963	3.708	3.857	4.165	3.841	4.7115	3.9625	3.844	4.1835	4.291	4.4715	4.258	4.3125	4.3565	3.999	4.0965	4.0965	3.89	3.9055	4.0925	3.921	3.865	3.662	4.1025	4.9265	4.5045	3.835	3.988	3.7605	3.7835	3.9585	3.719	3.6635	3.8305	3.9675	3.9535	3.882	4.4365	4.0785	4.0195	3.57	3.7965	3.958	3.68	3.64	4.054	3.7515	3.5975
KIF4A	3.33	3.353	3.283	3.064	4.132	3.638	4.128	3.983	3.638	4.015	4.007	3.891	3.713	4.351	3.72	3.825	3.861	3.646	3.66	4.035	4.063	3.551	3.882	3.595	3.571	4.361	4.979	3.523	3.533	3.579	3.996	3.369	3.411	3.322	3.458	3.434	4.684	3.359	3.388	3.438	3.43	3.253	3.447	3.555	3.97	3.507	3.913	4.264	3.824
LBR	7.802	7.851	7.321	7.888	8.172	7.799	7.123	8.033	7.875	8.014	7.605	6.661	7.641	9.527	7.714	7.773	7.402	7.509	8.202	7.94	7.56	8.148	7.806	8.187	8.23	7.805	7.116	7.938	7.023	8.24	7.532	7.491	8.087	8.308	8.418	8.086	7.186	7.635	7.357	7.75	8.06	7.542	7.865	7.705	7.891	7.949	7.227	7.89	7.149
LOX	3.29667	3.289	3.35533	3.47267	3.412	3.51833	3.453	3.465	3.407	3.37933	3.62267	3.511	3.54533	3.37867	3.54933	3.42367	3.51333	3.43933	3.459	3.528	3.519	3.55467	3.45367	3.38967	3.54333	3.81733	3.942	3.39767	3.67467	3.60267	3.32	3.397	3.536	3.467	3.50867	3.48833	3.68833	3.51733	3.622	3.626	3.603	3.48867	3.501	3.645	3.49933	3.46833	3.72367	4.65833	3.59733
LRP8	3.5805	3.4995	3.527	3.626	3.6545	3.535	3.68	3.577	3.627	3.8165	3.503	3.5925	3.54	3.5185	3.8735	3.3905	3.437	3.8315	3.5315	3.621	3.4015	3.491	3.2665	3.6235	3.752	3.687	3.7575	3.512	3.598	3.247	3.667	3.6315	3.533	3.4865	3.3905	3.3185	4.1945	3.504	3.5145	3.438	3.704	3.4515	3.5875	3.662	3.3685	3.4745	4.202	3.676	3.621
LSM4	5.595	5.58133	5.90233	4.895	5.767	5.249	5.21633	5.83433	5.617	5.39733	5.57267	5.54667	5.339	5.23433	5.593	5.62333	5.33433	5.23533	5.557	5.46467	5.51733	5.7	5.853	6.02433	5.334	4.26933	4.64033	6.036	5.84833	5.90567	5.96533	5.991	5.89833	6.03533	5.82033	5.517	5.602	5.85	5.507	5.999	5.69633	6.21467	6.245	5.949	5.86133	5.86033	5.53233	5.58167	6.06067
MAD2L1	3.088	3.134	3.056	3.301	3.68	3.124	3.989	3.688	3.383	3.228	3.403	3.406	3.546	3.677	3.718	3.394	3.419	3.178	3.233	3.416	3.722	3.837	3.559	3.284	3.231	4.398	4.664	3.447	3.276	3.432	3.302	3.327	3.277	3.361	3.513	2.932	3.234	3.038	3.643	3.296	3.444	4.351	3.191	3.413	3.415	3.562	3.623	3.378	3.105
MCM2	3.567	4.162	4.508	3.81	5.228	4.42	3.71	3.979	3.965	3.547	4.07	3.748	3.697	4.04	3.878	3.83	3.729	3.534	3.855	3.898	4.2	4.476	3.936	4.208	4.198	5.718	4.596	3.732	3.745	3.786	4.286	4.043	3.893	4.342	4.228	3.918	4.548	3.865	4.773	3.754	5.181	5.835	3.746	3.784	3.864	4.384	4.515	4.543	4.193
MCM3	5.442	5.452	5.302	5.344	6.622	5.306	5.23	5.275	5.655	5.289	5.301	5.316	5.461	5.885	5.383	5.797	5.067	5.383	5.19	5.325	5.683	5.805	5.351	5.389	5.196	5.703	5.281	5.322	5.16	5.533	5.073	5.016	5.109	5.025	5.982	5.229	4.84	5.369	5.68	5.249	5.357	6.381	5.383	5.024	5.21	5.647	5.318	5.406	5.017
MCM4	4.05325	4.09975	4.1115	4.09225	4.30625	4.05875	4.10067	3.90833	4.15033	4.089	4.05267	4.06133	4.149	4.32933	4.04367	4.01867	3.981	4.17267	3.85067	3.77333	4.00333	3.991	3.932	3.89867	3.78267	3.81233	4.24733	3.86833	3.95467	3.82067	3.96733	4.00067	4.14467	4.119	4.102	4.05533	4.378	4.03067	4.06433	4.25867	4.33767	4.82667	4.051	4.12567	3.84567	4.17767	4.31867	3.99067	4.175
MCM5	4.155	4.4245	4.82	4.3675	5.15	4.4535	4.636	4.3075	4.178	3.9725	4.6915	4.4665	4.157	5.0625	4.404	4.4595	4.482	4.723	3.978	4.199	4.5935	4.6945	4.6705	4.473	4.284	4.49	3.8945	3.9885	3.893	4.322	4.3365	4.064	4.2885	4.158	4.6335	3.8565	4.4935	4.507	4.6105	3.993	4.336	5.3845	4.089	4.0295	4.261	4.6345	3.9245	4.231	4.2275
MCM6	4.129	5.065	5.245	4.439	6.652	4.839	3.49	4.51	5.436	4.319	5.241	4.451	4.022	6.312	5.321	5.464	3.565	6.017	4.537	4.842	5.834	5.936	5.529	5.496	4.399	3.465	3.752	4.407	4.066	5.578	4.91	5.346	5.309	5.344	6.142	4.972	4.216	5.198	5.87	5.002	6.561	7.228	4.555	4.832	4.803	5.814	4.526	5.8	4.152
MCM7	5.039	5.11	5.7325	5.1065	5.677	4.9955	4.6335	5.2485	5.2405	5.4625	5.3295	5.0685	5.433	5.65	5.059	5.363	5.234	5.4715	5.148	5.603	5.4365	5.818	5.443	5.5645	5.437	4.785	4.749	5.229	5.0755	5.2355	5.275	5.243	5.325	5.1915	5.9485	4.922	5.258	5.371	5.4205	5.065	6.1425	6.2345	5.3445	5.041	5.0625	5.582	4.619	5.4465	5.137
MCRS1	5.324	5.35	5.178	5.1	4.995	4.91	4.977	5.123	5.004	5.109	5.394	5.162	5.081	5.443	5.318	5.32	5.329	4.867	5.207	5.373	5.261	5.269	5.103	5.173	5.24	4.248	5.816	5.302	5.451	5.32	5.043	5.199	5.283	5.024	5.737	5.798	4.907	4.774	5.088	5.046	5.207	5.346	5.75	5.517	5.366	5.408	5.073	5.419	5.296
MCTS1	7.688	7.76	7.563	5.903	7.27	7.122	5.997	7.314	7.219	6.868	7.206	6.834	6.87	7.431	6.923	7.82	6.224	6.874	7.182	7.292	7.264	7.451	7.434	7.909	7.229	6.059	7.074	7.974	7.027	7.915	6.791	7.709	6.893	7.089	7.226	6.902	6.912	7.379	7.385	7.403	6.833	7.897	7.494	6.934	7.855	7.769	6.111	7.357	6.93
MELK	3.511	3.874	3.485	3.927	4.596	4.144	3.868	4.097	3.606	3.701	3.741	3.713	3.899	4.782	4.152	3.182	3.847	3.595	4.077	3.946	4.027	3.779	4.075	3.843	4.072	4.199	4.497	3.393	3.552	3.272	3.425	3.529	3.553	3.806	3.943	3.423	3.656	3.385	3.553	3.229	4.088	3.992	3.493	4.048	3.556	3.395	3.46	3.917	3.787
METTL3	5.117	4.9755	5.1475	5.186	5.3405	4.9785	5.642	6.0175	5.745	5.7695	5.857	5.7855	5.8125	6.0135	5.521	5.8135	5.471	5.561	5.5975	6.007	6.0015	5.634	5.9345	5.632	5.6485	5.878	5.1585	5.446	5.417	6.067	5.6885	5.922	5.6635	5.529	6.394	5.836	4.946	5.787	5.776	5.353	5.7465	6.018	5.9615	5.862	5.717	5.998	4.8455	5.2485	5.622
MRPL24	7.97	7.928	7.649	7.491	7.587	7.36	6.79	7.41	7.159	6.775	7.05	6.81	7.448	8.502	6.933	7.072	7.04	7.015	7.453	7.56	7.166	6.871	7.297	7.445	7.216	6.922	6.515	7.288	7.474	7.079	7.225	7.325	7.119	7.46	6.98	6.893	6.888	7.339	7.242	7.198	7.371	7.046	7.202	7.137	7.202	6.935	6.681	6.227	7.031
MRPL52	3.8	3.77	3.832	4.106	4.17	4.059	3.711	3.856	3.95	3.862	3.821	4.096	3.821	3.776	3.551	3.72	3.659	3.844	4.08	4.024	3.893	3.633	3.692	3.705	4.193	4.542	3.714	3.754	3.914	3.346	3.888	3.985	3.831	4.051	4.106	3.827	4.296	3.957	3.97	3.671	3.797	3.5	3.81	3.752	3.818	3.868	4.338	3.429	4.369
MSH2	3.455	3.513	3.452	3.284	3.853	3.38	4.629	3.618	3.955	3.588	3.566	3.688	3.887	4.392	4.562	3.942	3.711	3.986	3.686	3.858	3.839	4.623	4.026	4.059	3.754	4.836	4.134	4.404	3.794	3.984	3.54	4.054	3.639	3.446	3.729	3.485	3.132	3.47	3.623	3.574	3.741	4.318	3.766	4.095	3.607	3.767	3.643	3.82	3.336
MT1X	12.4845	12.5285	12.325	12.3865	11.1385	11.437	11.4245	12.373	12.2715	12.0755	12.6265	11.499	12.248	9.1515	11.9685	12.034	12.3795	11.6265	12.312	12.447	12.213	11.5	11.0585	12.138	12.174	11.668	11.543	12.759	12.508	12.4455	12.302	12.4075	12.3445	12.438	12.132	12.3835	12.347	12.5095	12.0825	12.2535	12.162	11.577	12.3545	12.445	12.6055	9.6645	12.4105	11.0295	12.2055
MTG1	7.107	6.605	6.584	6.355	6.175	6.499	5.728	6.506	6.168	6.932	6.243	6.852	6.855	7.429	6.447	6.625	5.542	6.156	6.262	6.533	6.371	5.935	6.085	6.191	6.329	6.798	5.465	6.358	5.854	6.093	6.433	6.279	6.088	6.121	6.31	6.412	6.311	6.574	6.687	5.906	6.699	5.684	6.858	6.034	6.167	6.009	5.86	5.877	6.333
NBEAL2	4.047	3.891	4.072	3.917	3.858	4.142	3.969	3.874	3.829	4.296	4.551	4.124	3.957	4.873	4.149	4.028	4.152	4.641	3.84	4.245	4.278	4.122	4.343	3.938	4.075	4.453	3.41	3.93	3.686	4.133	3.838	3.836	4.039	4.024	4.768	4.481	4.202	3.735	3.92	3.599	4.029	4.267	4.325	4.319	3.789	4.362	3.99	4.6	3.856
NCAPD2	3.735	3.795	3.839	3.857	3.729	3.793	4.888	4.23	4.466	4.642	4.247	4.99	4.129	4.302	4.697	4.023	5.239	4.175	3.984	3.901	4.133	4.26	4.177	3.996	4.13	4.913	4.946	4.029	4.354	3.872	3.901	3.652	4.12	3.931	4.109	3.568	4.408	3.847	3.911	3.7	5.086	4.357	4.234	4.043	3.823	4.041	3.823	4.385	3.835
NCAPG	3.2825	3.2695	3.268	3.3695	3.79	3.563	3.986	3.913	3.832	3.9295	3.563	3.9415	3.6895	4.6675	3.702	3.765	4.162	3.967	3.5675	3.529	3.74	3.616	3.6385	3.5595	3.6895	3.957	3.776	3.5465	4.1005	3.6095	3.653	3.5865	3.6725	3.895	3.98	3.6115	4.425	3.889	3.8005	3.8785	4.181	4.22	3.8335	3.649	3.6075	3.7955	4.494	3.7705	3.8115
NCKIPSD	5.3375	5.37	5.313	5.47	5.451	5.4275	4.837	4.76767	4.791	4.77533	4.71367	5.22067	4.81033	5.00833	5.03433	4.68167	4.944	5.09133	5.24567	5.11433	5.12533	4.58033	4.83333	4.73433	4.949	5.319	5.15067	4.73067	4.745	4.71967	4.77633	4.99367	4.86	5.05067	4.92433	4.88167	4.93567	4.818	4.916	5.01933	5.33367	4.61067	5.026	4.961	4.694	4.67133	4.858	4.574	5.375
NDRG1	7.382	7.29	8.395	7.607	9.391	8.202	7.877	7.68	8.309	8.062	7.482	7.566	8.104	8.266	7.661	7.818	7.882	7.892	8.296	7.874	7.61	8.401	8.128	7.443	8.512	7.776	7.626	7.335	7.76	8.071	7.673	7.613	7.84	8.03	7.765	7.756	6.884	7.379	7.992	6.78	7.728	7.316	7.895	7.819	7.427	7.402	6.124	9.388	7.736
NEDD8	8.05	8.036	8.029	7.321	8.145	8.073	7.666	9.206	8.766	8.522	8.49	8.098	8.437	8.433	8.522	8.694	7.849	8.092	8.563	8.793	8.255	8.692	8.664	8.767	8.535	8.26	8.579	8.693	8.966	9.014	8.543	8.942	8.763	8.79	8.832	8.343	8.521	8.833	8.879	8.769	8.69	8.984	9.062	8.999	8.965	8.794	8.802	9.034	8.648
NEIL3	3.501	3.496	3.261	4.006	3.75	3.543	3.251	3.471	3.4	3.419	3.426	3.574	3.472	3.224	3.267	3.391	3.242	3.443	3.204	3.343	3.425	3.415	3.406	3.286	3.453	4.177	4.305	3.317	3.254	2.933	3.689	3.365	3.183	3.44	3.284	3.264	3.668	3.609	3.714	3.273	3.413	3.267	3.166	3.101	3.524	2.965	4.176	3.356	3.948
NEK2	3.4265	3.3245	3.501	3.503	3.6965	3.7485	3.5595	3.6145	3.4555	3.571	3.514	3.6865	3.492	4.1255	3.742	3.3	3.486	3.459	3.5015	3.3145	3.3495	3.4485	3.465	3.3165	3.4955	4.0705	4.322	3.39	3.3315	3.2455	3.445	3.404	3.478	3.4155	3.343	3.439	3.7945	3.6275	3.78	3.471	4.2855	3.481	3.7305	3.4315	3.5015	3.375	3.652	3.2655	3.468
NME1	8.483	8.619	7.671	7.163	8.02	7.195	6.313	7.759	7.467	7.266	7.646	7.485	7.135	8.832	7.293	7.61	6.03	6.815	6.899	7.194	7.279	7.331	7.484	8.359	7.451	6.185	7.531	8.003	7.78	7.733	7.844	7.772	7.579	8.161	7.783	7.603	7.171	7.708	7.011	7.753	7.76	8.435	7.98	7.576	7.762	8.287	6.072	7.358	6.414
NOL11	6.974	6.76	6.32	6.69	7.164	6.392	5.497	6.654	6.83	5.726	6.367	5.576	6.794	8.003	5.283	7.259	5.86	6.067	6.976	6.767	6.903	7.04	6.869	7.594	7.278	6	5.272	7.223	6.754	7.152	7.044	7.106	6.649	7.121	7.019	7.054	6.155	7.042	6.336	7.159	6.768	7.153	7.378	7.143	7.167	6.998	5.841	6.403	6.497
NOL3	4.702	4.651	5.02267	4.26767	4.551	4.28167	4.57467	4.55267	4.43	4.811	4.935	4.64933	4.11933	3.82733	4.26433	4.707	4.81767	4.833	3.945	4.27067	4.83633	4.45867	4.656	4.51533	4.47567	3.97967	4.48167	5.03267	5.23767	4.372	4.98833	4.55067	4.33033	4.257	4.88033	4.44333	4.429	4.50333	4.34533	4.66033	5.22533	4.55667	4.52433	4.433	4.63433	4.663	4.36433	4.48367	4.29867
NQO1	4.04067	4.09567	3.84767	4.19367	4.7	4.142	4.53967	3.76933	3.84867	3.80233	4.012	3.91	3.80733	3.86367	3.86967	3.74333	3.859	4.85533	3.74833	4.37733	3.995	3.796	4.26667	3.70367	3.81167	3.86933	3.89633	3.944	3.899	3.98933	3.579	3.81933	4.371	3.62967	4.05733	3.86367	4.08967	3.66167	3.91167	3.743	4.01967	3.76667	4.13767	3.75533	3.52833	4.00833	3.94233	7.422	3.962
NUAK1	6.978	6.877	6.266	7.11	7.57	6.661	6.727	6.659	6.955	6.425	7.275	6.76	6.182	7.603	6.049	6.338	5.308	6.927	6.941	6.944	7.082	6.801	6.825	6.312	6.687	5.896	5.342	7.228	6.269	7.568	6.915	6.418	6.878	6.088	7.823	6.784	6.375	6.28	6.139	5.939	6.356	6.569	6.757	7.022	7.269	7.098	6.58	9.036	7.365
NUP107	6.061	6.249	5.931	5.968	6.186	5.593	4.895	6.746	6.385	5.792	6.08	4.811	6.382	7.169	6.252	6.557	4.86	6.121	6.025	6.197	6.045	6.388	6.413	6.843	6.743	6.16	5.218	6.019	5.868	6.463	5.872	6.313	6.423	5.809	6.99	6.545	5.089	5.701	5.869	4.973	6.464	6.481	6.246	6.306	6.269	6.678	5.246	6.228	5.396
NUP155	3.982	3.607	3.879	4.093	4.095	3.87	3.36	3.84	4.114	3.885	4.069	4.21	3.852	4.77	4.033	4.364	4.03	3.935	4.176	4.376	3.587	4.294	3.863	3.99	4.129	3.75	4.158	3.719	3.582	3.855	3.467	3.903	3.886	3.875	4.006	3.73	3.373	3.723	3.412	3.571	3.821	3.777	4.279	4.488	4.032	3.947	3.977	3.573	3.694
NUP188	4.40267	4.58333	4.379	4.286	4.29967	4.473	4.52133	4.502	4.42333	4.28567	4.276	4.45867	4.56533	4.22467	4.70367	4.31167	4.52467	4.44033	4.12333	4.233	4.35833	4.107	4.32233	4.16067	4.27867	4.555	5.156	4.27	4.257	4.19633	3.814	4.01267	4.12567	4.276	4.22133	4.16933	4.283	3.97967	4.26367	4.254	4.242	4.023	4.05267	3.92267	3.93667	3.89033	4.31733	4.03467	4.046
NUP37	5.419	5.408	5.708	5.395	5.408	5.489	4.887	5.753	5.234	5.382	5.675	4.551	5.396	6.254	4.949	5.919	4.873	5.29	5.585	5.563	5.109	6.202	5.6	5.885	5.19	5.504	5.349	5.865	5.399	5.875	5.469	5.502	5.258	5.3	5.37	5.08	5.241	5.771	5.201	5.519	5.676	5.761	5.579	5.672	6.078	6.381	5.207	6.584	5.46
NUP62	5.3165	5.3525	5.3045	4.51	5.084	4.886	4.8145	4.7235	4.7035	4.897	5.067	4.9195	4.796	4.9285	4.7835	5.174	4.5635	5.1415	4.901	4.69	4.5995	4.9755	4.8125	4.699	4.915	4.3695	4.0335	5.2685	5.3285	5.33	4.7725	5.3915	5.0345	5.095	5.5555	5.5055	5.434	4.4095	5.4735	5.1295	4.8175	5.481	5.076	4.99	5.37	5.568	5.0425	5.571	5.2595
NUP85	6.358	6.287	5.977	5.284	6.358	5.571	4.651	6.15	6.012	5.338	6.192	4.723	6.08	6.723	5.414	6.236	4.433	5.919	5.608	6.354	5.989	6.147	5.983	6.097	6.205	4.276	4.838	6.396	6.077	6.299	6.091	6.139	5.683	5.636	6.458	6.072	5.078	5.584	5.867	5.658	6.14	6.39	6.146	5.994	5.919	6.54	5.36	5.811	5.872
NUPL2	4.276	4.163	3.893	4.198	4.066	3.628	3.734	4.324	4.39	3.558	4.32	4.101	3.995	4.713	3.283	4.619	3.831	3.906	4.525	4.852	4.621	4.716	4.623	4.845	4.077	3.957	4.196	4.423	4.384	4.334	4.27	4.412	3.92	4.53	4.745	4.686	4.58	4.163	4.175	4.031	4.82	4.548	4.486	5.394	4.649	4.81	4.049	4.252	3.927
NXT2	4.611	4.4325	4.125	4.2475	4.592	4.3255	4.538	4.346	4.332	4.3105	4.4375	4.529	4.4135	4.5795	4.643	4.8885	4.159	4.3385	4.92	4.847	4.6675	4.9485	4.865	5.39	4.9225	4.277	5.7185	4.751	4.303	4.349	4.1895	4.1705	4.5695	4.6065	4.191	4.121	3.884	4.244	4.448	4.8175	4.2315	4.5565	4.5335	4.615	4.6115	4.4145	3.865	4.3675	4.0565
PALLD	6.85333	6.80767	5.89533	5.95867	6.42733	5.50033	5.695	5.546	5.69	4.877	7.14833	5.88433	5.533	5.93367	5.965	6.22567	4.74633	6.809	6.23667	6.40833	5.836	7.27633	7.00267	6.23167	5.812	5.30867	5.11867	6.709	4.95233	7.36233	5.50433	6.66967	6.168	5.40567	7.67433	7.27367	5.84067	5.76333	5.625	5.82267	6.76133	6.66467	6.18	6.068	7.03033	7.279	4.92067	10.0227	6.84567
PAQR4	4.415	4.19	4.065	4.428	4.349	4.322	3.584	3.417	3.619	3.763	3.548	4.122	3.72	3.467	3.578	3.698	3.624	3.724	3.649	3.409	3.9	3.701	3.8	3.481	3.713	3.99	4.388	3.716	3.721	3.431	3.398	3.777	3.59	3.628	3.739	3.684	3.743	3.663	3.567	3.667	3.899	3.895	3.779	3.431	3.415	3.518	3.849	3.67	3.445
PARP1	6.81	6.791	6.21	5.381	6.247	5.659	5.168	5.729	5.803	5.804	6.495	6.617	6.104	7.406	5.797	6.168	6.102	5.409	6.016	5.758	5.706	6.233	6.307	6.179	5.929	6.308	5.433	6.685	6.09	6.355	5.883	5.838	6.097	5.727	5.862	5.986	6.49	6.283	6.072	6.007	6.793	6.316	5.736	5.698	6.416	6.455	6.42	5.583	6.195
PBK	3.279	3.228	3.195	3.303	3.686	3.203	3.603	3.756	3.275	3.704	3.479	3.471	3.346	4.098	3.594	3.436	3.491	3.646	3.206	3.683	3.471	3.525	3.445	3.405	3.565	5.189	4.29	3.236	3.556	3.245	3.479	3.575	3.582	3.701	3.444	3.416	4.276	3.409	4.043	3.669	4.172	3.265	3.628	3.66	3.535	3.524	3.546	3.551	3.583
PCNA	6.518	6.54	7.509	6.253	8.037	6.66	6.326	7.133	7.293	6.945	6.945	6.948	7.287	7.877	7.457	7.738	6.362	7.435	6.954	7.225	7.312	7.716	7.559	7.903	7.212	6.254	6.986	7.703	7.498	7.366	7.386	7.232	7.072	7.188	7.711	6.842	5.524	6.819	7.005	7.508	7.35	8.773	7.152	7.152	6.896	8.037	6.293	7.63	6.03
PDSS1	4.247	4.165	4.358	3.833	4.399	3.911	4.519	4.153	4.192	4.012	4.247	3.915	4.331	4.428	4.306	4.43	4.303	4.655	4.493	4.52	4.668	4.439	4.289	4.823	4.106	4.742	4.194	4.407	4.305	3.983	4.917	4.731	4.604	4.531	4.383	4.751	4.076	4.222	4.078	4.633	4.136	4.652	4.402	4.198	4.316	4.783	4.254	4.114	4.333
PFAS	4.756	4.768	4.454	4.927	3.847	4.215	5.447	5.136	5.102	4.926	5.113	4.7	5.105	6.244	4.807	5.081	5.218	4.801	4.996	5.046	4.741	4.856	5.136	4.978	4.768	4.996	5.992	5.116	5.075	4.372	4.535	4.635	4.437	4.563	4.659	4.63	4.778	5.24	5.403	5.231	4.384	5.089	4.5	4.491	4.306	4.709	4.22	4.522	5.228
PFKFB4	3.958	4.108	3.946	4.17	4.197	4.686	3.928	3.882	4.277	4.07	3.728	3.837	3.925	4.048	4.021	3.678	4.028	4.109	3.888	3.863	4.196	3.774	4.096	3.959	3.865	4.446	4.629	3.642	3.871	3.479	3.782	3.829	3.84	3.918	3.802	4.022	3.729	3.751	4.33	3.816	5.081	3.822	3.909	4.106	3.948	3.453	3.69	3.619	3.601
PHF14	3.042	2.906	2.876	3.115	2.937	2.976	3.37533	3.21767	3.166	3.542	3.24267	3.24933	3.23967	3.15633	3.46967	3.15533	3.35733	3.25233	3.13033	3.259	3.21433	3.07467	3.09933	3.15067	3.141	3.76767	3.89233	3.444	3.21933	3.24267	3.63367	3.27633	3.20033	3.28833	3.11	3.295	3.89333	3.29733	3.798	3.39333	3.596	3.10533	3.32433	3.15633	3.18233	3.19067	4.26567	3.31967	3.67633
PHF21A	4.794	4.765	4.549	4.821	5.352	4.925	5.395	5.194	5.383	4.791	6.095	4.724	4.729	6.073	5.295	5.351	5.141	5.489	5.663	5.268	5.288	5.73	5.19	4.697	5.711	5.776	5.213	5.391	5.454	6.059	5.425	5.453	5.149	5.374	6.181	5.805	6.071	5.1	6.405	5.248	5.469	5.752	5.672	5.88	5.852	5.92	5.552	6.391	5.123
PHLDA2	4.1855	3.944	3.3615	3.295	3.351	3.711	3.619	4.0265	3.5905	3.5985	3.5375	3.602	3.772	3.6285	3.635	3.594	3.6385	3.981	3.333	3.5105	3.6185	3.8	3.5895	3.419	3.7135	4.982	3.716	3.528	3.7425	3.834	3.345	3.833	3.812	4.782	3.9475	4.9205	3.7765	3.2995	3.5695	3.497	3.321	3.6695	3.5185	3.4555	3.9445	3.411	4.209	6.206	4.0815
PIR	5.098	5.467	4.957	4.432	5.913	4.855	4.394	4.564	4.511	4.499	4.411	4.64	4.891	5.185	4.608	6.11	4.971	4.585	4.683	5.55	4.903	5.255	5.921	5.667	4.626	4.969	4.705	6.172	5.202	5.374	4.764	5.368	5.286	5.113	5.291	4.61	4.6	5.195	4.928	5.01	4.832	6.085	6.537	5.813	6.014	5.836	4.307	4.52	4.819
PITX1	3.5865	3.3725	3.416	3.449	3.3395	3.305	3.649	3.28	3.3685	3.301	3.2355	3.458	3.4395	3.4195	3.363	3.2755	3.456	3.3255	3.1785	3.351	3.334	3.2065	3.3045	3.23	3.3165	3.5665	3.779	3.1605	3.1865	3.178	3.4685	3.1885	3.41	3.229	3.191	3.2395	3.5145	3.214	3.309	3.2985	3.2995	3.1825	3.267	3.167	3.1435	3.0615	3.9565	3.3435	3.241
PKP4	4.4495	4.4125	5.16525	4.69575	4.75175	4.57675	4.98475	4.85475	4.9735	5.25075	4.55875	4.66625	4.733	5.3465	4.993	5.07825	4.7415	5.0985	5.4235	5.09175	5.17025	5.4875	5.48375	5.39325	5.05	4.79875	6.00125	5.301	5.5235	5.086	5.1555	5.55175	5.4305	5.33225	5.5215	5.19525	4.589	5.6515	5.19525	5.0385	5.65125	5.87875	5.68325	5.327	5.25275	5.55925	4.38075	5.784	4.775
PLAC8	5.322	5.193	5.169	6.115	4.861	6.379	4.679	4.768	5.547	5.636	6.184	6.454	4.583	4.407	5.878	6.975	5.226	4.464	5.208	5.328	4.823	7.617	6.107	6.976	5.521	6.461	7.397	7.568	4.992	7.152	5.355	7.141	6.945	5.974	5.435	5.662	6.522	6.109	5.859	6.829	4.335	6.441	5.863	7.136	7.473	6.317	5.813	4.854	6.609
PLK1	3.647	3.57	3.748	3.438	3.7	3.998	3.591	3.688	3.58	3.864	3.863	4.06	3.709	3.681	3.81	3.773	3.839	3.712	3.723	3.912	3.788	3.642	3.464	3.551	3.854	4.242	3.735	3.507	3.85	3.606	3.745	3.405	3.605	3.427	3.781	3.428	3.79	3.812	4.1	3.407	3.935	3.763	3.62	3.361	3.461	3.722	3.964	3.941	3.54
POLA2	4.694	4.567	4.655	5.971	4.671	4.621	4.953	4.456	4.344	4.561	4.842	5.22	4.641	5.033	4.654	4.56	5.003	4.588	4.582	4.589	4.993	4.645	4.604	4.421	4.485	4.312	5.27	4.308	4.438	4.328	4.34	4.648	4.078	4.587	4.196	4.594	4.212	4.397	4.291	3.983	4.713	4.845	4.279	4.237	4.231	4.181	4.883	4.174	4.208
POLE2	4.502	4.416	4.116	3.819	4.298	3.884	3.849	3.821	4.337	3.828	4.043	4.336	4.138	4.297	4.05	4.04	3.493	3.775	4.165	3.922	4.434	3.896	3.739	4.264	3.708	4.145	4.07	3.821	3.984	4.212	3.737	4.078	4.015	3.621	4.178	4.09	4.375	3.934	4.183	3.973	4.135	4.606	4.146	4.23	3.989	3.874	4.275	3.787	4.274
POLG2	3.95	4.192	4.186	4.556	4.862	4.318	3.764	4.503	4.394	4.741	4.426	4.265	4.744	5.095	3.888	4.632	4.134	4.197	4.678	4.74	4.601	4.288	4.451	4.324	4.892	4.43	4.462	4.604	4.736	4.766	4.689	4.459	4.624	4.241	5.033	4.194	4.398	4.66	4.849	4.857	4.74	4.534	4.505	4.175	5.086	4.772	4.103	4.581	4.355
POLQ	3.8725	4.0625	3.7895	4.027	4.1195	4.2285	4.27	3.982	4.111	4.1075	4.118	4.1555	3.989	3.976	4.5005	3.6825	4.1125	3.9315	4.0375	4.0215	4.204	3.9895	3.975	3.8305	3.9795	5.008	4.396	3.5755	3.785	3.792	4.141	3.969	3.699	3.7425	3.764	3.723	4.401	3.9345	4.2355	4.045	4.2085	3.7635	3.7665	4.016	3.859	3.6815	4.7365	3.839	3.997
POLR2L	6.588	6.5545	6.515	5.753	6.119	6.0905	6.0825	6.3265	6.077	6.247	6.5595	6.416	6.0915	6.7275	6.4535	6.4465	6.16	6.004	6.2085	6.1565	6.2485	6.009	6.064	6.19	6.049	6.1555	6.391	6.519	6.628	6.183	6.342	6.308	6.549	6.4845	6.4205	6.2315	6.5905	6.5605	6.7235	6.34	5.9645	6.411	6.293	6.1405	6.251	6.2665	6.3735	6.179	6.922
POLR3K	4.568	4.477	4.723	4.35	4.533	4.374	4.493	4.721	5.203	4.56	4.951	4.553	4.486	4.474	4.75	5.253	4.437	4.925	4.309	4.734	4.41	4.869	4.697	5.445	4.696	3.875	4.427	4.779	4.455	4.797	4.01	5.115	5.267	4.153	4.711	3.909	4.108	5.082	4.521	4.516	4.769	5.547	5.477	4.986	4.588	5.459	3.912	4.291	4.917
POP1	4.29	4.315	4.062	4.322	4.067	3.995	4.19	4.135	4.394	4.166	4.16	4.553	4.137	4.251	3.892	4.417	3.893	4.112	4.626	4.388	4.654	4.36	4.444	4.489	4.534	5.315	5.55	4.055	4.234	3.972	3.689	4.234	3.988	4.024	4.141	4.001	4.006	4.306	4.097	4.064	4.2	4.284	3.83	4.147	3.884	4.152	4.328	4.119	3.664
PPFIA4	3.378	3.483	3.466	3.404	3.437	3.781	3.308	3.49	3.647	3.62	3.467	3.391	3.596	3.257	3.4	3.392	3.41	3.491	3.451	3.237	3.417	3.376	3.406	3.311	3.673	3.819	3.699	3.253	3.294	3.322	3.483	3.506	3.163	3.279	3.385	3.334	3.25	3.567	3.604	3.321	3.378	3.632	3.336	3.604	3.379	3.168	4.125	3.42	3.623
PPIH	6.568	6.403	5.983	6.085	6.861	6.281	6.319	5.906	5.981	6.444	6.867	6.545	5.974	5.757	6.476	5.935	6.076	6.125	5.835	5.809	5.609	6.27	6.096	5.782	6.082	6.027	5.377	6.324	6.4	5.695	5.765	5.918	5.903	5.757	6.018	5.812	5.426	5.589	5.956	6.146	6.045	6.033	5.963	6.36	6.129	5.843	6.045	6.508	5.376
PRC1	3.746	3.683	3.443	3.778	4.587	3.653	3.637	3.529	3.714	3.492	4.129	3.588	3.977	4.748	3.553	3.832	3.763	4.097	3.801	3.483	3.595	4.022	3.588	3.851	3.639	4.464	3.711	3.279	3.363	3.791	3.45	3.427	3.472	3.933	4.11	3.776	4.006	3.789	3.664	3.642	4.873	4.076	3.838	4.031	3.677	3.805	4.121	4.702	3.738
PRIM1	4.021	3.939	4.136	4.155	4.68	4.093	3.494	4.036	3.781	4.25	4.254	3.757	4.27	5.321	4.001	4.178	3.901	3.735	4.326	4.035	3.716	4.233	3.717	4.305	4.436	3.768	4.315	3.973	4.049	4.35	4.172	4.485	4.442	4.405	4.555	4.208	4.671	4.067	4.039	4.96	4.233	5.479	4.396	4.901	3.722	4.253	4.462	3.691	4.595
PRR11	8.279	8.534	8.481	9.136	9.756	9.825	8.581	8.091	8.203	8.537	8.488	8.544	7.993	8.439	8.464	7.71	8.562	8.534	8.294	8.665	8.087	7.371	7.756	7.268	7.883	7.392	5.942	7.537	8.137	7.426	8.045	7.66	7.871	8.266	8.595	8.228	8.099	7.809	7.18	7.66	8.24	7.477	7.648	7.745	7.467	7.968	6.766	8.29	8.769
PRR7	3.678	3.756	3.608	3.885	3.448	3.464	3.704	3.585	3.305	3.582	3.732	3.477	3.453	3.525	3.523	3.281	3.757	4.016	3.659	3.603	3.473	3.538	3.44	3.447	3.471	3.427	3.654	3.506	3.631	3.138	3.51	3.242	3.332	3.393	3.499	3.461	3.518	3.355	3.406	3.363	3.532	3.359	3.419	3.484	3.409	3.366	3.328	3.33	3.262
PSME3	5.833	5.926	5.068	4.842	4.5965	4.68525	4.6015	5.196	5.16925	5.146	5.37	5.08325	4.76925	5.678	5.06175	5.14875	4.88775	5.12625	5.21075	5.1225	4.99525	5.50825	4.82	5.45425	4.91425	5.02775	5.1605	5.34675	4.8035	5.035	4.7105	5.20175	5.16025	5.02125	5.048	4.8975	4.88675	5.1215	4.9325	5.0085	4.7655	5.33375	5.06575	5.043	5.30475	5.261	4.6065	5.31575	4.98475
PSPH	4.249	4.285	5.595	4.3365	3.646	4.3185	4.312	5.1655	5.5025	5.2515	4.893	4.461	5.228	6.2795	3.9285	5.4295	4.4165	4.405	5.217	5.1535	4.5325	5.5095	5.903	5.3685	5.6515	4.2445	4.405	5.5005	5.6595	5.7735	5.998	5.313	5.858	3.733	5.2065	3.456	5.821	5.899	5.24	6.441	5.322	5.8525	5.7245	5.155	5.606	3.944	6.0295	5.5295	5.687
RACGAP1	3.255	3.298	4.062	3.728	4.762	3.629	3.946	3.812	3.573	4.343	4.209	3.37	3.806	5.726	3.681	3.718	3.415	3.845	3.598	3.873	3.978	4.445	4.151	3.72	3.523	4.781	4.29	4.312	4.466	4.482	4.944	3.746	4.492	4.335	4.508	4.26	4.599	4.585	4.895	4.79	4.994	4.657	3.888	3.011	4.538	4.593	5.406	5.223	4.412
RAN	8.155	7.8985	7.156	6.215	7.023	6.604	5.9765	7.3265	7.2715	6.363	7.383	6.4995	6.9515	7.7465	7.326	7.656	6.59	7.1465	7.318	7.6435	6.9145	7.6655	7.357	7.6285	7.2595	5.7975	5.8645	7.8745	6.5465	7.7065	6.8235	7.4135	7.376	7.267	7.3965	7.436	6.2145	7.104	6.7835	7.426	6.0125	7.6825	7.232	7.223	7.154	7.83	6.338	7.862	6.7575
RANGAP1	6.186	5.988	5.7625	5.1615	5.2425	5.365	4.5345	5.0155	4.7965	4.5515	5.08	4.56	4.5125	5.024	4.7855	4.892	4.4845	5.052	4.8575	4.7075	4.8325	5.034	4.7305	4.692	4.6585	4.6975	5.085	4.9715	4.7015	4.783	4.7925	4.8195	4.778	5.142	5.161	5.27	4.341	4.464	4.447	4.8095	4.675	5.3145	4.758	4.7645	4.6365	5.322	5.175	5.0545	4.7965
RBM15B	5.702	5.832	5.946	5.88	5.858	6.115	6.351	6.207	6.107	6.571	5.271	6.102	6.119	6.157	6.232	6.152	6.269	6	5.835	5.801	6.018	5.668	5.564	5.759	5.823	6.411	6.355	5.7	5.814	5.901	5.337	5.284	5.488	6.439	5.97	5.883	5.227	5.262	5.948	5.714	5.463	5.566	6.187	5.684	5.804	5.755	5.728	6.203	5.888
RCN2	5.7275	5.6215	5.3735	5.0285	6.089	5.1345	5.309	6.225	5.7995	5.5795	5.8265	5.1285	5.589	5.9175	5.4045	6.24	5.0085	5.7415	5.638	5.9545	5.6305	6.7365	6.219	6.3485	5.893	5.6395	4.9065	6.384	5.496	6.469	5.3025	5.649	5.8875	5.367	6.071	5.4105	4.5155	5.2555	4.7745	5.879	5.206	6.3205	5.8305	6.18	6.071	6.887	4.775	6.948	5.5335
REXO4	5.603	5.512	4.716	4.512	4.505	4.439	3.948	4.425	4.106	3.994	4.41	4.19	4.58	3.972	4.394	4.672	4.126	4.034	4.372	3.866	4.283	4.195	4.315	4.142	4.598	3.817	3.948	3.959	4.309	4.25	3.964	4.113	4.149	4.244	4.242	4.073	3.996	4.006	4.471	4.211	4.397	4.121	4.057	4.04	3.732	4.373	4.203	3.92	4.288
RFC3	3.769	3.8575	3.856	3.98	3.9305	3.795	4.065	4.2675	4.277	4.3065	4.692	4.7475	4.2965	4.86	4.2015	4.254	4.176	4.6985	4.222	4.4195	4.4265	4.445	4.517	4.54	4.4325	4.6165	4.3645	4.1135	4.081	4.3305	4.2845	4.3095	4.6405	4.4565	4.4355	4.365	4.1535	4.597	3.962	4.332	4.2275	4.8965	4.5605	4.185	4.3775	4.452	4.0495	4.3815	4.5515
RFC4	4.879	4.829	4.463	4.105	5.49	4.501	4.462	4.98	4.449	4.622	4.651	4.734	4.288	5.907	4.127	4.529	4.339	4.701	4.782	5.11	4.816	4.661	4.289	4.876	4.144	4.128	3.83	4.471	4.562	4.585	4.654	4.591	4.441	4.59	5.388	4.191	4.441	4.226	4.586	4.342	5.392	5.725	4.895	4.73	4.597	5.155	4.38	4.994	4.565
RFWD3	3.486	3.225	3.651	3.474	3.549	3.645	4.427	4.302	3.711	4.226	4.129	3.854	3.756	4.043	4.47	4.031	4.213	3.966	3.919	3.949	4.143	4.043	3.963	3.9	4.153	4.663	4.038	3.897	3.901	3.993	3.604	3.85	3.599	3.909	4.172	3.642	3.874	4.046	3.96	3.711	3.745	4.251	4.155	3.861	3.947	4.038	3.817	4.297	3.793
RFX5	5.062	5.017	5.153	5.3335	5.5585	5.4595	5.2095	5.35	5.37	5.394	5.5285	5.4065	4.8445	6.309	5.0715	5.229	5.322	5.8375	5.1105	5.3475	5.721	5.7755	5.4865	5.1545	5.224	5.2355	4.9935	5.0795	5.157	5.2625	4.917	5.148	5.4165	4.8525	5.703	4.776	4.9685	4.77	5.3395	5.7055	5.9375	5.6735	5.0415	5.2765	5.4585	6.036	4.975	5.6645	4.883
RHOQ	5.7614	5.7756	5.1666	5.3128	5.3182	5.45	5.0462	5.1078	4.8488	4.855	5.3652	5.0688	4.8238	4.834	5.181	5.1756	4.709	5.2348	5.1608	5.305	5.2282	6.102	5.397	5.4154	4.97	4.9562	5.167	5.576	4.952	6.1266	4.9188	5.3288	5.185	4.9556	5.8856	5.6742	4.9932	4.875	4.6172	5.2624	5.1396	5.4202	4.9628	5.3142	5.7298	5.5844	4.4788	7.3372	5.0032
RPIA	4.755	4.735	4.746	4.368	5.198	4.935	4.358	5.121	4.842	4.57	5.522	4.393	4.329	6.117	4.342	5.082	3.848	4.957	5.512	5.434	5.012	5.607	5.166	5.177	5.644	5.395	5.187	5.249	3.988	5.248	4.714	5.328	4.778	5.06	5.543	5.539	4.63	4.035	4.899	4.521	4.556	5.273	5.111	4.979	5.281	5.353	3.877	5.258	4.94
RRAS	5.259	5.191	5.442	4.966	5.228	5.23	6.412	5.458	5.032	5.513	6.128	5.918	4.948	4.779	5.183	5.564	4.97	5.436	5.234	5.238	5.088	6.243	5.965	5.383	4.832	5.02	5.326	5.224	5.051	6.176	4.801	5.323	5.013	5.168	6.402	5.402	4.423	5.011	4.381	4.98	5.278	5.695	5.239	5.512	5.458	5.653	5.51	7.277	4.647
RRM1	5.2485	5.401	5.131	5.1295	6.36	6.0265	4.379	5.4415	5.1185	5.434	5.029	4.749	4.9715	5.6225	5.2	5.24	4.4355	5.0795	5.412	5.5615	5.1735	5.644	5.145	5.889	5.3465	5.14	4.828	5.2545	5.3115	5.3835	5.1545	5.061	5.353	5.318	5.2415	5.2795	4.815	5.1005	5.0315	5.28	5.082	5.858	5.159	5.1245	5.412	5.746	4.481	5.628	5.546
RRM2	3.9675	3.789	3.7945	3.851	4.821	4.4555	3.9915	4.038	4.058	4.17	4.273	4.063	3.5235	6.504	3.872	3.9645	3.9135	3.8035	3.46	3.9565	3.9565	4.913	4.2045	3.959	3.6325	4.826	4.155	4.479	3.8955	3.8775	4.4275	3.828	4.098	4.6355	4.611	3.865	4.136	4.1285	4.283	5.0465	4.264	5.6695	3.7005	4.0325	4.5235	4.936	4.6295	5.3035	4.0575
RRS1	6.978	6.817	5.488	5.751	5.277	5.465	4.506	5.396	5.11	5.108	5.296	5.816	4.74	5.992	4.777	4.81	5.891	5.997	5.518	5.731	5.553	5.042	5.282	5.569	5.032	4.651	4.863	5.658	4.431	5.587	4.735	5.983	4.975	5.393	5.542	6.079	4.902	4.398	4.642	4.961	6.106	5.535	5.27	5.259	4.902	5.641	4.295	4.882	4.128
RUVBL1	5.284	5.247	5.267	4.499	4.736	4.855	5.818	5.925	5.502	6.289	6.073	5.547	5.505	5.862	5.685	5.94	5.879	6.001	5.898	5.806	5.204	5.469	5.335	5.758	5.553	4.654	4.979	5.995	6.113	5.458	5.328	5.666	5.87	5.212	5.726	5.87	5.251	5.893	5.891	5.439	5.905	5.768	5.895	5.935	5.688	5.541	5.389	5.689	6.325
SAC3D1	5.47	5.809	5.398	4.144	5.465	4.759	4.699	4.996	4.604	5.302	5.339	4.774	4.82	6.49	4.934	5.023	4.321	4.746	4.955	5.792	4.964	4.964	4.663	4.53	5.122	5.851	4.409	4.806	4.222	4.327	4.658	4.272	4.69	4.88	5.257	4.523	4.169	4.479	4.757	4.389	4.889	3.877	4.8	3.987	4.176	5.357	4.137	4.681	4.392
SDF2L1	8.536	8.135	6.668	5.985	6.663	7.152	5.883	6.629	6.119	5.85	7.119	5.915	6.04	6.087	6.268	6.752	5.611	5.72	6.113	7.014	6.726	6.001	5.966	6.922	5.762	5.665	5.459	9.384	6.452	6.476	6.505	6.999	6.409	5.99	6.312	7.173	6.377	6.135	6.567	6.843	7.378	7.12	6.944	5.391	6.688	6.442	5.853	5.512	6.368
SETMAR	4.25	4.22	4.498	4.044	4.412	4.037	6.065	5.141	5.202	5.621	5.624	5.306	5.614	5.502	5.067	4.977	5.582	5.442	5.13	5.213	5.44	4.976	5.225	4.898	4.73	5.772	4.378	5.433	5.164	4.699	4.665	4.906	4.711	5.172	5.526	5.225	5.536	5.157	5.46	5.872	4.744	5.734	5.548	5.043	4.821	5.592	5.617	5.342	5.316
SKP2	4.28267	4.269	4.854	4.71533	4.87733	4.56467	5.047	4.032	3.8195	4.2455	3.971	4.055	3.978	3.574	4.6465	3.8765	4.4455	4.1545	3.825	3.796	3.8655	3.814	3.8075	3.718	3.7755	4.3465	4.316	3.604	3.9685	3.5975	3.9565	3.919	4.034	3.6485	3.4075	3.619	4.1365	3.979	3.84	4.3265	4.048	3.7975	3.595	3.9	3.8005	3.5955	4.397	3.6095	3.9995
SLBP	6.004	6.544	6.038	5.066	6.237	5.152	4.818	5.827	5.442	5.189	5.845	4.278	5.769	5.574	5.527	6.5	4.646	5.461	5.925	6.583	5.43	6.722	6.496	7.037	5.857	5.687	5.362	6.963	6.62	6.803	6.798	6.244	5.895	6.606	6.354	6.379	4.724	6.128	6.513	6.471	6.53	7.025	6.644	5.833	6.377	6.958	6.415	6.61	5.783
SLC22A5	4.182	4.003	4.335	4.4	4.2	4.291	4.45	4.129	4.035	4.215	3.981	4.559	4.259	4.263	4.114	4.254	4.177	3.913	4.21	4.808	4.577	4.456	4.296	4.107	4.498	4.954	5.44	4.099	4.376	4.205	4.315	4.011	4.042	3.977	4.657	4.114	3.926	4.037	4.041	4.161	4.752	4.171	4.609	4.166	4.16	4.596	3.672	4.362	3.864
SLC38A6	3.346	3.208	3.741	3.681	3.814	3.697	3.574	3.862	3.343	3.684	3.589	3.397	3.489	4.303	3.644	3.977	3.46	3.554	3.632	3.73	3.651	4.545	3.691	3.989	3.785	4.716	5.403	3.836	3.965	4.231	4.068	3.72	3.21	3.396	3.767	3.786	4.055	3.374	4.197	4.124	4.058	3.594	3.526	3.333	3.873	4.049	3.955	4.355	3.778
SLC5A6	9.079	8.901	6.987	6.311	6.877	8.189	7.668	6.77	7.1	7.096	9.017	8.002	7.924	8.559	7.156	6.694	6.726	7.372	7.152	7.607	7.331	6.54	6.884	7.066	6.989	6.893	5.892	9.766	7.624	7.193	6.701	7.534	6.637	6.202	7.172	8.754	6.323	6.853	5.57	5.994	7.084	6.81	7.197	6.372	7.577	6.605	6.057	6.16	9.211
SLC6A8	3.94033	4.021	3.94333	4.02333	4.24033	3.832	4.09233	3.976	3.82233	4.14733	4	4.127	4.06167	3.99733	4.314	3.864	4.104	4.32967	4.305	4.006	4.06667	3.99233	3.76667	3.852	4.03367	3.90733	4.212	3.56033	3.905	3.583	3.61033	3.66267	3.826	3.73833	3.69233	3.75	3.87067	3.666	3.894	3.72067	3.93	3.67533	3.663	3.57	3.88367	3.687	3.75167	5.39367	3.75333
SLC7A11	3.429	3.43767	3.19233	3.27233	3.37633	3.29333	3.84467	3.451	3.43967	3.47567	3.36433	3.44	3.413	3.63567	3.384	3.33733	3.576	3.39933	3.35467	3.35767	3.643	3.25933	3.35167	3.35333	3.299	3.92067	3.721	3.21	3.32	3.34933	3.14967	3.28267	3.20367	3.34267	3.17667	3.18367	3.48633	3.20233	3.26033	3.33867	3.55967	3.225	3.52767	3.327	3.276	3.22167	3.388	4.35833	3.29367
SLC7A6	3.96133	3.94033	3.66667	3.89	3.911	3.787	4.20267	3.93633	3.83367	3.94167	4.11567	3.97233	3.696	4.167	3.879	3.88333	3.982	4.146	3.93467	3.98867	4.04133	4.079	4.05433	3.813	3.97767	4.75833	4.23733	3.649	3.81433	3.81567	3.90667	3.66767	3.68967	3.645	4.09467	4.09033	4.03733	3.598	4.17433	3.79233	3.732	3.71267	3.663	3.80033	3.88633	3.96433	4.31233	4.22133	3.72
SMTN	4.8535	4.7175	4.4955	4.411	4.1645	4.299	4.679	4.3095	4.2985	4.153	4.2355	4.6335	4.243	4.121	4.8305	4.5415	4.275	4.455	4.358	4.8725	4.2835	4.4235	4.12	3.981	4.2955	3.9285	4.4085	4.554	3.741	5.0685	3.9925	4.5135	4.0845	4.1105	4.8355	4.247	4.352	4.2805	4.0585	4.355	4.164	3.993	4.0805	4.2595	4.1315	4.181	4.1915	5.6485	4.0955
SNRPC	7.28	7.372	6.869	6.89	7.436	7.36	6.181	6.788	6.649	6.241	6.696	6.544	6.883	7.13	6.595	6.628	6.319	6.316	6.673	6.727	6.311	6.692	6.664	6.791	6.716	6.076	6.12	6.39	6.393	6.46	6.29	6.661	6.372	6.461	6.427	6.244	6.684	6.648	6.271	6.458	6.295	6.15	6.65	6.57	6.892	6.633	6.227	6.262	6.565
SNRPD1	5.013	5.147	4.565	4.5725	4.9375	4.647	4.12	4.5055	4.7785	4.2865	4.8875	4.2225	4.412	5.44	4.7775	4.8885	4.4395	4.582	4.6495	4.595	4.3845	4.7445	4.727	5.1185	4.369	5.008	4.9105	4.9585	4.4515	5.1575	4.3355	4.573	4.82	4.7195	5.029	5.0255	4.356	4.438	4.1775	4.7655	4.3055	4.9835	4.813	4.6645	4.4895	5.022	4.398	5.2355	4.528
SNRPF	7.803	7.831	7.497	7.621	7.423	7.233	7.026	7.937	7.747	7.469	7.471	7.753	7.715	7.855	7.343	7.414	6.96	7.515	7.396	7.327	7.12	7.342	7.092	7.552	7.609	6.461	7.529	8.112	7.94	8.034	8.112	8.033	7.932	8.16	8.02	7.756	7.584	7.845	7.481	7.921	8.134	8.059	7.851	7.961	8.134	7.929	7.433	7.852	7.91
SOX18	3.446	3.538	3.464	3.486	3.25	3.238	3.562	3.706	3.18	3.155	3.287	3.394	3.257	3.292	3.565	3.455	3.539	3.494	3.442	3.617	3.612	3.321	3.743	3.426	3.425	3.491	4.269	3.637	3.607	3.357	3.367	3.215	3.416	3.446	3.367	3.267	3.562	3.615	3.551	3.426	3.707	3.348	3.606	3.443	3.423	3.595	4.124	3.502	3.45
SPAG4	3.831	4.046	3.921	3.81	3.711	3.856	3.998	4.003	3.703	3.758	4.831	4.434	3.838	4.044	3.843	3.933	3.702	3.987	4.032	4.062	4.092	3.924	4.028	3.875	3.929	3.882	4.148	3.862	3.993	3.749	3.858	3.683	3.898	4.093	3.811	3.596	3.728	3.995	3.701	3.654	3.657	3.892	3.862	3.713	3.706	3.746	4.002	3.663	3.829
SQLE	5.32567	5.44233	5.82033	4.669	6.79133	4.726	4.636	5.015	5.153	4.77367	4.486	4.92333	4.11767	5.57767	5.456	5.09533	4.939	4.40467	5.693	5.09033	4.317	4.23467	4.41233	5.12933	4.628	4.213	5.318	4.54133	4.874	4.18133	4.751	4.936	4.29367	5.96633	4.48567	4.84567	4.49133	5.01533	4.31767	4.37667	5.14233	5.31033	4.658	4.40267	6.21767	4.43233	4.59267	5.633	4.86067
STC1	3.815	3.86567	3.66833	3.864	4.039	3.918	3.88267	3.807	3.80033	3.92733	3.853	4.00867	3.8	3.70067	4.10667	3.745	4.443	4.34633	3.73533	3.68567	3.66033	4.01733	3.74967	3.59333	3.66733	4.79633	4.343	3.93333	3.825	4.462	3.891	3.951	3.80933	3.82867	4.07433	4.99333	4.472	3.76767	3.70733	3.846	4.18267	3.68133	3.66667	3.80033	3.92133	3.86467	4.17033	6.12633	3.877
STX10	5.702	5.752	5.93	5.458	5.595	5.944	5.621	5.299	5.306	6.376	6.037	5.805	6.003	5.62	6.065	5.675	5.931	5.841	5.565	5.57	5.707	5.351	5.698	5.11	5.434	5.206	4.5	5.161	5.428	4.965	5.514	5.624	5.507	5.597	5.2	5.698	4.91	5.218	5.548	5.27	5.346	5.434	4.73	5.402	5.572	5.529	4.084	5.409	5.667
STXBP6	3.637	3.5005	3.583	3.6705	3.7935	3.61	4.308	3.6285	3.756	4.2705	3.837	4.0465	4.255	4.097	4.121	3.931	4.457	4.175	3.6525	3.781	3.816	3.64	3.8585	3.682	3.847	4.552	4.6915	3.6355	3.897	4.0895	3.5275	3.7325	3.549	3.555	3.599	3.723	3.913	3.6245	3.934	3.777	4.071	3.5195	3.807	3.4875	3.605	3.4655	3.4625	4.454	3.573
TACC3	3.645	3.88	4.035	4.006	4.418	3.569	4.168	3.884	4.199	4.169	4.771	5.147	4.033	4.853	4.038	3.864	4.568	5.129	3.852	4.445	3.812	4.205	4.072	4.214	4.153	3.748	4.427	3.974	3.751	3.834	4.128	3.96	3.779	4.009	4.356	4.267	3.977	3.583	3.778	4.376	4.047	4.508	4.21	3.932	3.762	4.221	3.881	4.44	3.597
TAF4	4.304	4.435	4.8085	4.5355	4.7085	4.089	5.103	5.006	4.716	4.751	4.664	4.666	4.986	4.8695	4.4695	4.926	4.3015	4.614	4.9295	4.774	4.7245	4.8255	4.752	4.8235	5.1175	4.747	5.048	4.9675	4.909	4.5005	4.7545	4.5905	4.856	4.848	4.744	4.609	4.585	4.8415	4.8495	4.9535	4.9825	4.7875	5.063	4.399	4.692	4.7315	4.5335	4.3245	4.492
TAP2	3.78	3.775	3.839	3.99933	3.909	3.904	3.899	3.961	3.68133	3.94933	4.00933	4.11667	3.847	3.83667	4.028	3.92	3.654	3.748	3.87667	3.889	3.89333	4.063	3.83333	3.867	3.889	4.252	4.36833	3.98567	3.79433	3.748	3.62067	4.065	3.88267	3.72533	3.62633	3.94933	3.97467	3.82367	3.92733	3.928	3.897	4.12933	3.73567	4.21867	4.009	3.95733	3.87967	3.68033	3.836
TARBP1	5.484	5.655	5.048	5.974	6.168	5.98	6.234	6.024	6.369	6.236	6.446	6.125	6.953	8.695	5.866	6.09	5.829	6.614	6.157	6.139	6.57	6.341	6.442	5.853	6.292	6.183	6.464	5.638	6.017	5.828	5.433	5.602	5.124	5.676	6.544	6.098	5.643	5.758	5.899	5.78	6.416	5.928	5.552	5.612	5.551	6.189	5.213	5.856	5.264
TFCP2	4.0755	4.0785	4.2085	3.977	3.975	3.829	4.2755	4.8045	4.4675	4.5925	4.524	4.643	4.6865	4.038	4.5055	4.703	4.0435	4.4255	4.2095	4.254	4.189	4.7225	4.2475	4.4755	4.529	4.814	5.2155	4.3125	3.899	4.363	4.4595	4.771	4.263	4.2875	4.2735	3.96	4.671	4.354	4.241	4.511	4.6975	4.3505	3.919	4.155	4.4305	4.532	4.0355	4.043	4.5805
TIMELESS	4.2505	4.117	4.138	4.2215	4.2275	3.8735	4.091	4.182	4.187	4.087	4.13	4.203	4.0505	4.027	4.346	4.437	4.2075	4.0015	4.2175	4.243	4.144	3.9495	4.143	4.135	4.48	4.8425	4.7815	4.158	4.2465	3.994	4.291	4.2015	3.933	4.21	4.289	4.1015	4.406	4.068	4.185	4.1355	4.6185	4.4015	4.2705	4.0505	3.883	3.9635	3.7995	3.9345	4.3365
TIPIN	3.977	3.586	3.362	3.569	3.403	3.711	3.221	3.617	4.058	3.422	3.439	3.29	3.751	3.686	3.576	3.616	3.74	4.038	3.869	3.783	3.75	3.684	3.462	3.655	3.612	3.762	4.236	3.386	3.447	3.716	3.314	3.357	3.462	3.462	3.62	3.639	3.313	3.445	3.628	3.566	3.878	3.669	3.611	3.992	3.379	3.395	3.023	3.478	3.391
TLE6	3.911	3.926	3.854	4.006	4.112	3.807	3.425	3.518	3.49	3.52	3.55	3.871	3.502	3.309	3.475	3.481	3.517	3.524	3.177	3.348	3.45	3.314	3.552	3.494	3.495	4.241	3.397	3.498	3.85	3.103	3.505	3.445	3.36	3.569	3.548	3.537	3.806	3.647	3.672	3.235	3.924	3.488	3.886	3.537	3.416	3.331	3.538	3.088	3.538
TNFRSF21	4.167	3.937	4.318	4.212	4.1615	4.308	4.4625	4.6635	4.119	4.521	5.478	4.3875	4.339	4.413	4.478	4.6705	4.0475	5.9265	4.226	4.301	4.066	6.03	5.3295	4.559	4.0035	4.1855	4.5175	4.512	3.821	5.367	4.49	5.175	4.796	4.7945	6.3765	5.9405	4.7895	4.151	5.2085	4.477	4.702	5.0675	4.141	4.6215	5.029	5.6925	4.776	6.8255	4.9325
TOP2A	3.6445	3.6125	3.3295	3.605	5.6445	3.6605	4.068	3.5195	3.437	4.1255	3.9835	4.011	3.5075	4.69	4.1245	3.5015	3.9155	4.0365	3.37	3.6165	3.587	3.6975	3.7215	3.5835	3.6675	4.5175	4.378	3.9255	3.787	3.4675	3.81	3.5	3.792	3.732	4.1885	3.622	3.7365	3.725	3.8995	4.236	4.831	3.7185	3.471	3.6515	3.908	3.924	3.87	4.641	3.768
TOR3A	5.176	5.264	6.36	5.265	5.628	5.511	4.758	5.646	5.857	5.047	5.706	5.469	5.861	7.152	5.222	5.269	6.047	5.258	5.776	5.995	5.572	5.464	5.203	5.522	5.548	5.779	4.855	4.819	5.189	5.373	5.502	5.099	5.276	5.732	6.389	5.083	4.72	5.273	5.398	5.439	6.97	6.311	5.598	5.257	4.958	5.888	5.421	5.32	5.738
TPX2	4.464	4.272	4.434	4.66	5.247	4.761	4.623	4.359	4.507	4.57	4.57	4.278	4.416	4.923	4.229	4.259	4.562	4.489	4.566	4.685	4.786	4.662	4.458	4.441	4.76	4.411	4.493	4.975	4.557	4.444	4.486	4.346	4.095	5.085	4.229	4.562	4.527	4.386	4.355	5.291	4.966	4.609	4.427	4.898	4.048	4.292	5.376	4.783	4.193
TROAP	4.315	4.449	4.136	4.408	5.027	4.653	3.919	4.068	3.88	4.248	4.267	4.243	3.98	5.168	3.971	4.028	4.492	4.014	3.991	3.917	4.157	3.994	4.147	3.959	4.004	4.267	5.121	3.741	4.382	3.481	4.135	3.781	3.898	3.782	4.119	3.548	3.95	3.899	3.855	3.865	4.812	4.13	3.998	4.112	3.87	3.837	4.219	3.797	3.7
TSEN2	4.208	4.009	4.6	4.403	3.914	4.199	4.344	4.824	4.486	4.332	3.991	4.139	5.245	4.447	4.121	4.522	4.188	4.068	4.327	4.732	4.498	4.569	4.651	4.678	4.92	4.743	4.901	4.39	4.391	4.201	4.143	4.525	4.059	4.249	4.304	4.472	4.297	4.159	4.734	4.58	4.756	4.232	4.619	4.275	4.11	4.442	4.333	4.151	4.297
TSPAN8	4.527	4.816	8.094	8.437	9.278	6.295	8.192	9.489	7.197	7.994	7.757	8.131	7.384	9.556	7.929	7.692	8.144	9.037	8.134	8.399	7.806	9.429	9.473	8.212	7.89	7.919	7.837	6.084	8.095	7.8	7.957	7.846	9.221	7.931	8.561	5.873	7.722	9.101	8.406	9.126	7.165	9.126	8.741	8.619	7.93	8.845	6.871	10.627	8.248
TTC13	5.051	5.018	4.493	5.01	5.064	4.777	5.416	5.523	5.474	5.028	5.96	5.141	5.802	7.431	4.851	5.389	4.63	4.97	5.472	5.759	5.214	5.708	5.711	5.418	5.824	6.249	5.433	4.809	5.505	5.507	5.192	5.232	4.871	5.365	5.985	5.844	5.142	5.107	5.74	5.225	5.745	5.68	5.358	5.177	5.153	5.792	4.329	5.218	4.633
TTF2	3.276	3.386	3.523	3.182	3.331	3.273	3.905	3.698	3.935	3.772	3.704	3.667	3.881	3.836	3.797	4.164	3.941	3.643	3.812	3.66	3.604	4.185	3.838	3.636	3.671	4.007	4.365	3.75	3.783	4.035	3.914	3.505	3.599	3.621	3.686	3.816	3.933	3.723	4.144	4.18	3.693	3.808	3.982	3.593	3.98	3.586	4.2	3.912	3.895
TTK	3.118	3.1	3.112	3.455	4.06	3.069	3.281	3.435	3.259	3.397	3.314	3.611	3.336	3.809	3.316	3.241	3.359	3.24	3.382	3.297	3.234	3.355	3.262	3.407	3.458	3.556	4.645	3.191	3.287	3.275	3.319	3.359	3.417	3.138	3.373	3.11	3.769	3.249	3.432	3.547	3.404	3.143	3.406	3.183	3.289	3.196	3.389	3.672	3.416
TUFT1	5.026	4.668	3.965	4.466	4.623	4.552	4.803	4.119	3.806	3.978	4.143	3.928	3.991	6.389	4.285	4.222	3.943	3.865	5.235	4.688	4.178	4.802	4.347	4.217	4.59	4.59	4.777	4.81	3.821	4.259	3.687	3.662	3.977	3.419	4.754	4.216	3.665	4.214	4.39	3.767	3.995	4.139	3.756	4.067	3.564	3.967	4.305	6.185	4.121
TUSC2	5.8705	5.9475	5.8	5.813	5.5935	5.1715	5.43	5.689	5.519	5.324	5.598	5.168	5.8395	5.3335	5.6675	5.571	5.3555	5.105	5.161	5.289	5.4435	5.1535	5.168	5.358	5.3705	5.7595	5.9115	5.387	5.035	5.12	5.3395	5.497	5.237	5.206	5.2615	5.184	4.8275	5.2185	5.4405	4.902	5.0995	5.1765	5.42	5.286	5.2155	5.046	4.487	5.0665	4.8815
TXN	6.674	6.6095	7.022	6.8095	8.5365	7.015	6.0775	6.9335	6.9245	6.8075	6.6965	6.535	6.4235	7.3925	6.5225	6.9195	6.389	7.1265	6.9065	6.796	7.2615	7.3645	7.4	7.3795	7.119	6.373	6.12	7.4115	7.1855	7.6915	7.379	7.323	7.0525	7.3005	7.887	7.501	6.663	7.4515	7.253	7.2615	7.4955	7.4685	7.248	7.1505	7.3075	7.842	6.189	7.4435	6.7005
TYMS	4.042	4.1455	4.7875	4.103	5.428	4.685	4.783	4.9855	4.769	5.1425	4.653	4.7985	4.3555	5.4825	4.9975	5.009	4.9575	5.312	4.33	4.316	4.834	5.1055	5.0115	4.8075	4.563	4.7955	5.2175	4.7975	4.3965	4.574	4.6975	4.732	4.6165	4.874	4.9055	4.455	4.277	4.26	4.6105	4.6475	4.8245	5.572	4.656	4.446	4.4185	5.4535	4.8115	5.2175	4.586
UBL4A	5.931	5.684	5.514	5.213	5.133	5.21	5.161	5.396	4.943	5.532	5.266	5.05	5.183	5.354	5.691	5.449	5.116	5.418	4.942	5.444	5.03	4.879	4.888	5.16	5.078	5.21	5.38	5.007	5.199	5.027	5.153	5.084	5.464	5.328	5.254	5.206	4.66	5.228	5.202	5.273	4.94	5.234	6.046	5.226	5.203	5.203	4.693	5.487	5.008
USP1	5.9545	6.0775	5.65	6.016	6.502	6.032	5.308	5.522	5.6395	5.3115	5.485	4.8795	5.7685	5.848	5.471	5.688	4.751	5.4805	5.6525	5.5465	5.2195	6.05	5.4205	5.7545	5.404	5.275	5.178	5.5675	5.8425	6.267	5.9475	5.7885	6.1555	6.22	5.9215	5.903	5.434	5.868	5.3545	5.5975	6.234	6.4395	6.018	5.8825	6.2705	6.122	4.9575	6.243	5.489
USP39	4.925	5.017	4.807	4.645	4.821	4.746	4.4945	4.847	4.814	4.716	5.148	4.9755	4.471	4.97	4.7355	4.64	4.548	4.6015	4.6925	4.6945	4.88	4.754	4.592	4.671	4.875	4.4855	4.3725	4.877	4.7135	5.0925	4.606	4.6305	4.948	4.9625	5.1545	4.565	4.7	5.0755	5.153	4.94	4.874	4.921	4.818	5.007	4.7195	4.9355	4.907	4.763	4.995
WDR12	6.29	6.458	6.048	6.141	6.303	5.676	6.102	6.727	6.534	6.244	6.77	6.209	6.905	7.864	6.27	6.79	6.538	6.224	6.489	6.608	6.806	6.693	6.569	6.69	6.634	6.061	6.046	6.135	6.23	6.296	6.178	6.809	6.441	6.824	6.524	6.627	5.542	6.191	6.091	6.527	6.356	7.017	6.767	6.687	6.082	6.928	4.843	5.456	4.869
WDR4	4.242	4.371	3.986	3.968	4.579	4.045	4.247	3.989	3.833	3.598	4.441	3.65	4.119	3.547	3.65	4.102	4.194	3.621	4.295	3.902	4.23	3.65	3.852	3.747	3.794	4.52	4.771	3.855	3.697	3.527	3.401	3.427	3.566	3.592	3.523	3.681	3.432	3.602	3.649	3.669	4.227	3.847	3.964	3.913	3.659	3.758	3.465	3.657	3.775
WFS1	6.027	6.132	5.332	5.119	5.377	5.123	4.585	4.747	4.508	4.269	4.695	5.084	4.46	4.672	4.857	4.395	3.81	4.687	4.793	5.499	5.184	4.8	4.624	4.25	5.016	5.227	4.521	5.627	4.529	5.031	4.713	4.822	4.811	5.018	5.681	5.089	4.026	4.104	4.371	4.314	5.731	5.31	5.526	5.395	4.727	5.069	4.807	5.043	5.024
WISP2	3.896	4.206	3.955	4.169	4.056	3.885	3.615	3.668	3.589	3.625	3.585	3.871	3.73	3.673	4.048	3.424	3.928	3.948	3.453	3.543	3.562	5.202	3.535	3.655	3.546	3.391	3.996	3.569	3.654	4.048	3.623	3.961	3.664	3.679	3.799	3.678	4.555	3.493	3.777	3.813	4.715	3.398	3.855	3.758	4.004	3.761	4.485	4.177	3.793
XPO1	7.887	8.055	8.262	8.398	8.779	7.985	5.04433	5.12867	5.345	5.19133	4.94633	4.826	5.239	5.41433	5.04067	5.304	5.13033	5.20533	5.08133	5.24767	5.27233	5.25833	5.22	5.25367	5.34533	5.28233	5.713	4.98067	4.99967	5.02367	5.05167	5.015	4.93433	4.98567	5.16433	4.83333	4.89233	5.04667	5.21133	5.045	5.12033	5.00333	5.09533	4.974	5.08933	5.15767	4.89133	5.09333	4.748
XRCC3	3.591	3.563	3.686	3.695	3.754	3.497	3.903	3.629	3.5	3.988	3.323	3.618	3.894	3.343	3.489	3.449	3.977	3.679	3.478	3.542	3.609	3.364	3.383	3.363	3.531	3.434	3.824	4.682	4.126	3.527	3.98	3.778	3.939	3.98	3.586	3.863	3.99	3.506	4.38	4.172	5.47	3.675	3.86	3.473	3.526	3.91	4.514	4.112	4.466
YEATS2	3.961	3.961	3.919	3.884	3.93	3.776	3.933	4.108	4.142	3.812	4.065	4.22	4.135	4.643	3.784	4.332	3.616	4.341	3.733	4.128	4.019	4.321	4.014	3.997	3.912	3.926	4.187	4.176	3.99	3.743	3.856	3.554	3.405	3.44	4.475	4.068	3.947	3.665	4.087	3.914	4.587	3.849	4.319	3.889	4.089	4.249	3.885	4.562	3.998
ZFP36	9.256	9.212	9.689	9.103	9.03	9.572	9.087	9.785	9.53	10.141	9.587	9.522	9.062	8.889	9.386	9.901	9.99	10.093	9.711	8.772	9.796	9.227	9.307	8.891	9.214	9.458	8.938	10.103	9.475	10.933	8.654	10.421	10.191	10.636	9.262	10.594	9.906	9.636	9.746	9.702	8.94	9.361	9.069	9.961	10.5	9.335	10.265	11.534	10.141
ZMYM1	3.679	3.554	3.371	3.541	3.89	3.469	4.269	4.045	3.753	3.496	3.505	3.5	3.977	3.361	3.347	4.012	3.629	3.597	4.007	4.458	3.733	3.853	4.142	4.048	3.965	4.117	3.898	3.819	3.976	4.01	3.716	3.68	3.771	3.808	3.452	3.378	3.942	3.608	4.827	3.86	4.463	3.715	3.423	3.577	3.942	4.173	4.958	3.527	5.287
ZNF142	4.476	4.672	4.5315	4.494	4.3845	4.485	4.3265	4.2595	4.1775	4.5735	4.2805	4.281	4.1255	4.571	4.0435	4.1325	4.142	4.2505	4.221	4.198	4.589	4.1665	4.2365	4.197	4.216	4.4135	4.415	4.119	4.1615	3.9545	4.1495	4.0305	3.9565	4.144	4.271	3.98	4.556	4.009	4.1145	3.9325	4.2185	4.133	4.171	4.4	4.093	4.203	4.263	4.191	3.803
ZNF165	3.094	3.317	3.355	3.273	3.24	3.162	3.979	3.829	3.514	3.557	3.348	3.302	3.487	3.794	3.509	4.115	3.812	3.558	3.392	3.388	3.658	3.397	3.736	3.25	3.361	3.716	3.912	3.62	3.555	3.453	3.386	3.435	3.604	3.405	3.572	3.566	4.138	3.382	3.729	3.524	3.916	3.43	3.389	3.3	3.93	3.523	4.308	4.353	3.342
ZNF232	5.612	5.467	5.448	5.073	5.409	4.91	4.873	5.932	5.686	5.195	4.695	5.473	5.89	6.801	5.483	5.32	5.362	5.253	5.677	5.862	5.086	5.44	5.162	5.432	5.319	5.838	5.723	5.436	5.517	5.193	4.976	5.39	4.6	5.471	5.716	5.017	4.813	5.113	4.965	5.719	5.067	5.218	5.375	5.735	5.283	5.324	5.497	4.769	4.626
ZWILCH	3.848	3.91	3.655	3.573	4.003	3.783	4.203	3.81	3.804	3.881	3.914	4.22	3.746	4.145	3.87	3.585	4.023	4.285	3.681	3.859	4.121	4.154	3.896	4.231	4.091	4.159	4.324	3.567	4.108	4.015	3.991	3.851	3.944	4.022	3.931	3.936	4.421	4.028	3.964	4.009	3.881	4.422	4.355	3.9	4.024	3.878	3.771	3.935	3.425
[truncated: 439 more columns]
